# Supplementary material for: A molecular quantitative trait locus map for osteoarthritis
Source: Nat Commun. 2021 Feb 26;12:1309. doi: 10.1038/s41467-021-21593-7 (PMC7910531; doi:10.1038/s41467-021-21593-7)
Supplement: Supplementary file 5 — Supplementary Data 1 [file 41467_2021_21593_MOESM5_ESM.xlsx]

## Sheet: Supplementary Data 1
Supplementary Data 1. Detailed list of differential eQTLs, i.e. variants with high posterior probability for presence of eQTL effect in high-grade cartilage (m>0.9) and low for presence in low-grade cartilage (m<0.1), or vice versa.
Chr:pos1	rsID	REF2	ALT3	GENE	ENSG	High-grade BETA4	High-grade BETA standard error	Low-grade BETA	Low-grade BETA standard error	High-grade m-value5	Low-grade m-value
19:18482358	rs17725099	G	A	CRLF1	ENSG00000006016	0.628218	0.156428	-0.146756	0.16153	0.979	0.039
19:18495908	rs75347775	G	A	CRLF1	ENSG00000006016	0.713593	0.16769	-0.091179	0.174017	0.99	0.044
19:18499422	rs1058587	C	G	CRLF1	ENSG00000006016	0.735399	0.16965	-0.085499	0.175713	0.992	0.042
19:18500722	rs16982345	G	A	CRLF1	ENSG00000006016	0.736873	0.169932	-0.0844591	0.176059	0.992	0.042
19:18502374	rs116399833	C	A	CRLF1	ENSG00000006016	0.772555	0.192431	-0.0942433	0.191329	0.975	0.072
19:18503194	rs45543339	C	T	CRLF1	ENSG00000006016	0.742128	0.171778	-0.0698568	0.178323	0.992	0.049
19:51228746	rs13866	C	T	PNKP	ENSG00000039650	-0.123245	0.202405	0.907289	0.219978	0.079	0.956
19:51230490	rs722036	A	G	PNKP	ENSG00000039650	-0.111986	0.189503	0.839071	0.206092	0.075	0.956
19:51233758	rs62112533	C	T	PNKP	ENSG00000039650	-0.14567	0.202442	0.868096	0.218816	0.088	0.939
1:43617327	rs612867	A	G	ELOVL1	ENSG00000066322	-0.637519	0.160673	0.0271451	0.165584	0.985	0.081
1:43622880	rs605161	C	G	ELOVL1	ENSG00000066322	-0.66684	0.164548	0.0249249	0.169685	0.988	0.077
1:43641416	rs11210804	A	G	ELOVL1	ENSG00000066322	-0.767288	0.178999	0.0290446	0.182847	0.993	0.06
1:43641528	rs10890240	C	T	ELOVL1	ENSG00000066322	-0.767809	0.17902	0.0286064	0.182856	0.993	0.06
1:44519447	rs2158822	G	C	EIF2B3	ENSG00000070785	-0.674044	0.155067	0.205826	0.157397	0.997	0.006
1:44520070	rs11210947	A	G	EIF2B3	ENSG00000070785	-0.673003	0.155008	0.206828	0.157357	0.997	0.006
1:44520113	rs11210948	A	G	EIF2B3	ENSG00000070785	-0.672747	0.154983	0.206847	0.157327	0.997	0.006
1:44522274	rs942756	T	C	EIF2B3	ENSG00000070785	-0.670274	0.154767	0.208671	0.15714	0.997	0.006
19:10633908	rs10415923	T	A	ICAM3	ENSG00000076662	-0.806928	0.195215	0.0441243	0.199301	0.981	0.097
16:24450644	rs35009253	C	T	EARS2	ENSG00000103356	0.00992961	0.146612	-0.657388	0.16115	0.057	0.986
16:24451910	rs7198058	A	C	EARS2	ENSG00000103356	0.00950981	0.146009	-0.657164	0.160554	0.056	0.986
19:50299757	rs7258104	A	G	IL4I1	ENSG00000104951	0.65926	0.152632	0.0478208	0.144484	0.992	0.09
19:50301545	rs7251463	G	A	IL4I1	ENSG00000104951	-0.686821	0.153222	-0.052855	0.145574	0.995	0.078
19:50301653	rs7251269	A	G	IL4I1	ENSG00000104951	-0.652873	0.149612	0.000371282	0.142184	0.992	0.052
19:50301844	rs7248071	T	G	IL4I1	ENSG00000104951	-0.687547	0.153348	-0.0530494	0.145689	0.995	0.079
19:50307344	rs11879607	C	T	IL4I1	ENSG00000104951	-0.655184	0.150654	-0.00220168	0.143162	0.992	0.055
19:50307408	rs11879637	G	A	IL4I1	ENSG00000104951	-0.69064	0.154436	-0.0568965	0.146742	0.995	0.084
19:50315423	rs8104825	G	A	IL4I1	ENSG00000104951	-0.686361	0.154898	-0.0611053	0.147295	0.995	0.092
7:90787924	rs4728955	G	C	GTPBP10	ENSG00000105793	0.720342	0.15394	0.0178773	0.150647	0.996	0.053
7:90788209	rs4728956	G	A	GTPBP10	ENSG00000105793	0.719494	0.153815	0.0173706	0.150536	0.996	0.053
7:90788499	rs10235923	G	A	GTPBP10	ENSG00000105793	0.663282	0.15125	0.0119887	0.148541	0.992	0.072
7:90788503	rs10235925	G	A	GTPBP10	ENSG00000105793	0.663211	0.151234	0.011963	0.148527	0.992	0.072
7:135498686	rs62491567	A	G	WDR91	ENSG00000105875	0.618428	0.152048	-0.07902	0.15251	0.978	0.057
9:71377966	rs1412986	C	T	APBA1	ENSG00000107282	0.779532	0.164501	-0.0397967	0.160511	0.998	0.021
6:6328503	rs1674074	C	G	NRN1	ENSG00000124785	0.223881	0.196075	-0.876754	0.202014	0.039	0.975
9:140132565	rs72765107	G	A	TRAF2	ENSG00000127191	1.1701	0.268162	-0.26827	0.277281	0.981	0.057
9:140133600	rs9722600	C	T	TRAF2	ENSG00000127191	1.16795	0.267646	-0.268704	0.276786	0.981	0.057
7:152738841	rs10266230	C	T	ACTR3B	ENSG00000133627	-0.0798693	0.15192	0.71761	0.162261	0.026	0.991
11:47053266		T	A	ACP2	ENSG00000134575	0.116737	0.148899	-0.585489	0.157998	0.051	0.956
2:100520274	rs6733591	C	T	REV1	ENSG00000135945	0.0338528	0.143302	-0.577879	0.15086	0.089	0.959
1:221746895	rs12134883	C	T	HLX	ENSG00000136630	-0.731497	0.16551	-0.011728	0.161586	0.996	0.05
11:658050	rs7396568	G	A	IFITM3	ENSG00000142089	-0.507514	0.139305	0.103145	0.141233	0.947	0.07
11:659266	rs6598006	C	T	IFITM3	ENSG00000142089	-0.531627	0.141224	0.0346787	0.141875	0.965	0.091
11:663174	rs6421973	T	C	IFITM3	ENSG00000142089	-0.531109	0.140795	0.0322945	0.141409	0.966	0.092
11:663340	rs6598003	C	T	IFITM3	ENSG00000142089	-0.505992	0.138708	0.0999556	0.140584	0.948	0.07
11:670493	rs11246253	T	A	IFITM3	ENSG00000142089	-0.525559	0.139379	0.0967468	0.140957	0.962	0.06
11:677200	rs6597995	G	A	IFITM3	ENSG00000142089	-0.524416	0.138922	0.0943126	0.140458	0.962	0.06
11:679915	rs28392994	G	A	IFITM3	ENSG00000142089	-0.52447	0.138922	0.0943115	0.140456	0.962	0.06
11:680647	rs11246262	A	C	IFITM3	ENSG00000142089	-0.52441	0.138914	0.0942394	0.140448	0.962	0.06
11:681502	rs12291981	C	G	IFITM3	ENSG00000142089	-0.515354	0.140416	0.0727422	0.142402	0.954	0.081
8:74669188	rs13268235	C	T	TCEB1	ENSG00000154582	-0.0220627	0.159061	0.774575	0.182211	0.039	0.991
2:201672370	rs10931924	C	T	TMEM237	ENSG00000155755	0.588205	0.145527	-0.0257427	0.14504	0.972	0.093
2:201675353	rs3754937	G	C	TMEM237	ENSG00000155755	0.588084	0.145594	-0.0260159	0.145126	0.972	0.093
2:201676441	rs2270282	G	A	TMEM237	ENSG00000155755	0.588056	0.145618	-0.026111	0.145156	0.972	0.093
2:201678985	rs6709748	T	C	TMEM237	ENSG00000155755	0.588053	0.145661	-0.0263765	0.14521	0.972	0.093
2:201683986	rs11688852	G	T	TMEM237	ENSG00000155755	0.58787	0.145738	-0.0266542	0.145309	0.971	0.093
2:201724360	rs12465952	A	G	TMEM237	ENSG00000155755	0.855404	0.193412	-0.0306939	0.190938	0.983	0.093
21:29424056	rs7278280	C	T	USP16	ENSG00000156256	-0.119611	0.19033	0.852376	0.205464	0.099	0.932
21:38291352	rs2835534	A	T	HLCS	ENSG00000159267	0.854204	0.185468	0.114717	0.180349	0.999	0.098
21:38294702	rs73214743	C	T	HLCS	ENSG00000159267	0.846824	0.185989	0.099905	0.181124	0.999	0.091
17:26173599	rs2531892	G	A	TLCD1	ENSG00000160606	0.0216651	0.154243	0.718329	0.166491	0.096	0.982
17:26173682	rs2531893	C	T	TLCD1	ENSG00000160606	0.0216996	0.154271	0.718405	0.166513	0.096	0.982
17:26173945	rs2531894	G	A	TLCD1	ENSG00000160606	0.02163	0.154286	0.718438	0.166495	0.096	0.982
3:196345215	rs7426670	A	T	PCYT1A	ENSG00000161217	0.724976	0.164994	-0.0667484	0.159026	0.984	0.051
3:196345987	rs2054745	G	A	PCYT1A	ENSG00000161217	0.726271	0.164954	-0.0692314	0.158953	0.984	0.05
3:196346273	rs4591526	T	G	PCYT1A	ENSG00000161217	0.726047	0.164905	-0.0693931	0.158901	0.984	0.05
3:196348378	rs4346577	T	C	PCYT1A	ENSG00000161217	0.698424	0.164318	-0.0607396	0.158708	0.977	0.064
3:196350910	rs1825471	G	A	PCYT1A	ENSG00000161217	0.729224	0.162497	-0.0550874	0.156387	0.987	0.047
3:196355360	rs1552321	T	C	PCYT1A	ENSG00000161217	0.690491	0.165333	-0.0630452	0.161378	0.974	0.071
2:43061192	rs12712863	C	T	HAAO	ENSG00000162882	-0.615423	0.153035	0.0286136	0.151038	0.989	0.054
1:72126388	rs2422014	A	C	NEGR1	ENSG00000172260	-0.655793	0.15727	0.0371942	0.151635	0.971	0.082
17:46328667	rs8081754	G	A	HOXB2	ENSG00000173917	-0.751806	0.184506	0.0420379	0.182518	0.991	0.052
17:46330434	rs7222593	T	C	HOXB2	ENSG00000173917	-0.751477	0.184459	0.0418298	0.182476	0.991	0.053
17:46332665	rs6504135	T	G	HOXB2	ENSG00000173917	-0.751392	0.184435	0.0418115	0.182452	0.991	0.053
17:46336299	rs7211607	C	T	HOXB2	ENSG00000173917	-0.751089	0.184395	0.0419614	0.182417	0.991	0.053
17:46336764	rs12940931	T	C	HOXB2	ENSG00000173917	-0.751092	0.184392	0.0419716	0.182413	0.991	0.053
17:46337036	rs12941754	T	C	HOXB2	ENSG00000173917	-0.751057	0.184401	0.0419287	0.182425	0.991	0.053
17:46337573	rs8065115	C	T	HOXB2	ENSG00000173917	-0.751053	0.184383	0.0420482	0.182403	0.991	0.052
17:46340591	rs6504145	C	T	HOXB2	ENSG00000173917	-0.750887	0.184368	0.041932	0.182396	0.991	0.053
17:46341041	rs17694192	T	G	HOXB2	ENSG00000173917	-0.750857	0.184368	0.0419338	0.182397	0.991	0.053
17:46342275	rs17621199	G	A	HOXB2	ENSG00000173917	-0.750821	0.184353	0.0419771	0.18238	0.991	0.053
17:46345985	rs12943082	T	C	HOXB2	ENSG00000173917	-0.749976	0.184245	0.0422651	0.182288	0.991	0.053
17:46346056	rs12950325	G	A	HOXB2	ENSG00000173917	-0.749988	0.184242	0.0422866	0.182284	0.991	0.053
17:46346487	rs17621297	A	G	HOXB2	ENSG00000173917	-0.749939	0.184242	0.0422672	0.182289	0.991	0.053
17:46347928	rs12938032	C	T	HOXB2	ENSG00000173917	-0.749887	0.184221	0.0423473	0.182271	0.991	0.053
17:46347995	rs62067799	G	A	HOXB2	ENSG00000173917	-0.749911	0.184227	0.0422809	0.182275	0.991	0.053
17:46354673	rs12948128	A	G	HOXB2	ENSG00000173917	-0.749625	0.184182	0.0423054	0.182231	0.991	0.053
17:46359278	rs17621707	T	C	HOXB2	ENSG00000173917	-0.74966	0.184185	0.0423367	0.182234	0.991	0.053
17:46361755	rs17694895	G	C	HOXB2	ENSG00000173917	-0.74973	0.184191	0.0423989	0.182239	0.991	0.052
17:46363787	rs8076655	T	C	HOXB2	ENSG00000173917	-0.749857	0.184199	0.0424232	0.182244	0.991	0.052
17:46366725	rs8069900	A	G	HOXB2	ENSG00000173917	-0.749996	0.184227	0.0424501	0.182269	0.991	0.052
17:46375211	rs4128439	A	T	HOXB2	ENSG00000173917	-0.750197	0.184247	0.0425697	0.182286	0.991	0.052
17:46380044	rs7215143	T	C	HOXB2	ENSG00000173917	-0.750487	0.184274	0.0426756	0.182314	0.991	0.052
17:46396831	rs7206951	A	G	HOXB2	ENSG00000173917	-0.696677	0.178445	0.0331176	0.177205	0.986	0.068
17:46416022	rs17623154	T	A	HOXB2	ENSG00000173917	-0.696593	0.178428	0.0332458	0.177187	0.986	0.068
17:46417315	rs12940162	C	T	HOXB2	ENSG00000173917	-0.696839	0.178467	0.0328889	0.177221	0.986	0.068
17:46418147	rs35509644	T	A	HOXB2	ENSG00000173917	-0.696546	0.178436	0.0332711	0.177195	0.986	0.068
17:46418589	rs7218848	A	G	HOXB2	ENSG00000173917	-0.696656	0.178447	0.0332797	0.177204	0.986	0.068
17:46426334	rs12941877	C	A	HOXB2	ENSG00000173917	-0.696769	0.178501	0.0332302	0.177241	0.986	0.068
17:46427985	rs8078999	G	C	HOXB2	ENSG00000173917	-0.696963	0.178532	0.0332582	0.177269	0.986	0.068
17:46428568	rs7224686	C	T	HOXB2	ENSG00000173917	-0.696963	0.178532	0.0332582	0.177269	0.986	0.068
17:46429622	rs8072521	T	C	HOXB2	ENSG00000173917	-0.695825	0.179015	0.0326366	0.177822	0.985	0.071
17:46431838	rs17696503	A	G	HOXB2	ENSG00000173917	-0.697106	0.178562	0.0332436	0.177297	0.986	0.068
17:46432173	rs17623482	T	C	HOXB2	ENSG00000173917	-0.697105	0.178565	0.0332456	0.177301	0.986	0.068
17:46432987	rs35759756	G	A	HOXB2	ENSG00000173917	-0.697125	0.178571	0.0332225	0.177307	0.986	0.068
17:46433414	rs34466582	C	T	HOXB2	ENSG00000173917	-0.697115	0.178573	0.0332231	0.177308	0.986	0.068
17:46433607	rs35003027	G	A	HOXB2	ENSG00000173917	-0.697124	0.178573	0.033192	0.177308	0.986	0.068
17:46443258	rs12150117	G	A	HOXB2	ENSG00000173917	-0.697423	0.17867	0.0331776	0.177381	0.986	0.068
17:46444420	rs17696640	A	G	HOXB2	ENSG00000173917	-0.697551	0.178677	0.0332292	0.177387	0.986	0.068
17:46458651	rs12939680	T	C	HOXB2	ENSG00000173917	-0.697212	0.179048	0.0332786	0.177596	0.986	0.069
17:46472449	rs56146024	A	G	HOXB2	ENSG00000173917	-0.696547	0.179301	0.0334403	0.177729	0.985	0.07
17:46478195	rs12952824	C	A	HOXB2	ENSG00000173917	-0.696238	0.17939	0.0334696	0.177785	0.985	0.071
17:46481407	rs12948086	C	T	HOXB2	ENSG00000173917	-0.695874	0.179422	0.033463	0.177802	0.985	0.071
17:46487600	rs35533148	G	A	HOXB2	ENSG00000173917	-0.695429	0.179502	0.0334675	0.177858	0.985	0.071
17:46488447	rs34791545	T	C	HOXB2	ENSG00000173917	-0.795844	0.179495	0.0632178	0.175639	0.997	0.023
17:46495412	rs1396870	T	G	HOXB2	ENSG00000173917	-0.773303	0.185406	0.0286763	0.182488	0.994	0.05
17:46496941	rs12945780	G	A	HOXB2	ENSG00000173917	-0.773104	0.185411	0.028653	0.182483	0.994	0.05
17:46500100	rs7220387	G	A	HOXB2	ENSG00000173917	-0.772735	0.185442	0.0287436	0.182511	0.993	0.05
17:46501710	rs35713035	C	T	HOXB2	ENSG00000173917	-0.772797	0.185463	0.0281315	0.182529	0.993	0.051
17:46502888	rs7218217	C	T	HOXB2	ENSG00000173917	-0.77225	0.18544	0.0287295	0.182506	0.993	0.05
17:46505696	rs7211712	A	G	HOXB2	ENSG00000173917	-0.772155	0.18546	0.0286675	0.182519	0.993	0.051
17:46506679	rs8073466	C	T	HOXB2	ENSG00000173917	-0.77351	0.185675	0.0234415	0.182861	0.993	0.053
17:46513175	rs55682156	C	T	HOXB2	ENSG00000173917	-0.770325	0.185422	0.0289783	0.18249	0.993	0.051
17:46515483	rs7214269	T	G	HOXB2	ENSG00000173917	-0.769839	0.185414	0.0288844	0.182485	0.993	0.051
17:46519105	rs1533057	C	A	HOXB2	ENSG00000173917	-0.769327	0.185408	0.0289249	0.182483	0.993	0.052
17:46521200	rs66529852	T	A	HOXB2	ENSG00000173917	-0.768719	0.185372	0.0289429	0.182455	0.993	0.052
17:46539411	rs56385452	G	C	HOXB2	ENSG00000173917	-0.653095	0.172828	0.0912441	0.171672	0.978	0.054
17:46693683	rs8066740	C	T	HOXB2	ENSG00000173917	-0.816941	0.195392	-0.00175692	0.189449	0.992	0.072
17:46698228	rs62064568	C	T	HOXB2	ENSG00000173917	-0.70087	0.169145	0.0288067	0.17182	0.993	0.054
17:46699851	rs4239158	G	A	HOXB2	ENSG00000173917	-0.816916	0.195428	-0.00114696	0.189487	0.992	0.072
17:46705605	rs9646424	C	A	HOXB2	ENSG00000173917	-0.816753	0.195423	-0.00112019	0.189482	0.992	0.072
17:46707989	rs58702553	A	G	HOXB2	ENSG00000173917	-0.816908	0.195417	-0.00112843	0.189465	0.992	0.072
15:30973176	rs8028128	C	T	ARHGAP11B	ENSG00000187951	-1.34123	0.311124	0.0159546	0.262499	0.988	0.083
1:43481838	rs476976	A	T	SZT2	ENSG00000198198	0.0404041	0.158629	0.803309	0.187108	0.089	0.983
1:43486624	rs597479	G	T	SZT2	ENSG00000198198	0.045972	0.160692	0.817436	0.190049	0.094	0.983
1:43518703	rs475609	G	A	SZT2	ENSG00000198198	-0.0176782	0.182076	0.910274	0.21317	0.081	0.973
16:57120922	rs711756	T	C	MT1DP	ENSG00000205361	-0.0102972	0.133973	0.660267	0.145347	0.011	0.999
16:57121383	rs711757	A	G	MT1DP	ENSG00000205361	0.000310337	0.131888	0.700812	0.146776	0.007	1
16:57122329	rs822113	T	C	MT1DP	ENSG00000205361	-0.0130823	0.133281	0.660225	0.1447	0.01	0.999
16:57122993	rs172336	T	C	MT1DP	ENSG00000205361	0.0263897	0.137162	-0.673686	0.148949	0.01	0.999
16:57124381	rs171571	A	G	MT1DP	ENSG00000205361	-0.119813	0.168984	0.79275	0.184565	0.013	0.996
16:57124637	rs711758	T	C	MT1DP	ENSG00000205361	-0.0184648	0.131894	0.658508	0.143356	0.009	0.999
16:57124824	rs181789	A	G	MT1DP	ENSG00000205361	-0.0189465	0.131756	0.658336	0.143223	0.009	0.999
16:57125366	rs289721	A	G	MT1DP	ENSG00000205361	-0.0210364	0.131168	0.6573	0.142643	0.008	0.999
16:57131300	rs1167428	A	G	MT1DP	ENSG00000205361	0.0158981	0.136967	-0.678222	0.147888	0.01	0.999
16:57133004	rs13380523	C	A	MT1DP	ENSG00000205361	0.0601918	0.136174	0.710528	0.150951	0.025	1
16:57133069	rs7192935	A	G	MT1DP	ENSG00000205361	0.00245939	0.136629	-0.678636	0.14792	0.012	0.999
16:57136083	rs4784764	T	C	MT1DP	ENSG00000205361	0.0138218	0.136872	0.676195	0.147669	0.016	0.999
16:57138074	rs7200295	G	C	MT1DP	ENSG00000205361	0.046328	0.142235	-0.633544	0.151272	0.017	0.997
16:57138382	rs7205433	G	T	MT1DP	ENSG00000205361	0.0108443	0.135932	0.731448	0.151722	0.008	1
16:57139634	rs17371640	A	G	MT1DP	ENSG00000205361	0.0142356	0.136058	0.727482	0.151419	0.009	1
16:57140142	rs1645957	C	G	MT1DP	ENSG00000205361	0.0372785	0.139037	0.615805	0.149721	0.054	0.996
16:57141666	rs4783972	A	C	MT1DP	ENSG00000205361	0.0431016	0.137973	0.726224	0.151602	0.016	1
1:53607004	rs12738223	C	T	RP4-631H13.6	ENSG00000230953	-0.106691	0.131889	0.607982	0.14282	0.025	0.982
7:76311520	rs3852312	C	T	AC114737.3	ENSG00000236280	0.685472	0.148175	0.0780998	0.152339	0.998	0.099
7:76312934	rs62473850	A	G	AC114737.3	ENSG00000236280	0.664758	0.145862	0.0363992	0.148705	0.997	0.065
7:76316484	rs3864581	A	T	AC114737.3	ENSG00000236280	0.663031	0.145639	0.037104	0.148481	0.997	0.066
7:76325810	rs10257644	G	A	AC114737.3	ENSG00000236280	0.657815	0.145015	0.0389161	0.147879	0.997	0.069
7:76354698	rs10259029	A	C	AC114737.3	ENSG00000236280	0.618393	0.152689	0.00891377	0.152759	0.986	0.095
7:76366235	rs10243905	A	G	AC114737.3	ENSG00000236280	0.623068	0.153563	0.00885138	0.15354	0.986	0.095
7:76379476	rs62475031	G	A	AC114737.3	ENSG00000236280	0.663277	0.148236	0.0589919	0.151595	0.997	0.095
7:76380613	rs3960539	T	C	AC114737.3	ENSG00000236280	0.663502	0.14832	0.0585268	0.151684	0.997	0.094
7:76382277	rs9648894	A	G	AC114737.3	ENSG00000236280	0.665384	0.146162	0.0339909	0.148669	0.997	0.064
7:76382321	rs9649162	G	A	AC114737.3	ENSG00000236280	0.665377	0.146183	0.0341256	0.148701	0.997	0.064
7:75213139	rs237233	T	C	PMS2P5	ENSG00000273897	-1.06713	0.258983	0.0226332	0.250177	0.988	0.098
7:75214154	rs237232	C	T	PMS2P5	ENSG00000273897	-1.06751	0.258424	0.023733	0.249593	0.988	0.095
7:75215670	rs237230	A	G	PMS2P5	ENSG00000273897	-1.06586	0.258615	0.0232399	0.249812	0.988	0.097
7:75217327	rs189359	C	T	PMS2P5	ENSG00000273897	-1.06669	0.258645	0.0230005	0.24985	0.988	0.097
7:75219426	rs34980140	A	G	PMS2P5	ENSG00000273897	-1.06865	0.259039	0.0223552	0.250247	0.988	0.097
7:75230549	rs13232371	A	G	PMS2P5	ENSG00000273897	-1.12821	0.288294	0.270334	0.280582	0.959	0.074
7:75230628	rs12531749	C	T	PMS2P5	ENSG00000273897	-1.12765	0.288518	0.269929	0.280848	0.959	0.074
7:75231443	rs6975152	C	T	PMS2P5	ENSG00000273897	-1.12643	0.288995	0.269343	0.281372	0.958	0.076
7:75232725	rs7787630	A	C	PMS2P5	ENSG00000273897	-1.12361	0.289573	0.26815	0.282072	0.956	0.078
1 chromosome and position in GRC37/hg19. 2 reference allele. 3 alternative allele which is also the effect allele. 4 Meta-Tissue beta (effect size) for the given tissue. 5 METASOFT m-value for the given tissue.
