# Supplementary material for: A molecular quantitative trait locus map for osteoarthritis
Source: Nat Commun. 2021 Feb 26;12:1309. doi: 10.1038/s41467-021-21593-7 (PMC7910531; doi:10.1038/s41467-021-21593-7)
Supplement: Supplementary file 6 — Supplementary Data 2 [file 41467_2021_21593_MOESM6_ESM.xlsx]

## Sheet: Supplementary Data 2
Supplementary Data 2. Genes with significant cross-omics differences between high-grade and low-grade cartilage.
GeneName	ENSG	RNA_MaxFDR1	RNA_MinLogFC2	RNA_logFC_limma_paired_SVACov3	RNA_FDR_limma_paired_SVACov4	Prot_SampleCoverage5	Prot_logFC_limma_paired6	Prot_logFC_CI.L_limma_paired7	Prot_logFC_CI.U_limma_paired8	Prot_FDR_limma_paired9
ABCE1	ENSG00000164163	0.000826975182946783	-0.254137252863862	-0.2741279503406	0.00067829462545958	198	0.0729451870374831	0.0297301428762375	0.116160231198729	0.00373962088481012
ABHD12	ENSG00000100997	0.00827008923625485	0.169634870323067	0.17041406308836	0.00142962709987013	138	0.141890587430701	0.0781050144786016	0.205676160382801	0.000163094404279756
ABI3BP	ENSG00000154175	2.99806355255424e-06	0.780798816339774	0.890989382158089	8.72632283039149e-11	198	0.44231279702569	0.303869783825553	0.580755810225827	7.23445494228398e-08
ACLY	ENSG00000131473	0.00964277266960551	-0.199314632296043	-0.234629235494954	0.00121422196651243	198	0.0996994425657771	0.050230924182624	0.14916796094893	0.000526820730966346
ACSL4	ENSG00000068366	0.0180224566684604	0.419370203107198	0.632249226869065	2.78433677059023e-05	198	0.0909773562715142	0.0298741098055911	0.152080602737437	0.0109680264018936
ACTR3B	ENSG00000133627	0.00244953073384614	-0.236579440461419	-0.270510031403692	2.72201289467865e-05	179	-0.0887389735833981	-0.15967784154103	-0.0178001056257665	0.0339634041566104
ADD3	ENSG00000148700	0.0120935510315225	0.374312676638123	0.443080605473999	6.13807842286941e-05	118	0.334038198337351	0.259369382839928	0.408707013834775	2.12963620852801e-11
ADPRH	ENSG00000144843	0.00424020799267023	0.422274510668563	0.429623343183089	5.54686742046885e-06	158	0.286384490510481	0.226257882201367	0.346511098819595	2.78196924833505e-13
ADSS	ENSG00000035687	0.0030945113849844	0.382561787292859	0.385823159268868	1.03906472873856e-07	198	0.16346485591237	0.124980358550961	0.201949353273778	6.8347738712394e-12
AEBP1	ENSG00000106624	0.0132463626345196	0.355732750156706	0.413311392168269	8.75873436649432e-06	178	0.237306849134502	0.142885416381566	0.331728281887437	1.88523889961531e-05
AGFG1	ENSG00000173744	1.74126699952664e-05	0.288438425863058	0.289017975413628	9.45361170694687e-08	198	0.128798682497925	0.0711008761789909	0.186496488816858	0.000125336864103141
AGTRAP	ENSG00000177674	0.021593684407686	0.26184521719273	0.277255669246389	0.00342348520604888	110	-0.149569998422013	-0.259355404475022	-0.0397845923690044	0.0210183694925971
AHCY	ENSG00000101444	0.017640883171708	-0.252435129079833	-0.285983403154983	0.000163787618339287	198	-0.154702385040231	-0.200371466017441	-0.109033304063022	1.45498553915275e-08
AK2	ENSG00000004455	0.00266499262985685	-0.188156924957613	-0.202566292048899	0.000120802423007147	198	0.225322226014123	0.162819263081262	0.287825188946984	2.24591208377067e-09
AKR1B1	ENSG00000085662	1.62375997110103e-07	0.617629811628008	0.773638221516184	4.24253066104546e-10	198	0.0591560554177732	0.0153273156399365	0.10298479519561	0.0214602167627809
AKR1C1	ENSG00000187134	0.000245784253954358	0.691167254435219	0.751776591678773	8.44118875710704e-07	142	0.457628604559681	0.378834009668111	0.536423199451251	2.27447152132786e-16
AKR1C2	ENSG00000151632	0.00174755437441443	0.539103949158691	0.575853426507136	4.84671678418157e-05	148	0.381382993638203	0.292392571412418	0.470373415863988	2.25067437912285e-11
ALDH18A1	ENSG00000059573	0.0376116831646886	-0.284331389266217	-0.29292085775532	8.13577788044345e-06	198	0.276970432509941	0.219407871005556	0.334532994014327	3.63980009019588e-14
ALDH1A2	ENSG00000128918	0.00174067304090398	0.384600726180386	0.474482135377671	6.22297006916694e-05	198	-0.168139927422505	-0.240062556442091	-0.0962172984029189	6.02864534609421e-05
ALDH1A3	ENSG00000184254	0.000155532586042275	-0.344746873132291	-0.423571333257087	7.18334248041559e-06	198	-0.191450998773552	-0.266259512438166	-0.116642485108938	1.21113776693528e-05
AMPD2	ENSG00000116337	0.00114201459222654	-0.347650171187963	-0.349649401863986	3.6134053714034e-07	198	-0.0952221624058733	-0.171326023462868	-0.0191183013488792	0.0338678984346245
ANAPC7	ENSG00000196510	0.049933160910969	-0.101227085374719	-0.102078462716285	0.0381504240356678	82	0.0837802016258209	0.0316601182461095	0.135900285005532	0.00682949020538798
ANK3	ENSG00000151150	0.000336721212778101	0.539732035145973	0.554387577064374	1.45565984148579e-05	188	0.511660610762537	0.430812072057595	0.592509149467478	9.43970475220231e-20
ANPEP	ENSG00000166825	0.00386050803293875	0.506067752821367	0.943645935046561	4.47363631764111e-05	198	0.453556100422784	0.317341138469259	0.589771062376308	2.31853467832118e-08
APOD	ENSG00000189058	0.0111330085731991	-0.692725431753967	-0.749652151050199	5.15948484714936e-06	198	-0.539385726250428	-0.672644227493081	-0.406127225007775	4.17368916696267e-11
APP	ENSG00000142192	0.00211724733794352	0.226061073318429	0.248868625667263	9.96260208755734e-06	78	0.132321711271843	0.0609202984010239	0.203723124142663	0.00197013108482249
ARHGAP17	ENSG00000140750	0.0466346045975079	-0.090714851858966	-0.0909455684768243	0.0461094847201165	198	0.060539434892906	0.0290346140687596	0.0920442557170525	0.000952802490503015
ARMC9	ENSG00000135931	7.17591305987252e-09	0.717053100088603	0.852895602452101	3.09397023118702e-11	78	0.159315153379578	0.0806608065351044	0.237969500224051	0.000780384853086925
ARSA	ENSG00000100299	0.000177903160717255	0.347865869218668	0.352467343815765	8.19365449872665e-07	198	-0.0707749426212327	-0.130041523439292	-0.0115083618031735	0.0434951554580312
ASAH1	ENSG00000104763	0.00111250200953463	0.279693840618526	0.283765637332781	2.08754335909376e-05	188	-0.198245723462342	-0.296814596615849	-0.0996768503088356	0.000548609147204942
ATAD3B	ENSG00000160072	0.00207032599189453	-0.336479386873374	-0.347993811719562	5.87225339025246e-07	65	0.204294592066524	0.118778499813581	0.289810684319467	0.000126594567993323
ATP6AP1	ENSG00000071553	0.00340537181114405	0.180325975273303	0.180325975273303	0.000525705016269657	137	-0.147832949094841	-0.249274334018599	-0.0463915641710831	0.0133458427230607
BAIAP2L1	ENSG00000006453	0.0141719416168104	0.217406127624334	0.251897553474727	0.000844893072154075	168	0.245628057547021	0.176006384807169	0.315249730286874	6.89217888182078e-09
BCCIP	ENSG00000107949	0.0120185937322032	-0.27237533624777	-0.355730928121506	1.00473900775437e-05	149	-0.131132828135202	-0.207715752257503	-0.054549904012901	0.00343936552300542
BCL2L13	ENSG00000099968	0.00940919166232634	0.155326963554868	0.155680589714012	0.0010849144571963	198	0.130719197702291	0.0660706901742963	0.195367705230286	0.000506390302705142
BLOC1S6	ENSG00000104164	0.0195163553190969	0.151790191444388	0.177817251635461	0.00338178875596895	104	0.142580258069027	0.0761949192778127	0.208965596860242	0.000319271845936989
BOLA2	ENSG00000183336	0.0445483205891664	-0.246853870206787	-0.320282478809381	1.44763820806723e-06	198	0.105959527371802	0.0276288952254108	0.184290159518193	0.0211492437645731
BRIX1	ENSG00000113460	0.00552528104709413	-0.262694194663048	-0.313458184283366	3.91880334918656e-06	102	-0.0967763879874415	-0.156738107887626	-0.0368146680872572	0.00630219894085246
C17orf58	ENSG00000186665	0.0107349445374312	0.499861512376648	0.787068888154024	5.78224612055306e-06	69	-0.807355171437102	-0.991125802302154	-0.62358454057205	1.43508987469201e-09
C1GALT1	ENSG00000106392	0.00464040154837371	0.398057842261992	0.546427075396923	6.44361605386888e-06	62	0.365532747180333	0.262825356042719	0.468240138317947	2.08540708013773e-07
C1QTNF5	ENSG00000223953	0.00463319771316345	0.432518906270336	0.592717153466808	2.02597647502084e-05	178	-0.19594832860926	-0.29716923975335	-0.0947274174651705	0.000898095879051146
C1R	ENSG00000159403	0.0125654397603876	0.266339076752001	0.315681492399874	0.00355318974215765	82	0.202381348150804	0.105723290466977	0.299039405834631	0.000515808522741691
C4BPA	ENSG00000123838	0.0401034742155535	-0.606629687559906	-0.90050612735746	2.79280732214481e-08	122	0.484932928525478	0.318346612305098	0.651519244745857	1.74253874891156e-06
CA5B	ENSG00000169239	0.0124423213755507	0.321792039937137	0.323313457172015	0.000102159918931204	198	0.367422231468534	0.295102124081317	0.439742338855752	3.43041144741631e-15
CAPG	ENSG00000042493	0.00158283480158749	0.30519568643268	0.30519568643268	0.000147794607996559	198	0.106740138039969	0.0594508373195989	0.154029438760339	0.000105698072360039
CAPS	ENSG00000105519	0.00185415116914527	0.536763575429798	0.541039588206716	2.11183576198019e-06	198	0.611887865153372	0.493140064217864	0.73063566608888	1.74479361444467e-15
CARHSP1	ENSG00000153048	0.000839149264874587	0.377182385386325	0.434764139742674	3.69893118700983e-06	198	-0.12660614738165	-0.185012216753604	-0.0682000780096956	0.000194167754330227
CASP3	ENSG00000164305	5.23864665653789e-06	0.37060263293087	0.37060263293087	6.0780100797955e-07	113	0.233599197231714	0.147198344879633	0.320000049583795	8.54954598664836e-06
CASP4	ENSG00000196954	1.69044823606298e-07	0.493001002733543	0.502990665760826	2.95656739459779e-08	66	0.13147747130849	0.0576092395426236	0.205345703074357	0.00308917260333709
CCDC124	ENSG00000007080	0.0241007522027177	-0.199329955120727	-0.227760690919938	0.000243142662085859	198	0.0924984573363794	0.0282218483826181	0.156775066290141	0.0140918280962659
CCDC50	ENSG00000152492	0.0298342646199134	0.122965993059434	0.141730797938973	0.0135540094141503	168	0.073305717691869	0.0135952019974648	0.133016233386273	0.0378074556872384
CCDC85A	ENSG00000055813	0.0163299837471256	-0.363875828611651	-0.549910482151082	1.8960929976988e-05	84	-0.247493235260882	-0.342162491962298	-0.152823978559466	2.36040437879041e-05
CCDC86	ENSG00000110104	0.0165916412476816	-0.379117902093915	-0.472978385601298	2.31198357418044e-05	170	-0.151618831110063	-0.256669793087503	-0.0465678691326226	0.0139652733934366
CCL20	ENSG00000115009	0.0003265965881741	0.872756098605592	1.15451097156522	7.88372366637407e-07	109	0.156497829570249	0.0358746085668653	0.277121050573632	0.0282740265382964
CCPG1	ENSG00000260916	2.31391173417543e-07	0.454492675542288	0.454492675542288	3.08727838198658e-08	74	0.16600892261723	0.078446233097247	0.253571612137214	0.00161748253498725
CFH	ENSG00000000971	0.000144650261030664	-0.695241349680786	-0.78641440378245	2.70193832266944e-12	198	-0.339581204109164	-0.405630679351086	-0.273531728867242	1.93211630063504e-15
CHDH	ENSG00000016391	0.00477363328153342	-0.319064247833249	-0.324407109511915	0.000131463810258678	198	-0.277148935464358	-0.353183686267455	-0.20111418466126	1.56442067139847e-09
CHMP1B	ENSG00000255112	0.0321287941316998	0.139379049159943	0.140402254839823	0.0294543774227745	190	-0.193296708911582	-0.278691541218695	-0.107901876604469	0.00010368837008956
CHMP2A	ENSG00000130724	0.0343513613851688	-0.155365287016538	-0.244105505679594	7.15295467733789e-07	198	-0.194406191009895	-0.282429293027145	-0.106383088992644	0.000147667386415422
CHRDL2	ENSG00000054938	5.37277776469446e-10	-1.92401703091473	-2.08226984860101	1.50294567183755e-13	140	-0.757178053677142	-0.904475387642021	-0.609880719712264	3.63980009019588e-14
CLEC3B	ENSG00000163815	0.0155024699042832	0.656276099465012	0.852139568940286	1.06223919185207e-06	81	0.295030752131209	0.173798914988674	0.416262589273745	7.45134425530882e-05
CLIC3	ENSG00000169583	7.3785353976473e-05	1.33281097769394	1.41355618069088	1.82289598198813e-09	180	0.651026269595906	0.538466706652295	0.763585832539518	1.62288549766874e-17
CLIC6	ENSG00000159212	0.000193758494556572	0.620947276813808	0.66594902312102	2.66648654446224e-06	198	0.347835736607012	0.265188928958433	0.43048254425559	9.60946500244154e-12
CMAS	ENSG00000111726	0.0024118762633995	-0.146113015563066	-0.147011030038695	0.00234278606918939	198	-0.139175306273238	-0.182359177127332	-0.0959914354191435	5.73470362690401e-08
CMBL	ENSG00000164237	0.0333458965611993	-0.293110728473439	-0.327644368921357	0.00111122656534733	198	-0.347656550429031	-0.405623276825631	-0.289689824032431	8.11417264747037e-19
CNN2	ENSG00000064666	0.000423869210816458	-0.319278985178653	-0.319751874893471	4.68012817487017e-05	198	-0.148905156627716	-0.256158304736237	-0.0416520085191954	0.0179941455115366
CNN3	ENSG00000117519	7.94994115689302e-05	-0.475572698130534	-0.512138421424437	3.62677836574416e-08	198	-0.24448793364459	-0.294799317429102	-0.194176549860079	2.3631644951545e-14
COG7	ENSG00000168434	2.7351531496388e-06	-0.246248375412387	-0.246248375412387	2.7351531496388e-06	140	0.0722705935034771	0.0234719450789116	0.121069241928043	0.0118227516334175
COL15A1	ENSG00000204291	0.000739651261534666	0.532783741533869	0.550354260604279	2.66251715767796e-06	122	-0.371407930250457	-0.49885936432697	-0.243956496173943	1.70662239373641e-06
COL18A1	ENSG00000182871	1.19234786418507e-08	0.935113129376547	1.05008975075915	2.92344726807162e-11	69	-0.109791992288004	-0.196067855782921	-0.0235161287930874	0.0325338100105259
COL1A2	ENSG00000164692	0.00119805345008443	0.757043824271165	1.07805485518154	1.54167550234097e-09	198	0.782486703814364	0.624840760114315	0.940132647514413	9.72616583983438e-15
COL3A1	ENSG00000168542	0.00118762554036892	0.821225798656737	0.940963470326643	1.04712064089309e-07	198	0.320159444005972	0.192100668553063	0.448218219458881	1.89355019864677e-05
COL4A1	ENSG00000187498	0.0242852226054428	0.34674813056968	0.455190338110057	0.00178820446934406	74	-0.19026724273029	-0.28394286983019	-0.0965916156303913	0.000782498798169679
COL4A2	ENSG00000134871	0.0240713930274482	0.302678530877927	0.450133010025115	0.00147076499862741	118	-0.163077591468799	-0.278206615679671	-0.0479485672579263	0.0164402211668477
COL5A1	ENSG00000130635	0.00456613649221341	0.582463660151215	0.599691199061688	8.37184575314346e-06	158	0.157560040762579	0.0526941175201589	0.262425964005	0.0104330282332992
COL9A1	ENSG00000112280	0.000560934446443351	-0.891295852717035	-0.992017744395802	1.96407881721e-06	106	-0.523364239835106	-0.714786510713718	-0.331941968956495	7.82038566474446e-06
COPB2	ENSG00000184432	0.000479230249272157	-0.143004598448063	-0.143062104012619	0.000479230249272157	198	0.165701450731811	0.113968037273459	0.217434864190164	6.844406350187e-08
COPG1	ENSG00000181789	0.0236275502594431	-0.18532512570668	-0.231613514335825	0.000173491986205889	198	0.102695878298336	0.0563407323756534	0.149051024221019	0.000140576872620885
CPSF4	ENSG00000160917	4.32630662738477e-05	-0.240589647629996	-0.242417406446543	7.34957704144414e-06	102	-0.120060062370415	-0.205612356942516	-0.034507767798314	0.017657289330083
CPT1A	ENSG00000110090	0.000115931555145259	0.366870570375857	0.471452442102051	5.28494183425634e-08	74	0.330135008625431	0.24898663007933	0.411283387171533	5.17177946722266e-09
CPT2	ENSG00000157184	0.0328015323602835	0.184720652912444	0.184720652912444	0.0300474310241253	198	0.0867943545282923	0.0188311291701867	0.154757579886398	0.0302404765656992
CRISPLD1	ENSG00000121005	0.00115328224184418	-0.759831124456332	-0.879804127774582	4.46731390560378e-09	181	-0.787819794152958	-0.991654053099271	-0.583985535206645	3.11450345878753e-10
CRLF1	ENSG00000006016	7.18769380079153e-16	1.64731971504802	1.71006131008314	3.07768394463812e-17	82	0.2305474456835	0.0960421364050944	0.365052754961906	0.00397080216961352
CRTAC1	ENSG00000095713	9.57474239584836e-10	0.844441194748077	0.935807094481838	4.40965182573503e-12	198	0.337211983557088	0.268482025128353	0.405941941985824	1.61977632817589e-14
CSTB	ENSG00000160213	0.000116679659080168	0.284112142007408	0.284112142007408	2.09463546672543e-05	188	-0.16580184942114	-0.252953373191444	-0.0786503256508359	0.00108243674150657
CTBP1	ENSG00000159692	0.0175541912990888	-0.133034768283089	-0.152491931644219	0.000163177892765816	198	-0.0711654906545274	-0.115038859345902	-0.0272921219631529	0.00539169599221282
CTBS	ENSG00000117151	0.000421971318660199	0.229301909732001	0.229301909732001	0.000119869277405643	122	-0.216018248254645	-0.2851759794951	-0.146860517014191	3.77449153449111e-07
CTSA	ENSG00000064601	0.0109765101014855	0.334703074614379	0.335949288765706	4.95613101090898e-07	198	0.152873913363033	0.0701820197505667	0.235565806975499	0.00148018573800117
CTSD	ENSG00000117984	0.00380281298549894	0.417729519763309	0.417729519763309	1.42159858629447e-05	198	-0.0682765344268752	-0.121456806834245	-0.0150962620195056	0.0293097388460961
CYLD	ENSG00000083799	0.0375003827612796	0.343463003837948	0.41606376551199	0.000426520447905632	106	0.125415681651662	0.0362566101666105	0.214574753136713	0.0173780978101332
CYP1B1	ENSG00000138061	0.000104521488434084	0.70540416084873	0.794780861333461	3.74814716278933e-08	112	0.273523270032548	0.165427144754257	0.381619395310839	2.70754406939601e-05
CYP27A1	ENSG00000135929	0.00301094159629977	0.288024216019918	0.331969503825887	0.000229345236314737	140	0.124778141057287	0.0354938505178821	0.214062431596691	0.017657289330083
DCPS	ENSG00000110063	0.0133177139752004	-0.357587209663354	-0.402368663315136	0.000125223270099558	198	0.0779814614499514	0.033212663350006	0.122750259549897	0.00277015439698152
DDAH1	ENSG00000153904	0.000549020015884179	-0.352538015083927	-0.430555734834868	0.00015927838988795	198	-0.300478183372602	-0.360939329592559	-0.240017037152646	9.36328008593701e-15
DDR2	ENSG00000162733	0.000363113686858198	0.348630566834034	0.360070523808147	7.41413328455343e-07	82	-0.322563315766538	-0.404922301534694	-0.240204329998381	7.45040223964849e-09
DDRGK1	ENSG00000198171	0.0421983497643806	0.206071992788704	0.217982380498773	0.00050149011723994	170	0.133277017115615	0.0616819993235655	0.204872034907665	0.0014239721322161
DDX19A	ENSG00000168872	6.14234948315044e-05	-0.147660465549387	-0.148253165716908	6.14234948315044e-05	110	-0.122058660017742	-0.183766434307912	-0.0603508857275721	0.000840854573698887
DDX21	ENSG00000165732	0.0362543885908845	-0.211480751118176	-0.229128885762665	0.00105471872078947	198	-0.302761505468984	-0.400457143828553	-0.205065867109416	1.65813640134131e-07
DDX46	ENSG00000145833	0.0319886609074947	-0.0962053992404373	-0.0978614087901489	0.0291359015454302	104	0.130734596208253	0.0203966879630112	0.241072504453495	0.0458203434715435
DDX47	ENSG00000213782	0.000242392251061772	-0.265324583128497	-0.281760966011934	5.55777632257793e-07	72	-0.101824956934142	-0.161295571762625	-0.0423543421056593	0.00419794450480477
DERA	ENSG00000023697	0.00555558697843187	0.207278441878927	0.213396700582944	0.00132104045586168	178	-0.116764092274774	-0.182321495127802	-0.0512066894217469	0.00225765706225303
DFNA5	ENSG00000105928	9.3754846724957e-05	0.365489309267437	0.409335354982439	2.2650365490399e-05	138	0.121445756205351	0.0408465716323768	0.202044940778326	0.0103701233845545
DGKA	ENSG00000065357	0.0284473461900126	0.23779950063021	0.275649418871603	0.000316287661198417	130	0.204260771792097	0.133145025945464	0.275376517638729	2.05070368159833e-06
DHODH	ENSG00000102967	0.00476623606638532	-0.239541458635488	-0.272753912580402	0.000615601153669625	68	0.19696755240712	0.13171528838093	0.26221981643331	3.22011519891628e-06
DNAJC2	ENSG00000105821	0.00722838257817736	-0.197499812218376	-0.216575410232829	4.64527219205447e-05	76	0.161488339050535	0.0581962854670221	0.264780392634047	0.00863270003306355
DPP4	ENSG00000197635	0.0202832821564204	0.570211669553978	0.824860832315557	0.000181627978903062	198	0.19767434874734	0.0714444106555249	0.323904286839156	0.00730219036810463
DPP7	ENSG00000176978	0.0493643771589203	0.187323280565503	0.187323280565503	0.00512263305671697	198	-0.0872568850083972	-0.151141033635707	-0.0233727363810873	0.0199808318466079
DPYD	ENSG00000188641	0.000330401239588278	0.303689437953947	0.371350619572063	1.28334443901835e-06	198	0.281372013175933	0.205512248165762	0.357231778186103	8.89179413125709e-10
DSC2	ENSG00000134755	0.00702868683912521	-0.532698524747043	-0.532698524747043	0.00210594905055399	133	-0.39967669778874	-0.499272504376938	-0.300080891200542	3.5909589048202e-10
EARS2	ENSG00000103356	7.21550007324401e-07	-0.340380468233145	-0.340689010354507	5.23411867456119e-07	149	0.104498779419255	0.0293843855496841	0.179613173288826	0.0180640211406677
EFEMP1	ENSG00000115380	0.000551060849225478	0.591835884503816	0.591835884503816	6.4809234416477e-06	198	0.584743787782781	0.34428815233506	0.825199423230502	3.09957191296642e-05
EHHADH	ENSG00000113790	0.0164918818814415	0.359837591186713	0.366381972251729	0.000521076170085408	86	0.10274081010076	0.0296307071788059	0.175850913022713	0.0178137529010842
EIF2B4	ENSG00000115211	0.00932609040791288	-0.163975197064568	-0.191043170104142	8.93211276139504e-05	198	0.106151716234128	0.0405575088891457	0.17174592357911	0.00550947196139823
EIF2B5	ENSG00000145191	2.06824863902931e-06	-0.200094369199087	-0.201759157747452	1.85771902677151e-06	178	0.0893617574648875	0.0187838763155683	0.159939638614207	0.0318823712457804
ELMO1	ENSG00000155849	0.0119640894013454	0.274953752457127	0.299396228929386	6.83860590442128e-05	188	0.15703179665422	0.103673006624397	0.210390586684042	6.52038510467612e-07
ENO1	ENSG00000074800	0.0107466501834322	-0.255262782262755	-0.392293661658041	5.97217409071216e-06	198	-0.146003971434148	-0.218651320532635	-0.0733566223356602	0.000545153822515102
EPB41	ENSG00000159023	0.000421971318660199	0.451911200863003	0.454334043395099	3.99208399053986e-05	160	0.571936466347342	0.437766384619651	0.706106548075034	1.78282987272718e-11
EPB41L3	ENSG00000082397	0.00760164583631975	0.394224776301554	0.490513626121021	0.000517117476677974	180	0.128726328990142	0.0365354639677869	0.220917194012497	0.0175064738832442
EPS8L2	ENSG00000177106	0.044610462470384	0.217034715269195	0.234149438089089	0.0246087828198906	198	0.0830664432530153	0.0436589589549507	0.12247392755108	0.000289373449311376
ERG	ENSG00000157554	1.99037739798886e-08	-0.626228644384174	-0.630078095801065	1.99037739798886e-08	76	-0.159852667740203	-0.254398084034328	-0.0653072514460774	0.00457912586197945
ERP44	ENSG00000023318	0.0117877256425263	0.104749718330581	0.10572596544303	0.00308988433170558	198	0.0974408630843868	0.0423546978577474	0.152527028311026	0.00236604429594078
EXD2	ENSG00000081177	0.0209739474333605	0.195511175316941	0.195511175316941	0.00189012868715843	60	0.293644125081424	0.233145552221596	0.354142697941252	3.2998941152032e-10
EXOSC4	ENSG00000178896	0.0103893983266462	-0.226946812018346	-0.267344612223039	2.55762418459324e-05	72	-0.0736497607804143	-0.135735380552944	-0.0115641410078844	0.0461541305886301
EXOSC8	ENSG00000120699	0.000506205418142995	-0.222108495857521	-0.274724622825652	3.40637184877602e-07	102	0.173266761279376	0.0995769792056863	0.246956543353066	9.34669854905058e-05
FABP5	ENSG00000164687	8.01602122815499e-06	-1.12365589897441	-1.42891393837411	1.08707982195821e-11	198	-0.603307252666129	-0.72794885789274	-0.478665647439518	2.83991719959453e-14
FAM98A	ENSG00000119812	0.00102672534812212	-0.312372000531376	-0.313219869989037	9.68549428937294e-07	198	0.183113740774889	0.130049178284556	0.236178303265222	8.39657933603811e-09
FAP	ENSG00000078098	3.59597634801382e-05	0.619418394955681	0.749468440760129	1.91040321215208e-07	188	0.203083640706813	0.115011363141287	0.29115591827234	7.79717986019519e-05
FARSB	ENSG00000116120	0.000604440075646007	-0.281010639076674	-0.307919247689643	4.13259327701923e-06	198	-0.084409425308813	-0.123025002650013	-0.0457938479676126	0.000171570502300393
FBLN1	ENSG00000077942	0.0172008890123067	-0.425784725560385	-0.537058922458826	3.47891719695543e-06	102	0.354592289660238	0.210902501029915	0.498282078290561	4.52555810534426e-05
FDFT1	ENSG00000079459	0.0269959660022356	-0.221694076323185	-0.239390940177028	0.00243616757228183	68	-0.25212967134145	-0.325022611700324	-0.179236730982577	2.51969716724913e-07
FDPS	ENSG00000160752	0.0218544540634082	-0.270823264819175	-0.276814012298336	0.00163626881232044	198	-0.0764795079749288	-0.130374313738411	-0.0225847022114462	0.0155929875291004
FGD5	ENSG00000154783	4.99642599605731e-05	0.395109115431474	0.429000716569574	2.86551172145042e-07	150	0.134829196013864	0.0636333223877234	0.206025069640004	0.00122052727247128
FGF1	ENSG00000113578	0.00853747538717811	-0.701139278376621	-0.807924353196061	0.00147328596922908	198	-0.202532346424452	-0.274700722077224	-0.130363970771679	1.78756548877801e-06
FLOT2	ENSG00000132589	0.0354446100597994	0.252979077754462	0.253236926522233	0.0021369610552022	92	-0.270143086005521	-0.373687835231503	-0.166598336779539	2.1403325099253e-05
FN1	ENSG00000115414	4.77963004714796e-05	0.807277779973827	0.855772785932802	1.01802832205667e-11	198	0.409160592977372	0.271452065159096	0.546869120795648	4.74384842258117e-07
FRZB	ENSG00000162998	4.07151787823609e-06	-1.08080068912206	-1.25972886142376	2.43169293903155e-11	140	-0.339534209676326	-0.456329487611892	-0.222738931740759	1.38788083570976e-06
FST	ENSG00000134363	1.40997544576055e-05	-1.07564815281037	-1.13189502101974	1.92339356997257e-07	68	-0.610902489815657	-0.735766573904541	-0.486038405726773	9.97654013465664e-11
FSTL1	ENSG00000163430	0.00642377452339888	0.277498974393376	0.366404020510707	4.60437987179999e-05	138	0.189541486890178	0.0859369033360447	0.293146070444312	0.00181863694158895
FTL	ENSG00000087086	0.0124380489546692	0.293089538993092	0.293089538993092	0.00100505858998733	198	0.11168079123768	0.0182474990219406	0.205114083453419	0.0432683080677456
GADD45GIP1	ENSG00000179271	0.0285761813911358	-0.265388991238215	-0.339593257358624	1.22448964235317e-05	70	0.151721760827413	0.0720304389362538	0.231413082718573	0.00159512890574005
GALE	ENSG00000117308	0.0208666195792175	-0.256317195552248	-0.374950301965985	2.65591228373392e-06	198	-0.212549935187615	-0.266527824822187	-0.158572045553044	1.11968965949141e-10
GALNT10	ENSG00000164574	0.00204279334584503	-0.243291395483221	-0.243405847963399	0.000139978138705809	122	-0.167162762167591	-0.237013831673111	-0.0973116926620703	6.02864534609421e-05
GALNT15	ENSG00000131386	0.00071989110663009	0.676263611997411	0.773972119419814	1.45029516188428e-07	72	0.176145405247089	0.0772808676082133	0.275009942885965	0.00295678699009053
GALNT16	ENSG00000100626	0.0111083195657518	0.692406082173756	0.884486137345343	2.61539270703489e-06	148	0.406000112666211	0.279147706245331	0.532852519087091	1.33410019956724e-07
GCLM	ENSG00000023909	0.0026785344001577	0.359186429182507	0.372439520522489	0.00119273726640483	198	0.17873870885184	0.106408558403576	0.251068859300105	2.3263036806666e-05
GFPT2	ENSG00000131459	5.18349266047904e-05	0.286680709018272	0.380265667066254	1.98684411952674e-05	198	0.356335074509076	0.298117620410362	0.41455252860779	2.88396071469931e-19
GGCT	ENSG00000006625	0.0187437368171018	-0.235747424729276	-0.236619338827307	0.00010366313289697	198	-0.0933019326552245	-0.160666872356091	-0.0259369929543577	0.0182758312878824
GGH	ENSG00000137563	2.67956447865968e-06	0.513975214790336	0.560242558915971	1.27410273240897e-08	110	-0.139426483311842	-0.248520731654148	-0.0303322349695367	0.0308282267349886
GLB1	ENSG00000170266	0.0199945669403025	0.18067293678983	0.181117170575568	7.37530819600214e-05	198	0.184176577122297	0.129256057233741	0.239097097010854	1.90992759988483e-08
GLO1	ENSG00000124767	0.000106624136608275	-0.279233641533705	-0.345483222590457	1.66639944071082e-07	198	-0.369165212456446	-0.455905608993503	-0.282424815919389	6.32018930440008e-12
GLRX	ENSG00000173221	0.021593684407686	0.338447281851086	0.340437068111728	0.000385989033102555	197	-0.256538444781677	-0.376790073649994	-0.136286815913361	0.000245716668402473
GLRX3	ENSG00000108010	0.00665116672276319	-0.241301191108923	-0.296813389045052	7.62601267287189e-06	198	0.100819225522489	0.0503745079792839	0.151263943065694	0.000586301193400224
GLRX5	ENSG00000182512	0.0209091273310962	-0.2323344509244	-0.284581904013059	9.19885266465847e-08	89	0.126522029662612	0.0406031194827431	0.21244093984248	0.0130577555640433
GNL3	ENSG00000163938	0.0019504831183209	-0.307151010814135	-0.348565121210291	2.78106835447949e-07	167	-0.0881871788820536	-0.160266389173722	-0.0161079685903854	0.0385399484286878
GNPDA1	ENSG00000113552	0.00228814986289689	-0.267498650200176	-0.270983701044574	0.00178724981681419	190	-0.284419268447298	-0.342367392632607	-0.226471144261989	2.13826692344833e-14
GNPNAT1	ENSG00000100522	0.0263836462033851	-0.283195323355342	-0.328361749015551	0.000969894074753647	198	0.131189688345321	0.0552805412735024	0.20709883541714	0.0029891427240588
GNS	ENSG00000135677	0.0173703951829798	0.180832455588945	0.181118383856198	0.000504231646565495	62	-0.345794270546555	-0.493292335406685	-0.198296205686425	0.000167516532375944
GPHN	ENSG00000171723	0.000850042249541584	-0.281522194803411	-0.284314559551853	0.000115139868020799	190	-0.127415973760458	-0.189470010562246	-0.0653619369586697	0.000421708105978399
GPT2	ENSG00000166123	0.000323387694226647	-0.36107466082058	-0.454468951016782	1.65609523116317e-05	62	-0.102711307590964	-0.176609618464433	-0.0288129967174939	0.019805664500766
GPX8	ENSG00000164294	0.0053879776005394	0.444554579566512	0.458830397517587	1.16591120317999e-07	170	0.245068864448209	0.172100949412336	0.318036779484081	2.6378417772133e-08
GRN	ENSG00000030582	0.00033181954676857	0.300424875921483	0.301951199303529	3.49476853577981e-05	82	0.143343806993701	0.0504583783706973	0.236229235616705	0.00936003610846446
GRWD1	ENSG00000105447	0.0387246730507117	-0.206914865327553	-0.238669835925032	0.00207480070640548	120	-0.151145208424577	-0.226530272943508	-0.075760143905646	0.000689709370674316
GSK3B	ENSG00000082701	0.000329794580863949	0.271816715687145	0.317529595678066	3.13079987393449e-06	168	0.103818293658678	0.034551276971503	0.173085310345853	0.0105663979248075
GSTZ1	ENSG00000100577	0.034883777802629	0.188326874422799	0.190609718642667	0.0127965217797902	150	0.109841888199626	0.0380284029440488	0.181655373455203	0.00912220274405975
GTF2F2	ENSG00000188342	0.00291950129201239	-0.249846547113567	-0.311140825163502	2.51361419957273e-07	178	-0.104787402547473	-0.17792782396955	-0.0316469811253954	0.0146814034543647
GULP1	ENSG00000144366	0.0403139752038919	-0.279717882502259	-0.326017141555904	7.08795578183673e-05	188	-0.185652105635238	-0.244309448230625	-0.126994763039852	1.04664294445838e-07
HBA1	ENSG00000206172	0.00769615672606433	1.60156004609684	2.33433476479512	3.01027471450034e-06	198	1.15896159077546	0.959084088478258	1.35883909307266	4.78947331519066e-18
HBB	ENSG00000244734	0.0212357906471924	1.4736614327848	2.24665600279935	9.45800897202477e-07	198	1.14040811807023	0.940277045671428	1.34053919046904	1.2410946084169e-17
HINT3	ENSG00000111911	0.0189469374950697	0.189720457012297	0.189720457012297	0.00409867384994609	96	-0.0619484298195596	-0.113804597987042	-0.0100922616520775	0.0441709380543949
HNRNPA3	ENSG00000170144	8.83634242025401e-05	-0.304773031243116	-0.325539171001149	1.87404944206679e-09	198	-0.0758008125987129	-0.120436365899661	-0.031165259297765	0.00353611921743777
HNRNPD	ENSG00000138668	0.00082175505737491	-0.237416993433948	-0.27670994285424	6.89679033059848e-07	198	-0.0848413663082557	-0.130477386744428	-0.0392053458720834	0.00139055191328033
HSPA4L	ENSG00000164070	0.0216468553636228	0.325436317843531	0.41547434682344	0.000205323755147209	170	0.0960570744484368	0.0367623639086819	0.155351784988192	0.00556440570275619
HSPB8	ENSG00000152137	0.00184004500809466	0.499397488751402	0.501708625402104	4.19676472651274e-07	158	0.166292954453045	0.0964829143625256	0.236102994543564	5.23414669678945e-05
HTRA1	ENSG00000166033	1.21784429054787e-13	1.5500486135304	1.5905030873204	2.84415431454374e-16	198	0.163091131308304	0.0420859016427493	0.284096360973859	0.0216538945873445
HTRA3	ENSG00000170801	0.0021228355940426	0.620341443131164	0.720219065137255	9.66483724528565e-07	112	-0.545318875944142	-0.703160170971177	-0.387477580917107	4.31998308199271e-08
IARS	ENSG00000196305	0.0310969844468657	-0.129199636796195	-0.152155164525238	0.0300959995904576	198	0.217012491106637	0.155958699046975	0.278066283166298	3.46655272583542e-09
IGFBP7	ENSG00000163453	4.94020498879514e-10	0.835394133008837	0.835394133008837	2.4487202948225e-10	162	0.40833501606423	0.292086825366177	0.524583206762283	8.75433448624122e-09
IL16	ENSG00000172349	0.00625719076294971	-0.236233633914264	-0.251954364423209	0.00234278606918939	122	0.109089391463909	0.030226540875189	0.18795224205263	0.0190017307532897
IL17D	ENSG00000172458	0.000357453467048507	-0.468357060100404	-0.569173852281333	1.49078141254619e-05	110	-0.441335952586563	-0.543980181079497	-0.338691724093629	1.15978184962481e-10
IMPDH1	ENSG00000106348	0.0258887508917051	-0.213914208039035	-0.278812249193568	0.000206161523047203	160	-0.126683685603671	-0.186563861664254	-0.0668035095430892	0.000303484141320167
INTS10	ENSG00000104613	0.00479999204903317	-0.168917614517227	-0.169850468169121	0.00448477194227459	66	0.106553725884388	0.0388556132637112	0.174251838505065	0.00847610734346366
IRAK4	ENSG00000198001	0.0387420893394206	0.169167982061463	0.171371333807876	0.00636278233813368	140	0.0798274635191314	0.0209353224557369	0.138719604582526	0.0212696787723889
IRS1	ENSG00000169047	0.0199686580814937	-0.280997202064396	-0.317216867777817	0.00134461987840606	76	-0.260996193060819	-0.346819658636586	-0.175172727485053	2.12347523822191e-06
ISG20	ENSG00000172183	0.0259561733837525	-0.290626228882606	-0.436810991535427	1.08854248473601e-05	188	-0.215947144200561	-0.294375241951724	-0.137519046449398	2.87592282614067e-06
ITM2B	ENSG00000136156	0.000210475207009485	0.252344257436149	0.252344257436149	8.71995459687548e-06	120	-0.196839825265816	-0.335198376788287	-0.0584812737433458	0.0159185344257937
ITSN1	ENSG00000205726	0.0224372665303931	-0.130109415198595	-0.130324721788499	0.0108222090100077	188	-0.238767565898057	-0.352625443463982	-0.124909688332131	0.000317805030996366
KANK2	ENSG00000197256	0.0336866042316604	0.267617881010714	0.315122829205446	0.000377348690161518	198	0.100794695923916	0.0521306660455818	0.149458725802251	0.000368075354884987
KATNAL1	ENSG00000102781	2.92004522042789e-05	0.360861759706261	0.380262842005751	3.96259920386321e-07	76	0.282630753062759	0.203156402618746	0.362105103506772	9.26584302628124e-08
KCNMA1	ENSG00000156113	0.00108945832981345	-0.492587022823867	-0.525259019909863	5.86828676519382e-06	75	-0.34628546584101	-0.456812926338682	-0.235758005343338	1.30665644985254e-06
KIAA2013	ENSG00000116685	0.00369851438561202	0.193167804902989	0.193167804902989	0.00296235228381115	77	0.16019834176381	0.100785156292799	0.21961152723482	1.70959475273596e-05
KPNA3	ENSG00000102753	0.0166346722081295	0.186004118051248	0.22694976081187	2.2900074152325e-05	152	0.119336195958894	0.0402189260888332	0.198453465828955	0.0101647927178835
LAMC1	ENSG00000135862	0.0389621314639653	0.164532196566716	0.250439309833199	4.70235845858586e-05	100	-0.347784521363858	-0.442693780389852	-0.252875262337864	1.7130175754988e-08
LAMP1	ENSG00000185896	0.0172227502718312	0.126405553615319	0.126405553615319	0.00771350964503888	148	-0.336381388613379	-0.45258189496333	-0.220180882263428	1.3838099507314e-06
LDHB	ENSG00000111716	4.06771561758698e-07	-0.356178528802013	-0.358607082283486	2.98982649767747e-08	198	-0.313376657551197	-0.360135423538643	-0.266617891563752	2.13737396009721e-21
LDHD	ENSG00000166816	0.0378222805370659	-0.236349827029543	-0.305426075214777	0.00722384975947595	86	-0.169223737834708	-0.237882156818065	-0.100565318851351	5.6503363168337e-05
LGALS8	ENSG00000116977	0.00052724135938437	0.29858493573393	0.305181533102335	1.06945529110026e-05	100	0.236042104251124	0.152042185569361	0.320042022932886	5.03095774520522e-06
LIG3	ENSG00000005156	0.00269275511871936	-0.178275150373658	-0.17996387465422	0.0022180337065968	148	-0.105323388654325	-0.164203699371616	-0.046443077937034	0.00225572432897
LIMA1	ENSG00000050405	0.00665629218005045	-0.308323048895177	-0.309390260154257	0.00184771631140741	198	-0.0735787237257224	-0.134531617034915	-0.0126258304165302	0.0411880829827498
LMNB2	ENSG00000176619	0.000171402317380864	-0.257480877661671	-0.317751948782555	4.33409486006172e-06	198	-0.0944651229984057	-0.157572659505675	-0.0313575864911361	0.010510647056034
LSM12	ENSG00000161654	0.00843171288764535	-0.101192472231887	-0.101861719301094	0.00704686332146563	178	0.0904603687828702	0.0355103743307538	0.145410363234987	0.00478242152055979
LSM7	ENSG00000130332	0.00237218477734728	-0.26261186970232	-0.341879096655091	1.36565848771946e-06	198	-0.157432340868681	-0.250967627256822	-0.0638970544805394	0.00384189241824244
LTBP2	ENSG00000119681	0.0007627996467022	0.60757175135371	0.742436295213732	5.25710412125732e-10	92	0.121411127528712	0.0253097419533338	0.217512513104091	0.0331016255725753
LTBP3	ENSG00000168056	0.000311990158008879	0.519914415111744	0.525080559016142	2.11367961747302e-06	188	0.274420531762146	0.183857700146091	0.364983363378202	3.18843348992885e-07
LUM	ENSG00000139329	1.35448738744574e-07	0.815335257346812	0.86143160714192	1.35495623002792e-11	198	0.38216182207336	0.258833832051826	0.505489812094895	1.65813640134131e-07
LYPLA2	ENSG00000011009	0.0108996493955682	-0.168918414405812	-0.182127373313689	0.00194931714330811	188	0.0729172174123267	0.0122716500878467	0.133562784736807	0.0420480968442576
MAP1A	ENSG00000166963	2.66537302748945e-10	1.07136003864617	1.1637105904322	2.22384691259495e-13	168	0.376823265182651	0.243708241921682	0.50993828844362	1.8496027955981e-06
MAP1B	ENSG00000131711	0.000112150742916416	0.847261895329104	0.88866241981757	4.33046350796205e-09	120	0.331293150636444	0.213016632241261	0.449569669031628	3.85833326103698e-06
MAP2K6	ENSG00000108984	0.0395222889124217	-0.465588844356247	-0.541102671732252	0.000686125450409821	198	-0.12853111477169	-0.17835006440542	-0.0787121651379596	1.03653505814937e-05
MARCKS	ENSG00000277443	0.000300241919310381	0.924914329056748	1.23591562659433	3.02552082883101e-07	102	0.386871032787231	0.213431370341768	0.560310695232694	0.000199787001975927
MATN4	ENSG00000124159	0.000534498672331929	-1.30582767384819	-1.54002592368506	2.40309935836173e-07	60	-1.28858036150038	-1.52508232207015	-1.05207840093061	2.08448344964292e-11
METTL7A	ENSG00000185432	0.0163374576344022	0.471534980934471	0.629942622846186	0.00269851444180564	190	-0.39468319484426	-0.496441294478088	-0.292925095210433	2.27967316172269e-10
MFAP4	ENSG00000166482	0.00444187832203282	0.422687748152622	0.438180261643452	6.78457976746942e-06	130	-0.163725350427057	-0.287274301131939	-0.040176399722174	0.0246434818452859
MGAT1	ENSG00000131446	0.0117196422630528	0.111564839090546	0.117942574105761	0.00671691818921805	62	-0.0706853249255914	-0.126009747626269	-0.0153609022249135	0.0321020741855557
MGST1	ENSG00000008394	0.00346324324596376	0.580187968538166	0.773003175396337	9.62733323817763e-06	82	0.298954844239073	0.134931406856604	0.462978281621541	0.00228951031336529
MMP19	ENSG00000123342	0.0246766692036468	0.610728685590184	0.973906092931424	0.000741150576702387	108	0.58105708954063	0.462461361767506	0.699652817313755	2.03747624439114e-12
MPDZ	ENSG00000107186	0.0144350995761422	-0.157098688323811	-0.159619105465855	0.00373609682888641	60	-0.112004499469958	-0.18640278669555	-0.0376062122443655	0.0119674801549618
MPP6	ENSG00000105926	0.00184004500809466	-0.159815270321307	-0.207442199546101	0.000381669826292787	198	0.0974361450344112	0.0475383242225573	0.147333965846265	0.000782498798169679
MPRIP	ENSG00000133030	0.0488907262528073	-0.108815033254146	-0.108815033254146	0.0488907262528073	132	-0.103232078544073	-0.191723245674187	-0.0147409114139589	0.0492635850384407
MRC2	ENSG00000011028	0.00222344913824049	0.405274922535053	0.42486793330336	6.17445641019317e-06	118	0.234903284139604	0.135294453883374	0.334512114395835	7.80565161529944e-05
MRPS26	ENSG00000125901	0.0187421115425285	-0.270999013905902	-0.317835244340453	1.31407908922689e-05	60	-0.134797151575503	-0.247323565521469	-0.0222707376295364	0.0444950911055513
MRPS27	ENSG00000113048	0.0147724180022336	-0.155905740435897	-0.187718184245706	0.00044059880398922	90	0.141818347911108	0.0467740931700416	0.236862602652174	0.0118493515192057
MRTO4	ENSG00000053372	0.00458226674126149	-0.420591564093979	-0.50487751769358	7.19101581234292e-08	178	-0.152505598209626	-0.239046092427571	-0.0659651039916802	0.00249957039867388
MTAP	ENSG00000099810	0.0177070831075999	-0.26427191813276	-0.286918262492555	0.000114983340478791	198	-0.24138358163705	-0.292904241180847	-0.189862922093254	1.13663459844284e-13
MTMR12	ENSG00000150712	0.0256422050072313	-0.129365125557911	-0.131164075152514	0.0199612683580401	158	-0.123803252496962	-0.189558525861242	-0.0580479791326809	0.0012864158077113
MYBBP1A	ENSG00000132382	0.00129197684706889	-0.383851248070805	-0.431575557604674	5.54593501680776e-07	108	-0.173643999882167	-0.252788541303343	-0.0944994584609922	0.000234833439829596
MYH14	ENSG00000105357	3.43887839286726e-05	-0.556977856794456	-0.584892996212503	2.37275953124893e-07	142	-0.315626103094312	-0.481422263301992	-0.149829942886632	0.00117220131587037
MYO6	ENSG00000196586	0.0226747979167517	0.282457209680884	0.344426363258896	2.88453232083771e-05	188	0.102462785618741	0.0283316475580197	0.176593923679462	0.0185720796726354
MYOF	ENSG00000138119	0.0441394830264498	0.347659340626237	0.479219659055891	3.26841179693793e-05	198	0.0905562655379359	0.0226408876306497	0.158471643445222	0.0232036771357388
NAMPT	ENSG00000105835	0.0469858282295999	0.283414843124396	0.370962608099877	0.000973416758698204	198	-0.222147212771826	-0.299662973456382	-0.144631452087271	1.10176133262628e-06
NANS	ENSG00000095380	0.00298708612552885	-0.333663546447278	-0.383348559933803	1.13476349906805e-06	198	0.0883687165599891	0.0480554698834057	0.128681963236572	0.000164560983914748
NDP	ENSG00000124479	0.00821668262594574	0.586902004051182	0.754387708468192	3.3453518688639e-07	116	-0.346882296705587	-0.458320919133448	-0.235443674277726	4.60699919371103e-07
NDRG1	ENSG00000104419	3.82507201159042e-05	0.354378654831564	0.354378654831564	8.98928183834941e-08	198	0.0751038001797362	0.0268827378472517	0.123324862512221	0.00766232882433888
NDUFB8	ENSG00000166136	0.00238005817880626	-0.245992451851463	-0.30585969763096	4.4383987152932e-06	62	0.150662055638721	0.0367516557722055	0.264572455505236	0.0264742251009432
NEDD4L	ENSG00000049759	0.0020930332646016	0.39294089998062	0.524463445020208	0.000134627953672565	66	-0.126863534460898	-0.229885472180059	-0.0238415967417367	0.0387241925028122
NFIA	ENSG00000162599	9.11972596623921e-08	-0.545647024225729	-0.60677371216299	6.34612397223094e-09	192	-0.237759718937133	-0.307752112308661	-0.167767325565604	1.45110216635514e-08
NME1	ENSG00000239672	0.00247331237363976	-0.548317620624263	-0.671369674030851	8.36042001002206e-09	198	-0.170144201961604	-0.253320800591703	-0.0869676033315037	0.000436044828341273
NME2	ENSG00000243678	0.018143091824121	-0.279110155941765	-0.342092870581529	3.08316771692671e-05	198	-0.118828409409895	-0.198629249138627	-0.0390275696811628	0.0109647107662196
NMI	ENSG00000123609	0.000192231656961775	0.519909419052267	0.617218053444568	8.95962749515031e-07	140	0.0884778143753797	0.026056409053985	0.150899219696774	0.0160887418411585
NMT2	ENSG00000152465	0.00856037914584769	-0.200752368739159	-0.200752368739159	0.000471230986560877	178	-0.328719381657809	-0.405210919190891	-0.252227844124727	7.55787524205952e-12
NOP58	ENSG00000055044	3.99964459789346e-05	-0.30177910598203	-0.312689616600285	2.21299339010509e-06	178	-0.113110233790136	-0.203105552720957	-0.0231149148593155	0.0331016255725753
NOVA1	ENSG00000139910	8.96526540883908e-05	0.545931962362891	0.646114756725436	2.5266692171029e-08	66	0.30368457935093	0.237926751098663	0.369442407603198	5.2694621255312e-10
NPC2	ENSG00000119655	0.00880253270820625	0.310909909009099	0.310909909009099	9.14045722682655e-05	188	-0.226299049045684	-0.315780574956954	-0.136817523134414	1.59512829916371e-05
NPEPL1	ENSG00000215440	0.00453500078180815	0.310815125180767	0.315156790698938	0.00265613721851397	168	0.168622800902845	0.105169580277703	0.232076021527986	6.84174245091607e-06
NPLOC4	ENSG00000182446	0.0207987998199926	0.120427427058106	0.169918533738753	1.10609047162829e-05	198	-0.0916957303234778	-0.128613779926433	-0.0547776807205229	2.13565169068032e-05
NPR2	ENSG00000159899	0.00243915811899536	-0.434161358700344	-0.481263510098334	1.81150281948767e-05	120	-0.230645903385803	-0.295553803945945	-0.165738002825662	1.72471598031053e-08
NQO1	ENSG00000181019	0.0193924913099024	0.461805660735943	0.468733435688919	0.00142781124351909	100	0.122399887136062	0.0345321135829145	0.21026766068921	0.0185187696593081
NR2C2AP	ENSG00000184162	0.00443324726179129	-0.219274226175137	-0.28780230827652	1.85771902677151e-06	90	0.265097976715315	0.170766469631555	0.359429483799074	6.11422349654653e-06
NRBF2	ENSG00000148572	0.0198310678486648	0.136681539750762	0.136883531332014	0.0139552429431554	112	0.108309203398397	0.0523999195452237	0.16421848725157	0.00105896242510561
NTN1	ENSG00000065320	0.0149346875665737	0.279493345838575	0.330687716322055	3.27795117404276e-05	187	0.260137103039813	0.128377738624056	0.391896467455569	0.000696461024716842
NUDC	ENSG00000090273	6.72490509119515e-05	-0.246698543745394	-0.282051591122031	1.06347903204435e-07	198	-0.107589083050339	-0.158341258806915	-0.0568369072937628	0.000267200030804443
NUDT15	ENSG00000136159	0.0334098612726803	-0.155984658063982	-0.166235820146507	0.00782967131812779	84	-0.263497353073913	-0.335299105096909	-0.191695601050917	3.01891273421338e-08
NXT1	ENSG00000132661	0.0112444973485507	-0.267330285857565	-0.313856186167819	3.76804677276513e-05	76	-0.156029897566068	-0.22631420709469	-0.0857455880374457	0.000269234767114694
ODF2	ENSG00000136811	0.00039338431778727	-0.187246573137783	-0.190912912500369	6.50741995158574e-06	72	-0.290287041923324	-0.387713430714167	-0.192860653132481	3.48732932677946e-06
OMD	ENSG00000127083	0.000507201840274624	0.864232429202377	0.864232429202377	6.17516995940217e-06	128	0.22062944082419	0.0794489945876755	0.361809887060705	0.00785096543402631
OPLAH	ENSG00000178814	0.014952128030638	0.28451077367666	0.28451077367666	0.00660670964145265	170	0.0774052635498723	0.0155746249579535	0.139235902141791	0.0338820294967665
OSBPL1A	ENSG00000141447	0.0381279699815421	-0.155379639199682	-0.218961826175502	0.0050909900746475	102	-0.274073042594208	-0.350051185422727	-0.198094899765689	2.08299128996951e-08
OSBPL3	ENSG00000070882	0.000129189711154892	0.50872191710834	0.609295984561891	4.16705017525465e-07	64	0.36401939333336	0.239594302785774	0.488444483880946	6.36511454961936e-06
OSBPL9	ENSG00000117859	0.00434036844322123	0.196391808838218	0.227128592415955	1.7239265940483e-06	140	0.0729415082468439	0.0178858732153293	0.127997143278358	0.0245750899345813
P4HA3	ENSG00000149380	0.000717438296538077	0.499596050827881	0.536439377920751	1.32466899264901e-06	69	0.381433464996028	0.255333828969881	0.507533101022174	3.10856555529568e-06
PA2G4	ENSG00000170515	0.00682524194112354	-0.1696931761223	-0.212420415250794	1.26896720259913e-05	198	0.0670295512418129	0.0281105950166791	0.105948507466947	0.00308917260333709
PAK1IP1	ENSG00000111845	0.0488424477638795	-0.309592111015008	-0.407887906343422	9.28759599566838e-06	72	-0.0979927127875797	-0.15976688076569	-0.0362185448094694	0.00780220813720417
PBXIP1	ENSG00000163346	0.0107467494302923	0.272486644301891	0.276381582542212	0.000147007789629548	198	0.116835051376848	0.0659934260006847	0.167676676753011	7.98752812776511e-05
PCBP3	ENSG00000183570	5.38688073189116e-06	0.717721264461892	0.755302221813071	1.96228644136539e-11	160	-0.0890336387491555	-0.132769578281841	-0.0452976992164701	0.000504066995732758
PDCD11	ENSG00000148843	0.00311897093519639	-0.281869636100801	-0.312050672490495	5.19569365683334e-06	129	-0.10493018517268	-0.180968778098321	-0.0288915922470395	0.0192239497262013
PDK3	ENSG00000067992	0.00255981781226075	0.28889669965718	0.358849858229102	3.22500265816223e-05	198	0.0992738272647777	0.0363192826936804	0.162228371835875	0.0068840463261219
PDLIM1	ENSG00000107438	7.52464983710338e-12	1.2559278139783	1.27850780760727	1.37132262487289e-12	178	0.683454045923347	0.563535654032657	0.803372437814037	3.80241665074293e-17
PDLIM4	ENSG00000131435	0.0144742522690828	-0.283380153378088	-0.35973932257858	7.70832841225092e-05	198	0.0656626253067873	0.02018540525355	0.111139845360025	0.0137801889147617
PEX5	ENSG00000139197	3.50018210323562e-05	-0.208638602773809	-0.209573291777108	3.03494097050574e-05	188	0.0994771328849744	0.0206530810561926	0.178301184713756	0.0323993345590102
PFAS	ENSG00000178921	3.69999096165039e-05	-0.448195825810215	-0.497666799574199	4.80452091849724e-07	188	0.0655613035728955	0.0101238913504561	0.120998715795335	0.0456226151718948
PFKL	ENSG00000141959	0.0176727472355936	0.173129067030306	0.194069351943189	0.00448822040587795	198	-0.315730941664281	-0.376954831853055	-0.254507051475507	1.72497750398641e-15
PGAM5	ENSG00000247077	0.0042513272681011	-0.236101007481937	-0.271967386556485	9.26851843479505e-06	110	0.163583821853125	0.100509118866149	0.226658524840102	1.83901671836114e-05
PGRMC1	ENSG00000101856	0.017389328587638	0.146976096690909	0.146976096690909	0.00416196121831518	180	0.15152930080429	0.0404238381655392	0.262634763443041	0.0202757752389545
PHKA1	ENSG00000067177	0.0158011342626856	-0.20010152652765	-0.233340775953883	0.000301730456914309	170	-0.132298580839602	-0.208231422367479	-0.056365739311725	0.00283599446981797
PHLDA1	ENSG00000139289	5.5832465249692e-07	-0.526169229959242	-0.526169229959242	3.81845898906694e-07	62	-0.427996712207428	-0.523176038854601	-0.332817385560256	1.54425136818835e-09
PHOSPHO1	ENSG00000173868	0.00584835379347162	-0.553810803821039	-0.68360832237308	0.00146941264074617	120	-0.203461326583374	-0.317346269002296	-0.0895763841644515	0.00241095106797372
PID1	ENSG00000153823	0.000128415795688521	0.572631549206212	0.574854953037701	1.33172906558889e-09	150	0.224299466307261	0.143905858662702	0.304693073951821	2.95449469981833e-06
PIR	ENSG00000087842	0.0351560364845931	0.327291248543229	0.346543897895804	0.000306721915998291	92	-0.318686837127078	-0.394338987621463	-0.243034686632694	6.2374911536544e-10
PKN1	ENSG00000123143	2.35768610126074e-05	0.352539960449807	0.353231834058278	5.09651798351784e-08	62	0.1351198000774	0.0760926694948168	0.194146930659984	0.000226392809221921
PLA2G2A	ENSG00000188257	0.0432466743436776	-0.28973679620803	-0.3776731208842	0.000338285381620529	198	-0.356940315218885	-0.496359440098951	-0.21752119033882	1.20478979289997e-05
PLCG1	ENSG00000124181	0.000445186723717879	-0.253884626543549	-0.256508313044805	0.000323265172678434	130	-0.233276969969348	-0.299059180808166	-0.167494759130531	1.39075842460862e-08
PNP	ENSG00000198805	0.0205315935432899	-0.344495618127789	-0.393570808156859	7.57852956850798e-06	198	0.242936838851993	0.181932687054077	0.303940990649908	7.44626671972156e-11
POLR2C	ENSG00000102978	0.0455008069509769	-0.109939157638771	-0.168091062877488	0.000693182165850378	178	-0.0691265372269525	-0.125973982343295	-0.0122790921106105	0.039771761438021
PON2	ENSG00000105854	0.00123857261505184	0.339429676986237	0.418179477312738	1.32847600975487e-07	140	0.161922819243109	0.0832345958029733	0.240611042683246	0.000468124560582192
POSTN	ENSG00000133110	0.000544739840984896	1.14981447225723	1.75685457849186	7.12776363019345e-09	72	0.448137646331062	0.308243273960656	0.588032018701469	9.21509248469269e-07
PPFIA1	ENSG00000131626	0.0086144839125245	0.152134597154684	0.229052565091454	5.37553189576229e-06	168	0.15992921899262	0.0902955046217367	0.229562933363502	8.88475523006834e-05
PPIA	ENSG00000196262	0.00487791348741077	-0.245663401522584	-0.301105949094946	9.51901414468849e-07	198	-0.199274225739092	-0.26560130055104	-0.132947150927144	3.6221843951606e-07
PPP2R5A	ENSG00000066027	0.0242580775944313	-0.092066293461148	-0.112814564400226	0.0229377381564088	102	-0.146180604939088	-0.224862759145316	-0.0674984507328604	0.00172166610430907
PRELP	ENSG00000188783	0.0252066626391202	0.407254984536129	0.439687441801607	0.000510223103871709	198	-0.302752944428542	-0.460621509533905	-0.144884379323179	0.000976374065743255
PRMT1	ENSG00000126457	0.000148909047417995	-0.337863167256705	-0.37672387800404	1.26526196805185e-07	198	0.06620967859274	0.0185648242986773	0.113854532886803	0.0178821896410814
PRMT5	ENSG00000100462	8.31353087088681e-05	-0.291002821837001	-0.302656732349205	1.9557988790195e-06	198	-0.0828081357086514	-0.13643046591428	-0.0291858055030226	0.00821782040078259
PRPF4	ENSG00000136875	0.00405592197992987	-0.205758154644622	-0.211675666690009	4.47283499922145e-05	198	-0.0604320319626144	-0.108734385347017	-0.0121296785782116	0.0338682478970255
PRPS1	ENSG00000147224	6.58236832803824e-05	-0.220809390543762	-0.25798430366619	1.54181388023789e-06	190	-0.215027975007823	-0.270870202327416	-0.15918574768823	2.91029590461396e-10
PSMG3	ENSG00000157778	0.018750608819345	-0.257809114462605	-0.277839253058837	1.80573293925081e-05	130	-0.110700443483135	-0.19105469189243	-0.0303461950738407	0.0194207102597367
PTBP2	ENSG00000117569	0.00937332063306878	-0.252279483950551	-0.330300502716405	0.000143366175535562	62	-0.153732270781677	-0.246444962054078	-0.0610195795092761	0.00574757498109826
PTGES	ENSG00000148344	1.90300377861275e-05	0.817963291033869	1.1138136645418	2.54907578398416e-11	187	0.787002746811883	0.667902904631413	0.906102588992352	1.2102241783231e-20
PTGFRN	ENSG00000134247	0.00696732928896552	-0.245915734335414	-0.246367552987539	0.00590869571525007	89	-0.381630130175456	-0.495940893685889	-0.267319366665023	2.14639336061485e-07
PTGIS	ENSG00000124212	0.0386775070799421	0.411626968730136	0.581956359935657	1.04835129322368e-06	128	0.360324540957404	0.290530313299352	0.430118768615456	6.75816510074525e-14
PTPN1	ENSG00000196396	0.000681811104731795	0.166636861922273	0.224458683202197	4.03811951268754e-06	198	0.180009702145723	0.130295941306357	0.229723462985089	1.93945044291587e-09
PTPRA	ENSG00000132670	0.000169484763125557	0.325214796289973	0.347216951000796	7.82300395042754e-08	94	-0.112901511318731	-0.172180021014186	-0.0536230016232764	0.00137457832164535
PTPRM	ENSG00000173482	0.0377266911709135	0.122938483568452	0.142067187922155	0.0171544487699722	60	-0.212739569435921	-0.294607378942696	-0.130871759929145	4.48446459761744e-05
PTPRS	ENSG00000105426	0.00976371249819064	-0.231751114481011	-0.231751114481011	0.00948572659780193	61	-0.226060456903166	-0.320446573250074	-0.131674340556259	0.000132648139765839
PTTG1IP	ENSG00000183255	2.12477586319474e-08	0.483100275110736	0.483100275110736	5.90593193279265e-10	86	-0.408111764120734	-0.525164030719113	-0.291059497522354	8.89479739235515e-08
PUS1	ENSG00000177192	0.0445228580736678	-0.27808276459228	-0.363027831626888	1.29904368667946e-05	84	0.143374342104832	0.0856242972087389	0.201124387000925	5.24552557454048e-05
PXN	ENSG00000089159	0.000684001914279904	-0.270263716857381	-0.283265786751246	9.32165001078579e-05	188	-0.121789670569147	-0.182015414771478	-0.0615639263668151	0.000514291047821457
PYCR1	ENSG00000183010	4.73705556142743e-05	-0.54941539453197	-0.656563658578525	3.90452057000486e-08	188	0.278512814215302	0.201209388027431	0.355816240403174	2.6755049239183e-09
PYGL	ENSG00000100504	4.19233969238382e-05	-0.320235364845874	-0.395699461845245	2.45386306662695e-06	198	-0.272941161873101	-0.344307750048178	-0.201574573698024	3.11450345878753e-10
QSOX1	ENSG00000116260	9.5457325434795e-06	0.361324800272879	0.363009023336869	3.1456176511222e-07	82	-0.229992366934664	-0.352911504999611	-0.107073228869718	0.00175763059765743
RAB23	ENSG00000112210	0.000865223503502231	0.2532683011076	0.27821963893261	2.84110239317853e-05	187	0.311928053896154	0.231218994919124	0.392637112873185	2.78449534694536e-10
RAN	ENSG00000132341	0.012293482688003	-0.255667828390562	-0.300830734511982	2.72201289467865e-05	198	-0.121868635753026	-0.163698638666327	-0.0800386328397255	7.62572218371666e-07
RANBP1	ENSG00000099901	0.000786291174898015	-0.380633827070916	-0.422729930700496	4.1858197830971e-10	198	-0.155879172241061	-0.275380795480049	-0.0363775490020731	0.0266045509524201
RARRES2	ENSG00000106538	2.68881232774039e-05	-1.00887076833325	-1.37728158487141	1.16427611464031e-11	152	-0.253147645807123	-0.357456071532512	-0.148839220081733	3.99556885652469e-05
RARS	ENSG00000113643	0.0229446483520908	-0.198968378000967	-0.200704108018307	3.16617517736411e-05	198	0.107487613770479	0.0656056456888824	0.149369581852075	1.14866292683741e-05
RCAN1	ENSG00000159200	0.0053879776005394	0.475793078844843	0.483000837303886	0.000290757975679839	150	0.131864508322558	0.0515954671939601	0.212133549451157	0.0050086355982946
RFC3	ENSG00000133119	0.00208307052518439	-0.34362967353324	-0.364054093888944	3.4200776692141e-06	78	0.0896203011493277	0.0154752478605731	0.163765354438082	0.0421193491826327
RHOC	ENSG00000155366	0.0171386717439826	-0.243401089138918	-0.387043361784953	5.01005038500263e-06	140	-0.235456460241172	-0.303304535099222	-0.167608385383123	1.89704023852478e-08
RPS6KA3	ENSG00000177189	0.0205041216258359	0.242270440903257	0.278595884220054	0.00103570116357867	198	0.118092804124112	0.0725583669795783	0.163627241268646	9.40868389639759e-06
RRAGC	ENSG00000116954	0.000623509351096262	0.241878358848419	0.247708549216084	0.000124476402457791	100	-0.0745785118753819	-0.136888989558493	-0.0122680341922703	0.0437668519234441
RRAS2	ENSG00000133818	0.00198619997476656	-0.228362231542071	-0.241097665974243	0.000288864725739532	62	-0.223702786905905	-0.298715816452779	-0.148689757359032	5.03095774520522e-06
RRP9	ENSG00000114767	0.0135245052088336	-0.345596235608772	-0.439869509174249	1.84263657349746e-06	110	-0.10210432406403	-0.17774531000779	-0.0264633381202689	0.0222465017892078
RSPO2	ENSG00000147655	1.00690814992369e-06	-0.787137291860921	-0.884071022178223	5.14166968855349e-08	143	-0.137034632017776	-0.252877792025413	-0.0211914720101384	0.0458203434715435
RTN3	ENSG00000133318	0.00144539984467065	0.195261633397841	0.203863722315246	0.000246848194409414	114	0.175472239194217	0.102158929314758	0.248785549073677	6.43338565807738e-05
S100A4	ENSG00000196154	0.000190870737907894	0.6288295202518	0.700963215979312	1.67292678529054e-09	198	0.794944866736317	0.675782671896274	0.914107061576361	2.62704893199622e-21
SAMD9L	ENSG00000177409	0.0112793886657135	0.403926793021403	0.498395573700606	0.000137342934729544	86	0.133945873604365	0.0693866173197129	0.198505129889016	0.000553731446886659
SCFD2	ENSG00000184178	0.0169288177859515	-0.347755416133275	-0.528838143287578	2.55762418459324e-05	92	0.103312797900178	0.0545024539167952	0.15212314188356	0.000419856446698444
SCIN	ENSG00000006747	0.000791095377755927	-0.352819719564996	-0.386777313761084	0.000570857825946509	198	-0.3739352685645	-0.450531476148098	-0.297339060980901	2.02932015885749e-14
SDF2	ENSG00000132581	0.0427960940288129	0.125364150167158	0.125677437489464	0.00131865005564125	176	0.161304555215223	0.108306903862245	0.214302206568202	3.21042716520771e-07
SDHB	ENSG00000117118	0.0203733371497922	-0.167996764817944	-0.206057316174881	1.7305354442805e-05	198	0.108171919138625	0.0352929590154018	0.181050879261849	0.0112337093249485
SDR39U1	ENSG00000100445	0.0350511674238157	-0.239873510236072	-0.315408154379235	0.000353490469525661	130	-0.132716731367348	-0.186225566790886	-0.0792078959438105	3.1966680468505e-05
SEC13	ENSG00000157020	0.0126237543789372	-0.184646187952375	-0.258319841285208	4.1512888378465e-06	198	0.131174125436369	0.0792620009235332	0.183086249949204	1.55307565697558e-05
SEC31A	ENSG00000138674	0.0155913928523543	-0.110124092859583	-0.111763544693494	0.00107587419306126	198	0.122646945963323	0.0765970759784926	0.168696815948154	5.45914053619365e-06
SEMA3C	ENSG00000075223	4.52320791224243e-11	1.25808736759327	1.45129062788489	9.15684831089414e-15	66	0.304531445182884	0.184292801603646	0.424770088762123	5.49209422093415e-05
SEPT11	ENSG00000138758	0.0170051627632687	0.258175791655445	0.369369447489382	3.74771448096232e-05	198	-0.129718598229324	-0.224966866067327	-0.0344703303913214	0.0203096706782076
SERPINB8	ENSG00000166401	0.00110185409141361	0.34493774744415	0.346794799516053	0.000770931854430827	88	0.228113294743866	0.15905824784484	0.297168341642892	2.68484955373156e-07
SERPINE2	ENSG00000135919	0.00371148505294552	0.292231558533797	0.425287312747115	0.000166957584913426	198	0.128036491707267	0.0528408399408963	0.203232143473637	0.00343936552300542
SH3D19	ENSG00000109686	0.00350252288629222	0.243292221393529	0.264435049100652	3.77878140727149e-05	178	0.212235835198472	0.149622352732336	0.274849317664608	1.83369664298381e-08
SH3KBP1	ENSG00000147010	1.31928154630488e-06	0.419582766417524	0.491170419049245	1.42145491115007e-09	198	0.424190425199509	0.364815159750219	0.483565690648799	4.94553118509359e-23
SH3PXD2B	ENSG00000174705	0.00507073360038875	0.330273150042834	0.46340002024265	3.08833570843431e-06	158	0.156928678724721	0.0826270361702109	0.231230321279232	0.000311786622738983
SLC39A14	ENSG00000104635	0.0227104934197596	0.182682958079871	0.232715634652147	0.00104759099056362	198	0.123674251064601	0.0406291202928886	0.206719381836314	0.0109595084598581
SMS	ENSG00000102172	0.045575230906131	-0.180089913487062	-0.182862846851238	0.0391206672021784	198	-0.257467233248715	-0.303659301716391	-0.211275164781039	3.75203126441555e-17
SMYD5	ENSG00000135632	6.07410208027347e-07	-0.462178858832498	-0.485172256099915	5.28494183425634e-08	130	-0.0984430585673346	-0.178194973498977	-0.0186911436356923	0.0369961834691917
SNCA	ENSG00000145335	0.0406627899324013	-0.465019128015437	-0.593086525229125	0.000668564796804872	188	0.250303535113193	0.102679492426002	0.397927577800385	0.0036172227734785
SNRPA	ENSG00000077312	0.000100280354275027	-0.28785112276372	-0.313046844740709	5.23769344026473e-06	198	-0.117279752311838	-0.186068896544585	-0.0484906080790907	0.00340228200068044
SNTB1	ENSG00000172164	1.93151522082942e-05	0.523502867445347	0.527133869422541	1.10425765260664e-05	198	0.339450302781882	0.264073631566141	0.414826973997624	6.24940186150203e-13
SNUPN	ENSG00000169371	0.0284021850393828	-0.177535743142091	-0.218926073800704	2.18927884990143e-05	96	-0.098710379013645	-0.163813693517657	-0.0336070645096327	0.0104023827064713
SNX21	ENSG00000124104	0.00741897879537688	-0.229666491066155	-0.232961487369641	0.0002680394960837	102	-0.120903244112826	-0.210476627808486	-0.0313298604171659	0.0223760808753768
SNX5	ENSG00000089006	0.0357262608515718	-0.270187510152441	-0.273541157008235	3.65027071492876e-05	198	-0.182690745532218	-0.235315407710439	-0.130066083353997	6.97224512336727e-09
SORBS1	ENSG00000095637	0.0252632260311362	0.272558911810644	0.284378303494413	0.0193014181938237	198	-0.179332613128818	-0.235427768546786	-0.123237457710849	7.1443802512413e-08
SPECC1	ENSG00000128487	0.0121280226727957	0.277577210654513	0.301081837034353	1.6907599972791e-06	198	0.21435822386003	0.144664906621348	0.284051541098712	2.01629580631083e-07
SPTBN1	ENSG00000115306	0.0107569501470482	0.237926275567551	0.296418474066331	3.4200776692141e-06	188	0.110525756645817	0.0210318569054344	0.2000196563862	0.0364610711054002
SRI	ENSG00000075142	0.00186318292021458	-0.260423979273806	-0.284406618046531	1.54046107981662e-05	198	-0.24232772567421	-0.329227149853316	-0.155428301495104	2.06192672558173e-06
SRP54	ENSG00000100883	0.0386430671240217	-0.111337415043461	-0.11862926411683	0.0040072997396508	198	0.0678190070475999	0.0286857402834737	0.106952273811726	0.00291082832422288
SRPX2	ENSG00000102359	0.0267848405578867	0.341665987406961	0.458689642739215	3.29654147088799e-05	198	-0.320892663286242	-0.428089989783538	-0.213695336788945	3.93951090725476e-07
SRSF9	ENSG00000111786	0.00490150570271968	-0.150053862891667	-0.171439102447632	1.78567870280429e-05	198	-0.178538880003387	-0.234304608242655	-0.122773151764119	6.8999422677196e-08
SSR3	ENSG00000114850	0.0187037910594281	-0.221847616005239	-0.289771940636078	3.76956268243546e-05	192	0.280645260722875	0.201738087939654	0.359552433506096	3.7039562716341e-09
STBD1	ENSG00000118804	5.36064389804725e-06	0.32904471666045	0.33094198852152	3.5769209210133e-06	92	0.107374658429071	0.0376644675705959	0.177084849287547	0.00928935314086045
STK4	ENSG00000101109	0.0329796175129091	-0.121966929397327	-0.122384612745937	0.0286802778129076	130	-0.0914719662777017	-0.153395498635725	-0.0295484339196788	0.0121344453452469
STOML2	ENSG00000165283	0.013412720641075	-0.250707968488389	-0.338793094081	4.42338274477563e-06	198	0.18303646908025	0.127717667392761	0.238355270767739	2.77020847086961e-08
STRAP	ENSG00000023734	0.0148496857077612	-0.132605273721566	-0.151005803313158	0.000115607286671365	198	0.0869537565076115	0.045678460923763	0.12822905209146	0.000291699894906697
SYMPK	ENSG00000125755	0.0354865556880462	-0.107578228605077	-0.121572040954972	0.0175729855000547	136	0.140080278530962	0.0685754321473901	0.211585124914534	0.000856052166448126
SYNJ1	ENSG00000159082	7.94205270189478e-06	0.368791946614075	0.388833464992023	6.5915598105783e-08	60	0.236837340539816	0.145675590242343	0.32799909083729	4.4933741324275e-05
TBC1D4	ENSG00000136111	0.00209870286869097	-0.222949866684722	-0.291908648718635	0.00060149537628993	140	-0.262178033249504	-0.348938892401585	-0.175417174097423	5.9421895909662e-07
TBL2	ENSG00000106638	0.0292626098892203	-0.175428111106678	-0.242389193406579	4.73488914536785e-05	198	0.190387515206467	0.140930398017532	0.239844632395402	2.51759566240425e-10
TCEAL2	ENSG00000184905	1.35130935376753e-06	-0.545037123250868	-0.59834966370269	2.09579848887417e-11	76	-0.479869358119166	-0.607200864666628	-0.352537851571705	2.56426294326525e-08
TCEAL5	ENSG00000204065	0.00355747601301365	-0.499269639151181	-0.587305047664995	5.30332995388357e-06	162	-0.227279774153754	-0.384039307329712	-0.0705202409777959	0.0136167261936103
TCEAL6	ENSG00000204071	1.81663367695421e-06	-0.837819486344362	-0.975237886604089	3.47718248472241e-14	158	-0.566346940140245	-0.685784924465674	-0.446908955814816	3.30149955538589e-13
TGFBI	ENSG00000120708	2.16398725604861e-05	0.943222671907543	1.15889001989484	6.06486777145749e-13	198	0.774955108031167	0.660686925906785	0.889223290155548	1.08984270494062e-21
THBS3	ENSG00000169231	0.000266796221540445	0.526189720858223	0.526189720858223	2.66676705695886e-08	150	0.309448397340168	0.219844246380306	0.399052548300031	1.78120363947537e-08
THOC3	ENSG00000051596	0.0222677774748199	-0.262482985724342	-0.317207480906527	2.22557010599007e-07	102	-0.14102824961606	-0.213155998643179	-0.0689005005889406	0.000995869449515325
THOC5	ENSG00000100296	0.0279532807182272	-0.117258019736794	-0.117258019736794	0.0235227932869065	96	-0.132172857125623	-0.199471995650507	-0.0648737186007382	0.000978128169400572
TIMM10	ENSG00000134809	0.0248896255834443	-0.237538344521415	-0.37752751049192	1.49303687102337e-06	76	0.20240799049872	0.116235078363578	0.288580902633862	0.000129009136362463
TIMM50	ENSG00000105197	0.00743894932901513	-0.17116050465922	-0.217917794528689	6.547897285304e-05	188	0.130654046116613	0.0506863211266705	0.210621771106556	0.00508681615534675
TIMP2	ENSG00000035862	1.94285230816772e-06	0.490616525627862	0.490616525627862	7.0085600885485e-09	150	0.359396280198953	0.262425637054322	0.456366923343584	2.42983425751037e-09
TINAGL1	ENSG00000142910	0.000191398968932834	-0.764271485970399	-0.795631866407903	1.02035132805368e-06	92	-0.31435402115377	-0.447037728058346	-0.181670314249194	9.30467329893896e-05
TLR2	ENSG00000137462	0.0298754278064789	0.355040323112149	0.640739462612261	2.12499678862351e-05	70	0.125147134752694	0.0319875048077293	0.21830676469766	0.0238506849579882
TM9SF2	ENSG00000125304	0.0494804346561017	0.114668959217149	0.117336141711485	0.0445379080804451	110	0.0878347138836055	0.0227437137100478	0.152925714057163	0.022275977126212
TMEM2	ENSG00000135048	0.0051041032249863	-0.276861888196036	-0.299323430982869	0.000180847303784134	170	-0.142536877810026	-0.230479244256024	-0.0545945113640281	0.005543185714132
TMOD1	ENSG00000136842	1.52503417347732e-09	0.89606808042294	1.00505360654935	9.00374135815489e-13	198	0.332523229214667	0.242531805061443	0.422514653367891	1.00757762935777e-09
TMOD3	ENSG00000138594	0.000138677459489981	0.293983484603769	0.363214642322515	3.45725058545414e-07	198	0.0873357628845675	0.0179453748236272	0.156726150945508	0.0327806266947858
TNFAIP6	ENSG00000123610	8.36232661032797e-05	0.885284116558855	1.13885758303133	8.78252144658097e-08	182	0.451307826378699	0.33132997464244	0.571285678114958	7.45435706738047e-10
TOLLIP	ENSG00000078902	0.00845536987594499	0.135413131629212	0.135634950177247	0.00808407425042382	198	-0.10180186536226	-0.151323729902767	-0.0522800008217532	0.000408730549021771
TOMM34	ENSG00000025772	0.000755271354262438	-0.334713538087277	-0.381656497577643	1.44270452666872e-06	198	-0.162196059494891	-0.228558466260105	-0.0958336527296758	2.82770171001602e-05
TP53BP1	ENSG00000067369	0.0178149288958874	-0.096579751942743	-0.0981799273464353	0.0155274406673067	198	0.0692880502200239	0.0202755369070182	0.11830056353303	0.0159726927312099
TRA2B	ENSG00000136527	0.0171490150496342	-0.222765908846889	-0.251722442112142	3.19023963913083e-06	112	-0.130517540551004	-0.194624082885088	-0.0664109982169208	0.000593392762454112
TRAFD1	ENSG00000135148	0.000340584547538574	0.293391062375072	0.295561897889413	2.17900155465682e-06	64	0.169542831806206	0.0943250049351188	0.244760658677293	0.000264353445034075
TRAP1	ENSG00000126602	6.900044490749e-05	-0.250876300783431	-0.256850348654462	2.30188031238549e-05	170	0.0727723669414786	0.0239616487773985	0.121583085105559	0.0110023181954507
TRIM47	ENSG00000132481	0.0200970082878291	-0.219332381307957	-0.28944636418988	0.00551750710223357	198	0.0966163839722682	0.054731230916057	0.13850153702848	7.51346360189988e-05
TTC9C	ENSG00000162222	0.00314550571189838	-0.163494644886243	-0.163524573827443	0.000112366829222241	110	-0.0951250608227614	-0.156685255477375	-0.0335648661681475	0.00880129477757168
TUBA1B	ENSG00000123416	0.0167782622100279	-0.277163464654239	-0.371165803063094	5.78224612055306e-06	106	0.118724877728939	0.0558776270215906	0.181572128436287	0.0014236321570872
TUBA8	ENSG00000183785	0.00140699604528845	-0.506298085531708	-0.625429058617069	0.000106439577146342	140	-0.393299843944519	-0.484890471203722	-0.301709216685315	2.92547409152844e-11
TYMP	ENSG00000025708	2.69071367645272e-06	0.743748641508785	0.785889811302047	6.61856329536113e-09	198	0.591221869962689	0.5121692513193	0.670274488606079	3.08809316171373e-24
UCHL1	ENSG00000154277	2.70600867806966e-05	0.923297338947079	0.923297338947079	6.5722947305687e-07	92	0.182439951074	0.106108040124763	0.258771862023238	8.21414234417372e-05
UCHL3	ENSG00000118939	0.000566657611240851	-0.33526858353324	-0.336359570504055	4.11882751459419e-07	198	0.111777786434702	0.0412265574100175	0.182329015459387	0.00662931952794269
UNK	ENSG00000132478	0.00201158565861517	-0.157255694791444	-0.168840416757979	0.000294346054842958	112	-0.0704917476434499	-0.119725302128652	-0.0212581931582478	0.0153782333640348
UPP1	ENSG00000183696	0.00103757225530706	-0.404702208143891	-0.489967511558878	7.34957704144414e-06	76	-0.308362687966063	-0.433632987885581	-0.183092388046546	6.7669921055372e-05
USP48	ENSG00000090686	0.000596777838278237	-0.206429247208321	-0.206429247208321	0.000154695320951957	86	-0.110642379926039	-0.174999607634666	-0.0462851522174109	0.00381474570280398
VAV2	ENSG00000160293	0.00561616815571861	-0.222292507890797	-0.223791283789202	0.00222669391012383	102	-0.157260565086553	-0.215520591626547	-0.0990005385465581	1.01544330346284e-05
VCAM1	ENSG00000162692	0.0104066772396776	0.499836862581587	0.740835225435124	1.80355822722847e-05	198	0.206289345450317	0.0919617809588433	0.320616909941791	0.00192314407731518
VDAC1	ENSG00000213585	0.0202015754937588	-0.12167202956507	-0.133606759086245	0.000119261732680857	198	0.107305718945552	0.0635490672522895	0.151062370638815	2.67274563431306e-05
VPS36	ENSG00000136100	0.0322876004074342	-0.130385013456404	-0.130707597532412	0.0196225708053035	198	0.0449756939551005	0.00816360796116805	0.0817877799490329	0.0386385831082476
VPS37B	ENSG00000139722	0.0313047108507167	-0.194939185320986	-0.237311468907899	0.0011404901731413	188	-0.162855533336829	-0.227195271532247	-0.0985157951414118	1.56908541444793e-05
WDR12	ENSG00000138442	0.0119225685177298	-0.322024659157431	-0.324794176668849	4.33520422042055e-05	120	-0.0964146271803283	-0.178715406628828	-0.0141138477318285	0.0483043232079236
WDR3	ENSG00000065183	0.0190059797510552	-0.276110871234927	-0.368748170941566	0.000301730456914309	76	-0.120574813101046	-0.20807265645401	-0.0330769697480812	0.0203057743909474
WDR5	ENSG00000196363	0.0408332218116548	-0.165172158799551	-0.206555768671615	5.58739846720332e-05	160	-0.171784843035638	-0.234958656653763	-0.108611029417514	4.57856694850551e-06
XRCC6	ENSG00000196419	0.000369324320801239	-0.18479908579141	-0.213223899412996	9.53889064006104e-07	198	-0.108502624797943	-0.152644107412423	-0.0643611421834624	2.56093788300594e-05
YARS2	ENSG00000139131	0.00278409413850953	-0.183202405668146	-0.18447846253463	0.000437323830510473	74	0.185051108135876	0.0491035183952608	0.320998697876491	0.0218990708793229
YBX1	ENSG00000065978	0.00869206571043041	-0.229636022191868	-0.28185915521172	3.45967961232861e-06	198	0.113932111710673	0.0433257617283712	0.184538461692974	0.00564419088519099
ZFHX3	ENSG00000140836	0.0276415887290681	0.202122969303255	0.248106217644006	0.000249128073555456	67	0.169793452981342	0.0665178335947699	0.273069072367913	0.00604007340716689
ZFYVE21	ENSG00000100711	0.00493508720733352	-0.178878848634223	-0.233014203797999	0.000228665680022221	82	-0.236360757400709	-0.294813213723264	-0.177908301078154	3.47307001127858e-09
ZPR1	ENSG00000109917	0.00198030076709441	-0.248477429846804	-0.298148981174209	1.5282836447261e-06	188	-0.0627892934896472	-0.11507005730695	-0.0105085296723449	0.0422595777267842
1 maximum FDR for RNA-level differential expression (DE) between high-grade and low-grade cartilage across all methods and test designs 2 most conservative RNA-level log-fold-change (logFC) between high-grade and low-grade cartilage based across all methods and test designs 3 RNA-level logFC between high-grade and low-grade cartilage estimated by limma using a paired sample design and technical c…
