# Supplementary material for: A molecular quantitative trait locus map for osteoarthritis
Source: Nat Commun. 2021 Feb 26;12:1309. doi: 10.1038/s41467-021-21593-7 (PMC7910531; doi:10.1038/s41467-021-21593-7)
Supplement: Supplementary file 7 — Supplementary Data 3 [file 41467_2021_21593_MOESM7_ESM.xlsx]

## Sheet: Supplementary Data 3
Supplementary Data 3. Pathways and gene sets associated with significant RNA-level and/or protein-level differences between high-grade and low-grade cartilage.
Omics level1	Analysis2	Pathway or gene set3	Pathway FDR (DE 5% threshold)4	Pathway FDR (DE 1% threshold)	Pathway FDR (DE 0.5% threshold)	Pathway FDR (DE 0.1% threshold)	Status5
RNA	SPIA	ECM-receptor interaction	2.01e-05	3.81211e-06	5.45808e-06	0.858237	Activated
RNA	SPIA	Focal adhesion	0.00324965	0.0976024	0.118211	0.995164	Activated
RNA	SPIA	Lysosome	0.00998185	0.0976024	0.163507	1	Activated
RNA	SPIA	Cytokine-cytokine receptor interaction	0.038403	0.137184	0.346886	0.858237	Activated
Protein	SPIA	Parkinson's disease	0.00756474	0.0535501	0.086125	0.12496	Activated
Protein	SPIA	ECM-receptor interaction	0.0671058	0.128436	0.104647	0.0338258	Activated
Cross-omics (RNA logFC)	SPIA	ECM-receptor interaction	0.000105756	0.146835	0.0721965	1	Activated
RNA (logFC>0)	GOseq	extracellular space (CC)	1.67289e-13	1.74667e-10	1.83575e-10	3.3275e-06	NA
RNA (logFC>0)	GOseq	intrinsic component of membrane (CC)	1.28018e-12	3.40303e-08	2.93116e-08	5.41926e-07	NA
RNA (logFC>0)	GOseq	integral component of membrane (CC)	2.72958e-12	5.24959e-08	2.93116e-08	3.51536e-07	NA
RNA (logFC>0)	GOseq	cell periphery (CC)	6.37315e-12	5.87169e-11	1.43857e-09	1.93173e-07	NA
RNA (logFC>0)	GOseq	plasma membrane (CC)	6.79739e-12	1.38352e-10	2.12225e-09	3.51536e-07	NA
RNA (logFC>0)	GOseq	membrane part (CC)	1.07345e-11	1.75655e-06	1.17052e-06	5.96661e-07	NA
RNA (logFC>0)	GOseq	extracellular region (CC)	2.88832e-11	5.03353e-07	8.61324e-07	0.000184319	NA
RNA (logFC>0)	GOseq	extracellular region part (CC)	1.05921e-10	1.67623e-05	1.75388e-05	0.0100178	NA
RNA (logFC>0)	GOseq	membrane (CC)	1.3141e-08	4.3231e-05	1.60411e-05	1.85768e-05	NA
RNA (logFC>0)	GOseq	vesicle (CC)	3.52287e-08	0.00210187	0.000334575	0.0221437	NA
RNA (logFC>0)	GOseq	cell adhesion (BP)	4.5926e-08	1.4216e-07	3.67784e-08	0.00102989	NA
RNA (logFC>0)	GOseq	biological adhesion (BP)	5.90682e-08	1.57838e-07	4.02744e-08	0.00106144	NA
RNA (logFC>0)	GOseq	extracellular matrix (CC)	1.33371e-07	7.41243e-07	6.70664e-06	0.0258684	NA
RNA (logFC>0)	GOseq	integral component of plasma membrane (CC)	2.18422e-07	7.43969e-06	5.91997e-05	0.00107992	NA
RNA (logFC>0)	GOseq	intrinsic component of plasma membrane (CC)	2.81172e-07	1.76074e-05	0.000337449	0.00515321	NA
RNA (logFC>0)	GOseq	plasma membrane part (CC)	4.27938e-07	0.000149684	0.00650804	0.00861865	NA
RNA (logFC>0)	GOseq	cell communication (BP)	4.02199e-05	7.24814e-05	9.64217e-05	0.00572251	NA
RNA (logFC>0)	GOseq	single organism signaling (BP)	4.02199e-05	8.89854e-05	0.00013201	0.00589978	NA
RNA (logFC>0)	GOseq	signaling (BP)	4.13916e-05	9.51301e-05	0.00013873	0.00589978	NA
RNA (logFC>0)	GOseq	homophilic cell adhesion via plasma membrane adhesion molecules (BP)	0.0100096	0.0117628	0.00618195	0.0428456	NA
RNA (logFC>0)	GOseq	system process (BP)	0.0136934	0.00108192	0.00864598	0.00589978	NA
RNA (logFC>0)	GOseq	single-organism process (BP)	2.18422e-07	0.000201312	0.00845635	0.207907	NA
RNA (logFC>0)	GOseq	response to stimulus (BP)	4.27938e-07	0.000576033	0.00797014	0.248524	NA
RNA (logFC>0)	GOseq	extracellular organelle (CC)	1.12869e-06	0.0056858	0.00552277	0.268059	NA
RNA (logFC>0)	GOseq	extracellular vesicle (CC)	1.12869e-06	0.0056858	0.00552277	0.268059	NA
RNA (logFC>0)	GOseq	extracellular exosome (CC)	1.58924e-06	0.00933274	0.00864598	0.309256	NA
RNA (logFC>0)	GOseq	single-organism cellular process (BP)	1.0088e-05	0.00283628	0.014259	0.10261	NA
RNA (logFC>0)	GOseq	multicellular organismal process (BP)	1.11824e-05	6.22258e-06	1.87834e-05	0.0656324	NA
RNA (logFC>0)	GOseq	lytic vacuole (CC)	1.21463e-05	0.0130773	0.0160183	0.169302	NA
RNA (logFC>0)	GOseq	lysosome (CC)	1.21463e-05	0.0130773	0.0160183	0.169302	NA
RNA (logFC>0)	GOseq	single-multicellular organism process (BP)	1.21463e-05	1.0639e-05	2.90363e-05	0.0878564	NA
RNA (logFC>0)	GOseq	proteinaceous extracellular matrix (CC)	1.25885e-05	0.000246976	0.000239242	0.10261	NA
RNA (logFC>0)	GOseq	vacuole (CC)	1.26184e-05	0.0355657	0.0394865	0.381462	NA
RNA (logFC>0)	GOseq	multicellular organism development (BP)	1.98908e-05	4.31129e-06	1.80727e-05	0.104084	NA
RNA (logFC>0)	GOseq	transmembrane signaling receptor activity (MF)	4.60588e-05	6.0001e-05	0.00156849	0.316283	NA
RNA (logFC>0)	GOseq	anatomical structure development (BP)	6.23856e-05	7.43969e-06	5.91997e-05	0.0878564	NA
RNA (logFC>0)	GOseq	receptor activity (MF)	7.63789e-05	0.000576033	0.00276592	0.381462	NA
RNA (logFC>0)	GOseq	molecular transducer activity (MF)	7.63789e-05	0.000576033	0.00276592	0.381462	NA
RNA (logFC>0)	GOseq	secretory granule (CC)	9.15933e-05	0.0364492	0.0491586	0.268059	NA
RNA (logFC>0)	GOseq	immune system process (BP)	0.00010729	0.00210746	0.0118918	1	NA
RNA (logFC>0)	GOseq	transmembrane receptor activity (MF)	0.00010729	0.000180949	0.00419339	0.427569	NA
RNA (logFC>0)	GOseq	cell activation (BP)	0.00010936	0.00625344	0.0315801	1	NA
RNA (logFC>0)	GOseq	system development (BP)	0.000134073	1.96971e-05	4.78153e-05	0.14456	NA
RNA (logFC>0)	GOseq	extracellular matrix organization (BP)	0.000141051	0.00047859	0.000534467	0.121563	NA
RNA (logFC>0)	GOseq	signaling receptor activity (MF)	0.000141051	0.000101541	0.0012502	0.268059	NA
RNA (logFC>0)	GOseq	extracellular structure organization (BP)	0.000141051	0.00047859	0.000534467	0.121563	NA
RNA (logFC>0)	GOseq	single-organism developmental process (BP)	0.000294374	5.0186e-05	0.000928097	0.322937	NA
RNA (logFC>0)	GOseq	anatomical structure morphogenesis (BP)	0.000646279	0.000288662	0.00516926	0.131997	NA
RNA (logFC>0)	GOseq	cell-cell adhesion (BP)	0.000652942	0.0108663	0.0121951	0.169302	NA
RNA (logFC>0)	GOseq	developmental process (BP)	0.000739014	0.00010405	0.00237403	0.354414	NA
RNA (logFC>0)	GOseq	tertiary granule (CC)	0.00231392	0.0325766	0.0118918	0.201769	NA
RNA (logFC>0)	GOseq	collagen binding (MF)	0.00253195	0.00303887	0.00258451	0.265953	NA
RNA (logFC>0)	GOseq	skin development (BP)	0.0042425	0.00492969	0.00122734	1	NA
RNA (logFC>0)	GOseq	protease binding (MF)	0.00426766	0.0183864	0.0252406	1	NA
RNA (logFC>0)	GOseq	response to chemical (BP)	0.00468048	0.0222956	0.0405458	1	NA
RNA (logFC>0)	GOseq	signal transduction (BP)	0.00578038	0.0144452	0.0389397	0.423074	NA
RNA (logFC>0)	GOseq	regulation of cell adhesion (BP)	0.0118511	0.0325766	0.0244415	0.53002	NA
RNA (logFC>0)	GOseq	secretion (BP)	0.0141985	0.0196973	0.0454511	0.363839	NA
RNA (logFC>0)	GOseq	calcium ion binding (MF)	0.0145278	0.00506407	0.00618195	0.0506531	NA
RNA (logFC>0)	GOseq	cell-cell signaling (BP)	0.0192323	0.00303887	0.02566	0.121563	NA
RNA (logFC>0)	GOseq	G-protein coupled receptor activity (MF)	0.0238254	0.00964523	0.00989501	1	NA
Protein (logFC>0)	GOseq	extracellular region part (CC)	0.00073681	0.00191742	0.000865098	0.000309448	NA
Protein (logFC>0)	GOseq	extracellular region (CC)	0.00111583	0.00191742	0.000720234	0.000439311	NA
Protein (logFC>0)	GOseq	extracellular organelle (CC)	0.00372915	0.0205879	0.00719241	0.000677939	NA
Protein (logFC>0)	GOseq	extracellular vesicle (CC)	0.00372915	0.0205879	0.00719241	0.000677939	NA
Protein (logFC>0)	GOseq	extracellular exosome (CC)	0.004954	0.0238451	0.010452	0.000677939	NA
Protein (logFC>0)	GOseq	mitochondrial part (CC)	0.00010835	0.000812834	0.00221562	0.35601	NA
Protein (logFC>0)	GOseq	mitochondrion (CC)	0.000153284	0.00354727	0.0312511	0.771737	NA
Protein (logFC>0)	GOseq	membrane part (CC)	0.000155445	0.000119721	0.00183722	0.100773	NA
Protein (logFC>0)	GOseq	small molecule metabolic process (BP)	0.0005136	0.00443327	0.0305609	0.136849	NA
Protein (logFC>0)	GOseq	mitochondrial envelope (CC)	0.000606071	0.016889	0.0451307	0.423588	NA
Protein (logFC>0)	GOseq	transmembrane transport (BP)	0.0036749	0.0100909	0.0312511	0.258075	NA
Protein (logFC>0)	GOseq	single-organism process (BP)	0.0232274	0.00587776	0.0258694	0.728196	NA
Protein (logFC<0)	GOseq	extracellular region (CC)	1.24879e-09	9.06646e-11	1.16944e-12	1.37592e-13	NA
Protein (logFC<0)	GOseq	extracellular region part (CC)	4.47012e-08	1.17712e-09	2.89863e-12	4.69861e-13	NA
Protein (logFC<0)	GOseq	extracellular organelle (CC)	2.55746e-06	1.08344e-07	4.61504e-10	3.13617e-09	NA
Protein (logFC<0)	GOseq	extracellular exosome (CC)	2.55746e-06	1.08344e-07	4.61504e-10	3.13617e-09	NA
Protein (logFC<0)	GOseq	extracellular vesicle (CC)	2.63227e-06	1.08344e-07	4.61504e-10	3.13617e-09	NA
Protein (logFC<0)	GOseq	single-organism metabolic process (BP)	6.44314e-05	2.62624e-07	1.09842e-07	9.08766e-08	NA
Protein (logFC<0)	GOseq	extracellular space (CC)	8.10716e-05	6.00576e-06	4.98247e-06	8.0387e-08	NA
Protein (logFC<0)	GOseq	small molecule metabolic process (BP)	0.000507846	8.85968e-09	1.44241e-09	1.4791e-08	NA
Protein (logFC<0)	GOseq	carbohydrate metabolic process (BP)	0.00158704	3.58095e-07	9.39972e-08	8.48412e-08	NA
Protein (logFC<0)	GOseq	vesicle (CC)	0.00313721	4.64379e-06	2.03941e-06	3.51833e-07	NA
Protein (logFC<0)	GOseq	extracellular matrix structural constituent (MF)	0.0370145	0.00785526	0.00234508	0.000123632	NA
Protein (logFC<0)	GOseq	single-organism carbohydrate metabolic process (BP)	0.0400348	4.11774e-06	8.11156e-07	1.12819e-07	NA
Protein (logFC<0)	GOseq	cofactor binding (MF)	0.0446647	0.0160609	0.0168163	0.000697956	NA
Cross-omics (RNA logFC>0)	GOseq	extracellular space (CC)	3.08449e-10	0.000178593	0.00463346	0.767112	NA
Cross-omics (Protein logFC>0)	GOseq	extracellular space (CC)	1.08158e-06	0.00217972	0.0075452	0.215094	NA
Cross-omics (both logFC>0)	GOseq	extracellular space (CC)	1.02401e-05	0.0137703	0.143222	1	NA
1 analysis based on DE genes on RNA-level (“RNA”), protein-level (“Protein”), or cross-omics (“Cross-omics”), where applicable also specifying whether RNA-level log-fold-changes were used, or only genes with higher or lower expression in high-grade than low-grade cartilage were analysed (“logFC>0” or “logFC<0”, respectively). 2 SPIA: listed any pathways with FDR<5%; GOseq: listed pathways with en…
