# Supplementary material for: A molecular quantitative trait locus map for osteoarthritis
Source: Nat Commun. 2021 Feb 26;12:1309. doi: 10.1038/s41467-021-21593-7 (PMC7910531; doi:10.1038/s41467-021-21593-7)
Supplement: Supplementary file 8 — Supplementary Data 4 [file 41467_2021_21593_MOESM8_ESM.xlsx]

## Sheet: Supplementary Data 4
Supplementary Data 4. Replication of molecular differences between high-grade and low-grade cartilage, based on an independent RNA sequencing dataset of 35 patients.
Gene subset	Number of genes in replication dataset	Genes with concordant direction of effect in replication dataset	Fisher's test1 odds ratio for concordance	Fisher's test1 p-value for concordance	Genes with p<0.05 for differential expression in replication dataset	Genes with p<0.05 for differential expression and concordant direction of effect in replication dataset	Genes with FDR<5% for differential expression in replication dataset	Genes with FDR<5% for differential expression and concordant direction of effect in replication dataset
All genes	12663	-	-	-	3453 (27.3% of 12663)	-	1830 (14.5% of 12663)	-
RNA-level significant differential expression in discovery	2328	1535 (65.9% of 2328)	1.71	<10-10	861 (37.0% of 2328)	712 (82.7% of 861)	559 (24.0% of 2328)	501 (89.6% of 559)
Protein-level significant differential abundance in discovery	2019	1378 (68.3% of 2019)	1.75	<10-10	714 (35.4% of 2019)	598 (83.8% of 714)	413 (20.5% of 2019)	361 (87.4% of 413)
Cross-omics significant differences in discovery	406	-	-	-	178 (43.8% of 406)	-	127 (31.3% of 406)	-
Cross-omics significant differences with concordant lower expression in high-grade cartilage in discovery	141	94 (66.7% of 141)	1.9	0.0003	59 (41.8% of 141)	46 (78.0% of 59)	42 (29.8% of 141)	34 (81.0% of 42)
Cross-omics significant differences with concordant direction of effect in discovery	289	225 (77.9% of 289)	3.53	<10-10	146 (50.5% of 289)	128 (87.7% of 146)	110 (38.1% of 289)	99 (90.0% of 110)
Cross-omics significant differences with concordant higher expression in high-grade cartilage in discovery	148	131 (88.5% of 148)	7.57	<10-10	87 (58.5% of 148)	82 (94.3% of 87)	68 (45.9% of 148)	65 (95.6% of 68)
1 for RNA-level analysis: compared to all genes not in subset; for protein-level and cross-omics analysis: compared to all genes not in subset but with protein data in discovery
