# Supplementary material for: A molecular quantitative trait locus map for osteoarthritis
Source: Nat Commun. 2021 Feb 26;12:1309. doi: 10.1038/s41467-021-21593-7 (PMC7910531; doi:10.1038/s41467-021-21593-7)
Supplement: Supplementary file 9 — Supplementary Data 5 [file 41467_2021_21593_MOESM9_ESM.xlsx]

## Sheet: Supplementary Data 5
Supplementary Data 5. Genes with significantly different expression profiles between high-and low-grade cartilage that were also found to be associated with genetic risk of osteoarthritis in a recent GWAS (multiple-testing corrected significance threshold of p<1.02x10-6).
GeneName	Magma gene ID	self-reported osteoarthritis GWAS		hospital-diagnosed knee and/or hip osteoarthritis GWAS		hospital-diagnosed knee osteoarthritis GWAS		hospital-diagnosed hip osteoarthritis GWAS		minimum osteoarthritis GWAS gene p-value	Differential expression between high-grade and low-grade cartilage					Independent replication: differential expression between high-grade and low-grade cartilage
		number of SNPs	gene p-value1	number of SNPs	gene p-value	number of SNPs	gene p-value	number of SNPs	gene p-value		Ensembl gene ID	RNA most conservative log-fold-difference	RNA most conservative FDR	Protein log-fold-difference	Protein FDR	RNA log-fold-differece	RNA p-value	RNA FDR
ABI2	10152	333	7.1385e-10	332	0.00070422	333	8.0004e-06	333	0.7612	7.1385e-10	ENSG00000138443	-0.0678157	0.35523	-0.0850966	0.016811	0.189502	0.0802364	0.278384
ALDH1A2	8854	618	0.93768	617	0.00099886	618	5.7513e-10	617	0.25158	5.7513e-10	ENSG00000128918	0.384601	0.00174067	-0.16814	6.02865e-05	-0.233164	0.0512384	0.210905
AMT	275	57	3.1586e-07	57	0.062534	57	0.089802	57	0.56995	3.1586e-07	ENSG00000145020	0.0124595	0.957294	-0.117655	0.00637328	-0.289812	0.479144	0.725058
BCCIP	56647	132	0.00043756	133	7.3671e-06	133	4.1907e-08	132	0.71766	4.1907e-08	ENSG00000107949	-0.272375	0.0120186	-0.131133	0.00343937	0.0957831	0.37916	0.645445
BTN2A1	11120	183	5.9543e-07	183	1.4762e-05	183	8.9459e-08	183	0.24636	8.9459e-08	ENSG00000112763	0.206554	0.0021869	NA	NA	0.00922391	0.86481	0.947119
CDK2AP1	8099	133	1.1585e-05	134	0.00084572	134	1.4187e-07	134	0.86088	1.4187e-07	ENSG00000111328	-0.16549	0.0288955	NA	NA	0.243984	0.0173669	0.104223
COMP	1311	91	3.2661e-08	91	7.3277e-05	91	0.028494	91	0.0022089	3.2661e-08	ENSG00000105664	0.768755	0.00390132	0.153556	0.055742	0.54283	0.00213337	0.0235723
COX5A	9377	117	6.9506e-12	117	2.0141e-07	117	4.8705e-06	117	0.017479	6.9506e-12	ENSG00000178741	-0.07876	0.418405	0.341536	7.81857e-07	0.205664	0.114204	0.342653
CPNE1	8904	177	1.3169e-08	176	1.5314e-09	176	1.5647e-10	177	0.12281	1.5647e-10	ENSG00000214078	-0.0869104	0.245029	-0.0683314	0.0140918	-0.0821243	0.189171	0.450842
CPSF6	11052	179	2.3016e-08	179	1.0629e-05	179	0.003986	179	0.0044218	2.3016e-08	ENSG00000111605	-0.117935	0.369758	0.0669439	0.0483793	-0.136177	0.101119	0.318753
CRADD	8738	967	9.2758e-12	966	7.1432e-12	965	2.7246e-07	967	5.0316e-07	7.1432e-12	ENSG00000169372	-0.240738	0.000668092	-0.0328055	0.400515	0.192157	0.0212735	0.11964
CSK	1445	133	3.7474e-13	133	1.2101e-09	132	1.7143e-06	133	1.5412e-05	3.7474e-13	ENSG00000103653	-0.0515493	0.597202	-0.0585639	0.019721	-0.057758	0.583677	0.796527
CUX1	1523	1848	2.2313e-07	1847	0.00027825	1847	0.15763	1848	0.00063496	2.2313e-07	ENSG00000257923	0.189083	0.0146394	0.0365298	0.380655	0.178827	0.00107952	0.0144067
DAG1	1605	205	2.4277e-07	207	0.06286	207	0.085799	205	0.51506	2.4277e-07	ENSG00000173402	0.232822	0.0783901	-0.32704	9.80696e-06	0.089742	0.222471	0.491692
DCAKD	79877	224	6.1201e-08	224	0.0020639	224	0.0023846	224	0.23189	6.1201e-08	ENSG00000172992	-0.159612	0.0538426	-0.179734	0.00053153	-0.24049	0.0024707	0.0261943
DDX19A	55308	124	1.7536e-06	124	1.1811e-08	124	1.0318e-06	124	0.011282	1.1811e-08	ENSG00000168872	-0.14766	6.14235e-05	-0.122059	0.000840855	0.205518	0.0196191	0.113618
DPP3	10072	149	0.058488	149	0.00049906	149	0.60787	149	2.0017e-09	2.0017e-09	ENSG00000254986	-0.00247056	0.973733	0.101409	5.43555e-05	0.150065	0.10252	0.321611
DYNC1I1	1780	1405	1.7625e-09	1402	2.0068e-06	1404	3.53e-05	1404	0.0002794	1.7625e-09	ENSG00000158560	0.00118734	0.996702	-0.190184	7.27058e-06	-0.716714	3.16877e-08	3.14769e-06
ECM1	1893	82	4.9818e-09	81	1.9278e-07	80	0.010924	81	1.8003e-09	1.8003e-09	ENSG00000143369	0.330488	0.00275959	NA	NA	0.207255	0.207887	0.474912
EIF5B	9669	287	5.7264e-09	287	6.0667e-05	286	6.3773e-05	287	0.059735	5.7264e-09	ENSG00000158417	-0.13225	0.0342259	0.0296417	0.702415	0.0740478	0.401054	0.664797
ERI1	90459	339	7.9845e-08	339	4.4087e-07	339	0.0025537	339	1.3503e-06	7.9845e-08	ENSG00000104626	-0.127308	0.0635858	-0.174505	0.00032243	-0.119885	0.257198	0.530382
EVI2A	2123	71	5.5498e-06	70	9.3331e-09	70	1.7211e-06	71	6.2722e-05	9.3331e-09	ENSG00000126860	0.799919	3.15863e-07	NA	NA	0.616826	0.0108748	0.0758263
EVI2B	2124	82	2.7783e-07	82	1.8335e-10	82	7.4773e-08	82	1.1685e-05	1.8335e-10	ENSG00000185862	0.933911	6.14151e-08	NA	NA	-0.0319967	0.88406	0.954851
FAM118A	55007	247	3.7225e-08	247	5.1194e-07	247	9.3647e-05	247	0.0003725	3.7225e-08	ENSG00000100376	-0.292299	0.00432447	NA	NA	-0.388667	0.00103949	0.0140209
FAM167A	83648	535	2.6076e-07	534	9.593e-08	532	0.0010519	533	1.1194e-06	9.593e-08	ENSG00000154319	0.964402	2.36045e-07	NA	NA	1.41535	1.10008e-09	1.91234e-07
FILIP1	27145	618	3.4951e-05	620	0.0038694	620	0.26506	620	3.1949e-07	3.1949e-07	ENSG00000118407	0.852939	1.3292e-07	NA	NA	0.297472	0.0621148	0.238262
GABPB1	2553	361	6.8473e-07	363	0.0056547	363	0.24721	363	0.015065	6.8473e-07	ENSG00000104064	-0.0255547	0.85503	-0.151181	0.0015891	-0.106745	0.0604169	0.23411
GMPPB	29925	66	4.028e-11	66	6.4075e-06	66	1.58e-05	66	0.030318	4.028e-11	ENSG00000173540	-0.0775001	0.67372	-0.0886501	0.00457418	0.0960346	0.104228	0.324419
GNL3	26354	90	1.9154e-06	90	3.2492e-12	90	2.3442e-05	91	1.3955e-12	1.3955e-12	ENSG00000163938	-0.307151	0.00195048	-0.0881872	0.0385399	0.195805	0.0570726	0.226401
HDLBP	3069	517	2.1071e-05	517	0.00054375	517	0.2505	517	1.0833e-08	1.0833e-08	ENSG00000115677	-0.0566917	0.629507	0.225084	1.25955e-13	0.147242	0.00666308	0.0533179
HMGN1	3150	113	1.8443e-07	112	1.1937e-06	112	0.0001964	112	0.0037032	1.8443e-07	ENSG00000205581	-0.183785	0.00624014	NA	NA	0.184321	0.0109124	0.0760096
ICA1L	130026	385	1.8627e-10	385	0.0010432	385	4.4537e-07	385	0.75064	1.8627e-10	ENSG00000163596	-0.204067	0.0335027	NA	NA	-0.395251	0.00201158	0.0226359
ILF3	3609	174	5.6292e-16	174	9.0755e-06	174	3.9049e-07	173	0.65588	5.6292e-16	ENSG00000129351	-0.199231	0.0222149	-0.00373655	0.884482	-0.0674284	0.12089	0.353306
ITIH4	3700	165	3.3671e-07	165	1.1199e-09	165	0.0019381	165	1.3709e-10	1.3709e-10	ENSG00000055955	0.274584	0.123749	0.240487	5.49975e-05	0.247338	0.320447	0.59571
KDELR2	11014	249	2.7233e-08	247	8.6036e-06	249	6.6585e-06	247	0.20814	2.7233e-08	ENSG00000136240	-0.162995	0.0184147	NA	NA	0.311259	0.00269392	0.0279727
LMX1B	4010	518	8.2063e-06	519	0.040493	520	0.10517	521	1.9157e-11	1.9157e-11	ENSG00000136944	0.686705	0.00190463	NA	NA	-0.0171674	0.948687	0.980468
LRRC37B	114659	98	1.6932e-08	98	5.4499e-06	98	0.0023156	98	0.00022626	1.6932e-08	ENSG00000185158	0.246589	0.00908358	NA	NA	-0.0303944	0.76993	0.900915
LTBP1	4052	2846	1.6141e-16	2848	1.366e-12	2850	6.4312e-12	2846	0.00029354	1.6141e-16	ENSG00000049323	0.0561799	0.830635	-0.143985	0.0445372	0.195681	0.0365422	0.170454
LTBP3	4054	95	8.0522e-06	95	1.5972e-07	95	4.002e-05	95	2.4763e-11	2.4763e-11	ENSG00000168056	0.519914	0.00031199	0.274421	3.18843e-07	0.116349	0.438353	0.694774
MAPK3	5595	84	2.2645e-06	84	9.1821e-08	84	3.3528e-06	84	0.0059488	9.1821e-08	ENSG00000102882	0.165728	0.215947	-0.103265	0.00214285	-0.0815242	0.352196	0.623835
MMP21	118856	91	0.0002986	91	2.7977e-06	91	6.1652e-09	91	0.57835	6.1652e-09	ENSG00000154485	0.470747	0.0449739	NA	NA	0.00629348	0.986652	0.994941
MPHOSPH9	10198	371	2.5364e-09	370	9.6455e-06	371	1.2978e-10	369	0.74096	1.2978e-10	ENSG00000051825	-0.209909	0.00231645	NA	NA	0.164811	0.27785	0.553148
MPI	4351	73	1.362e-11	73	6.1948e-07	73	2.1296e-05	73	0.017669	1.362e-11	ENSG00000178802	-0.272058	0.0517832	-0.262971	1.27544e-11	-0.262956	2.78558e-07	1.91059e-05
MTMR9	66036	283	3.5131e-09	284	8.7915e-08	285	0.0015108	284	5.4982e-08	3.5131e-09	ENSG00000104643	-0.000402287	0.995772	0.0751329	0.0474213	0.314043	0.00621775	0.0510117
MYO6	4646	547	0.0045323	548	0.018125	547	0.95017	547	2.2836e-08	2.2836e-08	ENSG00000196586	0.282457	0.0226748	0.102463	0.0185721	0.505434	6.07792e-08	5.49422e-06
NEK4	6787	276	4.4827e-06	275	1.1573e-11	276	6.2462e-05	275	3.2973e-12	3.2973e-12	ENSG00000114904	-0.15186	0.00887441	NA	NA	-0.0191436	0.839232	0.935338
NFAT5	10725	538	0.012873	541	0.00029879	541	2.4103e-09	540	0.40171	2.4103e-09	ENSG00000102908	0.0045429	0.984135	-0.140155	0.000208943	0.0805807	0.711658	0.867968
NICN1	84276	70	7.2036e-08	70	0.018051	70	0.028735	70	0.46663	7.2036e-08	ENSG00000145029	0.251659	0.0316303	NA	NA	#N/A	#N/A	#N/A
NMT1	4836	312	5.7538e-08	313	0.0035736	313	0.0025075	313	0.31182	5.7538e-08	ENSG00000136448	-0.017499	0.878143	0.0577823	0.027189	-0.029891	0.363493	0.632304
NOB1	28987	130	0.061721	130	0.00076439	130	1.386e-08	130	0.26342	1.386e-08	ENSG00000141101	-0.188871	0.0195658	NA	NA	-0.206843	0.0232614	0.126706
NPC1	4864	362	1.8531e-09	364	0.002927	364	0.022021	365	0.06845	1.8531e-09	ENSG00000141458	0.082703	0.55299	-0.334999	4.77025e-07	0.0687951	0.313973	0.588886
NQO1	1728	148	0.029666	148	0.00015021	148	4.1721e-09	148	0.22244	4.1721e-09	ENSG00000181019	0.461806	0.0193925	0.1224	0.0185188	-0.113003	0.322402	0.597716
NT5DC2	64943	127	0.054266	129	6.0203e-07	128	0.085164	129	1.6543e-09	1.6543e-09	ENSG00000168268	-0.184254	0.102955	0.236489	3.52799e-06	0.255898	0.0438169	0.190383
OLFM1	10439	444	1.477e-08	444	0.012403	444	0.18358	444	0.091909	1.477e-08	ENSG00000130558	-0.250771	0.012356	NA	NA	-0.232113	0.00415176	0.0379684
OTUD7B	56957	202	2.3583e-08	202	2.8679e-06	202	4.8892e-05	201	0.066338	2.3583e-08	ENSG00000264522	-0.025486	0.719849	-0.0964327	0.00246516	0.00146762	0.980745	0.992758
PAM	5066	572	0.00011059	571	2.7595e-07	570	7.0307e-06	572	0.0011056	2.7595e-07	ENSG00000145730	0.215407	0.0199541	-0.0272724	0.555283	0.165796	0.0542013	0.218857
PCSK1	5122	204	2.1313e-06	204	2.4886e-07	204	0.00029364	204	0.0022183	2.4886e-07	ENSG00000175426	-0.407429	0.0324993	NA	NA	-1.33169	9.44751e-06	0.000333058
PDPR	55066	77	4.6191e-05	77	2.3537e-07	76	2.0445e-06	76	0.069047	2.3537e-07	ENSG00000090857	-0.0189558	0.89127	0.224497	2.83141e-06	0.0704856	0.375113	0.642173
PINX1	54984	691	1.6344e-07	691	4.0712e-06	691	0.0036897	691	0.00022623	1.6344e-07	ENSG00000254093	-0.55217	0.000644278	NA	NA	-0.090543	0.543741	0.770648
PITPNM2	57605	452	6.9423e-11	451	3.6355e-06	450	3.7031e-12	452	0.74942	3.7031e-12	ENSG00000090975	-0.579611	8.94046e-06	NA	NA	-0.0571446	0.64695	0.832637
PLCD3	113026	161	2.9602e-08	163	0.0066998	162	0.0015114	163	0.33534	2.9602e-08	ENSG00000161714	-0.0455852	0.488869	-0.169491	9.50024e-05	-0.551556	2.31246e-06	0.000104601
PRPF3	9129	175	1.7736e-06	175	5.6114e-06	175	0.031908	175	1.5899e-07	1.5899e-07	ENSG00000117360	-0.186669	0.00376727	-0.0384842	0.18976	-0.0753122	0.267177	0.542337
PRRT3	285368	77	1.3107e-07	78	0.086285	77	0.085199	77	0.84742	1.3107e-07	ENSG00000163704	0.324569	0.000107412	NA	NA	-0.101953	0.504909	0.744332
PTPN9	5780	345	1.9442e-07	345	0.00018879	346	2.4291e-07	345	0.74232	1.9442e-07	ENSG00000169410	0.000128579	0.998688	0.0672965	0.042861	0.0889362	0.124417	0.360004
RAB11FIP4	84440	718	4.7857e-05	718	6.4385e-10	717	1.014e-06	718	0.0009453	6.4385e-10	ENSG00000131242	-0.374425	0.00277008	NA	NA	0.118658	0.277436	0.552707
RABGAP1L	9910	2855	2.0129e-11	2874	2.78e-09	2861	1.252e-05	2877	0.0013926	2.0129e-11	ENSG00000152061	0.0551905	0.750984	0.110918	0.0348914	0.149605	0.0935179	0.303914
RBM14	10432	71	0.024571	71	0.00073028	71	0.040251	71	2.7043e-07	2.7043e-07	ENSG00000239306	-0.111585	0.1904	-0.0816292	0.0046621	0.0226814	0.737578	0.88117
RBM5	10181	114	9.8865e-12	114	3.5121e-05	113	8.0027e-06	114	0.12347	9.8865e-12	ENSG00000003756	-0.0150556	0.774686	-0.0763588	0.0366024	-0.0857736	0.195611	0.45829
RBM6	10180	438	5.63e-12	438	9.7625e-06	437	2.1692e-06	436	0.12216	5.63e-12	ENSG00000004534	-0.0902818	0.101292	-0.189267	0.00779611	0.10044	0.0571318	0.226472
REV1	51455	373	1.6573e-08	373	9.5305e-05	373	8.2299e-05	373	0.091959	1.6573e-08	ENSG00000135945	-0.15581	0.00112609	NA	NA	0.00562221	0.956119	0.982728
RHOA	387	204	2.9837e-08	204	0.033264	204	0.059427	204	0.48006	2.9837e-08	ENSG00000067560	-0.0355505	0.608787	-0.138871	8.2544e-05	0.155464	0.0266567	0.138646
RILPL2	196383	150	3.9234e-12	150	5.328e-11	150	3.2471e-13	149	0.23504	3.2471e-13	ENSG00000150977	0.160515	0.0485657	NA	NA	-0.114114	0.195587	0.458286
RUNX2	860	892	1.9872e-09	891	1.2683e-07	891	0.068231	891	5.3927e-13	5.3927e-13	ENSG00000124813	0.443519	0.0175108	NA	NA	-0.109957	0.554558	0.779008
SFMBT1	51460	546	4.4839e-05	546	3.1976e-08	544	0.026171	546	2.2086e-10	2.2086e-10	ENSG00000163935	0.252878	0.00109458	NA	NA	0.247121	0.00662974	0.0531777
SIN3A	25942	238	1.4281e-06	238	0.0002664	238	8.1333e-07	238	0.6955	8.1333e-07	ENSG00000169375	-0.000701782	0.996859	-0.0877336	0.0130162	-0.107433	0.118202	0.349544
SLC25A13	10165	644	1.1012e-07	647	1.7603e-06	645	2.131e-06	647	0.044858	1.1012e-07	ENSG00000004864	-0.143258	0.0277983	0.0588967	0.101693	0.0246449	0.768745	0.899904
SLC39A8	64116	507	1.1599e-07	508	1.0586e-05	509	6.386e-06	508	0.11081	1.1599e-07	ENSG00000138821	0.713519	1.77486e-07	NA	NA	0.134329	0.0773243	0.271977
SLC44A2	57153	237	3.0551e-13	238	0.0001728	238	0.00022855	238	0.70599	3.0551e-13	ENSG00000129353	0.265045	0.111294	-0.521136	7.44627e-11	-0.31902	0.00276853	0.0284543
SND1	27044	1297	4.951e-08	1296	0.00016429	1296	0.0072959	1299	0.1735	4.951e-08	ENSG00000197157	-0.137982	0.10263	0.130562	1.91011e-08	0.0646159	0.111326	0.337324
SOX7	83595	151	2.1848e-11	151	3.1728e-10	151	4.8891e-05	151	4.2404e-09	2.1848e-11	ENSG00000171056	-0.703685	0.00269601	NA	NA	0.151074	0.590058	0.800277
SSSCA1	10534	55	0.00024056	55	6.2871e-07	55	0.023368	55	2.8505e-11	2.8505e-11	ENSG00000173465	-0.210319	0.0208533	0.0405319	0.32058	-0.00317255	0.980752	0.992758
SUPT3H	8464	2364	1.1078e-06	2362	3.2037e-07	2362	0.027975	2367	8.9362e-12	8.9362e-12	ENSG00000196284	-0.242458	0.00394067	NA	NA	-0.0689724	0.641986	0.829968
TNC	3371	561	5.6357e-05	559	0.00022391	560	0.64525	558	1.852e-11	1.852e-11	ENSG00000041982	0.24756	0.116815	0.274246	2.05612e-08	0.499572	0.000752731	0.0108575
TSR1	55720	106	0.017647	106	0.00039387	106	8.0746e-07	106	0.62636	8.0746e-07	ENSG00000167721	-0.26048	0.00416135	0.025378	0.382285	0.0394035	0.517784	0.752025
TWF2	11344	107	3.0115e-05	107	2.6109e-08	107	1.5204e-05	107	4.719e-05	2.6109e-08	ENSG00000247596	0.0884472	0.611764	0.111345	2.01114e-06	0.197609	0.186007	0.446368
TXNDC9	10190	143	6.469e-08	142	0.00046675	142	0.00048276	143	0.10914	6.469e-08	ENSG00000115514	-0.0737784	0.698998	-0.0987765	0.0159659	0.0510077	0.556209	0.780348
UROS	7390	201	0.0016944	201	1.6045e-05	201	1.3862e-07	200	0.66062	1.3862e-07	ENSG00000188690	-0.0993844	0.593368	-0.168906	0.00197826	0.245452	0.0224539	0.12405
WDR12	55759	184	3.0919e-09	184	0.0014828	184	5.6655e-07	184	0.74745	3.0919e-09	ENSG00000138442	-0.322025	0.0119226	-0.0964146	0.0483043	-0.0443897	0.608456	0.811745
WWP2	11060	850	0.00034183	849	2.7022e-08	850	2.3765e-13	850	0.10485	2.3765e-13	ENSG00000198373	-0.301281	0.00370996	NA	NA	-0.33734	0.00360067	0.0342812
ZDHHC24	254359	155	0.11413	155	0.00073531	155	0.57116	155	1.5936e-09	1.5936e-09	ENSG00000174165	0.120193	0.0473855	NA	NA	0.157233	0.0815775	0.281392
ZFYVE21	79038	137	2.9613e-07	135	0.0001175	135	0.00080396	136	0.17597	2.9613e-07	ENSG00000100711	-0.178879	0.00493509	-0.236361	3.47307e-09	0.0911103	0.14087	0.384546
1 The gene p-value is taken from the original GWAS study andsummarises the SNP associations across variants in the gene; briefly, it is calculated based on the mean SNP log-p-value in the gene, while accounting for LD, using MAGMA. See Methods for the multiple-testing correction applied.
