# Supplementary material for: A molecular quantitative trait locus map for osteoarthritis
Source: Nat Commun. 2021 Feb 26;12:1309. doi: 10.1038/s41467-021-21593-7 (PMC7910531; doi:10.1038/s41467-021-21593-7)
Supplement: Supplementary file 10 — Supplementary Data 6 [file 41467_2021_21593_MOESM10_ESM.xlsx]

## Sheet: Supplementary Data 6
Supplementary Data 6. Comparison of perturbations by compounds, gene knockdown or overexpression, to differences between high-grade and low-grade cartilage.
Perturbation_ID1	Perturbation_Type2	Perturbation_Name3	Perturbation_Description4	Perturbation_Target5	Perturbation_Class6	Signature_median_tau7	Signature_summary_tau	Signature_PC3_tau8	Signature_VCAP_tau	Signature_A375_tau	Signature_A549_tau	Signature_HA1E_tau	Signature_HCC515_tau	Signature_HT29_tau	Signature_MCF7_tau	Signature_HEPG2_tau
CGS001-2553	KD	GABPB1	Ankyrin repeat domain containing, GA binding protein transcription factor, beta subunit 1			-87.05	-99.95	-99.11	-52.95	-99.81	-74.98	-99.98	-51.07	62.35	-33.83	-99.97
CGS001-84328	KD	LZIC	leucine zipper and CTNNBIP1 domain containing			-88.4	-99.95	-99.98	65.92	22.7	-88.4	27.37	NaN	-99.96	48.24	-99.97
CGS001-3606	KD	IL18	Interleukins and interleukin receptors, interleukin 18 (interferon-gamma-inducing factor)			-91.47	-99.95	-38.09	NaN	NaN	-98.96	-58.37	-83.97	-52.26	-99.37	-99.86
CGS001-8714	KD	ABCC3	ATP binding cassette transporters / subfamily C, ATP-binding cassette, sub-family C (CFTR/MRP), member 3			-95.67	-99.95	-61.49	NaN	-90.96	-99.95	-99.98	NaN	-70.9	-91.39	-99.95
CGS001-3559	KD	IL2RA	IL-2 receptor family, interleukin 2 receptor, alpha			-96.96	-99.95	-53.05	-81.2	-85.24	-99.98	-99.96	NaN	-96.96	-93.12	-99.9
CGS001-1659	KD	DHX8	DEAH-boxes, DEAH (Asp-Glu-Ala-His) box polypeptide 8			-98.82	-99.95	-100	-88.25	-99.55	-85.86	-88.05	-99.13	-99.62	-98.52	63.35
CGS001-27109	KD	ATP5S	ATP synthase, H+ transporting, mitochondrial Fo complex, subunit s (factor B)			-98.91	-99.95	-39.68	-44.8	-98.76	-99.8	-84.73	NaN	-99.16	-98.91	-99.96
CGS001-6478	KD	SIAH2	seven in absentia homolog 2 (Drosophila)			-99.06	-99.95	49.77	NaN	-99.96	-99.77	-96.89	NaN	-68.17	-99.64	-98.49
CGS001-3162	KD	HMOX1	Haem oxygenase, heme oxygenase (decycling) 1			-99.43	-99.95	-99.9	NaN	-99.82	-99.04	-97.65	NaN	-30.12	-99.92	30.38
CGS001-2534	KD	FYN	Src family, FYN oncogene related to SRC, FGR, YES			-99.53	-99.95	-99.65	52.68	45.02	-99.91	-99.86	-99.81	-51.51	-99.4	-60.29
CGS001-6548	KD	SLC9A1	SLC9 family of sodium/hydrogen exchangers, solute carrier family 9 (sodium/hydrogen exchanger), member 1			-99.64	-99.95	-99.65	-39.88	-99.63	-99.98	-99.4	-99.91	-99.59	25.7	-99.97
BRD-A48809242	CP	IB-MECA	adenosine receptor agonist, granulocyte colony stimulating factor agonist	ADORA3, ADORA1, ADORA2A, ADORA2B	Adenosine receptor agonist	-98.28	-99.93	-99.53	-99.89	-98.28	-99.94	91.39	56.63	-24.34	12.82	NaN
CGS001-664	KD	BNIP3	BCL2/adenovirus E1B 19kDa interacting protein 3			-90.14	-99.92	64.24	-53.76	-92.41	-99.98	31.4	-33.22	-99.96	-87.86	-99.97
CGS001-8915	KD	BCL10	B-cell CLL/lymphoma 10			-97.2	-99.92	-99.62	NaN	-99.98	-99.17	-39.45	NaN	-95.24	-86.38	-68.7
CGS001-256364	KD	EML3	WD repeat domain containing, echinoderm microtubule associated protein like 3			-97.85	-99.92	-59.35	-33.45	-99.98	-94.32	-99.88	NaN	-97.85	-82.62	-99.95
ccsbBroad304_00155	OE	CCND1	cyclin D1			-96.68	-99.91	-100	-51.51	-99.91	-99.96	-93.77	-99.59	-43.84	-58.6	-82.2
CGS001-9805	KD	SCRN1	secernin 1			-81.35	-99.89	NaN	82.03	-51.88	-99.36	-99.43	50.63	-99.36	-68.69	-81.35
CGS001-6938	KD	TCF12	Basic helix-loop-helix proteins, transcription factor 12			-88.17	-99.89	85.86	NaN	-99.2	-99.75	-88.17	-47.81	-99.43	-59	-51.07
CGS001-4125	KD	MAN2B1	mannosidase, alpha, class 2B, member 1			-92.49	-99.89	86.49	NaN	-99.98	-99.93	-38.78	-97.03	-76.82	-92.49	42.08
BRD-K63195589	CP	tipifarnib	farnesyltransferase inhibitor, angiogenesis inhibitor, apoptosis stimulant	FNTA, FNTB		-93.42	-99.89	-88.11	-99.93	-57.1	-99.82	-43.2	-98.73	-11.75	-99.71	-45.73
CGS001-23077	KD	MYCBP2	MYC binding protein 2			-93.94	-99.89	-99.76	-99.5	-75.85	-99.98	55.57	-93.56	NaN	-93.94	-68.03
BRD-K88560311	CP	rucaparib	PARP inhibitor	PARP1, PARP2	PARP inhibitor	-99.09	-99.89	30.9	-99.31	-89.3	-94.2	-99.93	-98.88	-99.48	-41.64	-99.96
CGS001-163486	KD	DENND1B	DENN/MADD domain containing, DENN/MADD domain containing 1B			-79.29	-99.87	98.12	NaN	-58.51	-99.98	-62.21	NaN	20.7	-96.38	-99.93
CGS001-3651	KD	PDX1	Homeoboxes / ANTP class : HOXL subclass, pancreatic and duodenal homeobox 1			-99.17	-99.87	-95.69	-27.21	-99.98	-85.4	-99.96	NaN	-99.58	-47.53	-99.17
CGS001-8531	KD	CSDA	cold shock domain protein A			-93.62	-99.84	-50.68	-100	-99.98	-96.25	83.14	-90.99	-99.98	90.3	-61.65
CGS001-890	KD	CCNA2	cyclin A2			-97.3	-99.82	-42.98	-63.21	-98.27	-98.11	-97.14	-36.05	-49.7	-97.46	-99.97
CGS001-54578	KD	UGT1A6	UDP glucuronosyltransferases, UDP glucuronosyltransferase 1 family, polypeptide A6			-97.49	-99.82	-97.49	-99.82	NaN	-99.94	-49.55	-98.4	-85.32	56.82	-29.57
CGS001-4016	KD	LOXL1	lysyl oxidase-like 1			-99.58	-99.82	-98.14	-99.54	-99.92	-99.1	-99.92	-60.28	-93.92	-99.61	-99.62
CGS001-5584	KD	PRKCI	Iota subfamily, protein kinase C, iota			-96.81	-99.79	NaN	-99.89	-98.49	-99.96	-95.12	NaN	-46.52	30.78	-35.47
BRD-K24994810	CP	androstenol	GABA receptor modulator	NR1I3		-80.81	-99.75	44.87	-99.39	-99.96	-38.36	47.99	-98.95	-57.07	-62.68	-99.93
BRD-K96354014	CP	nifedipine	calcium channel blocker, L-type calcium channel blocker	CACNA1C, CACNA1D, CACNA1S, CACNA2D1, CACNA1F, CACNA1H, CACNB2, CALM1, CYP3A5, GLRA1, GLRA3, GLRB, KCNA1, KCNA5, NR1I2, TRPM3		-95.38	-99.75	-99.01	-97.88	-92.89	-99.98	-22.48	-57.89	-99.98	-52.02	-25.8
ccsbBroad304_09233	OE	GPR128	Adhesion Class GPCRs, G protein-coupled receptor 128			-84.63	-99.72	-99.51	-98.64	-99.96	-36.78	46.98	-97.2	-72.07	-48.84	48.73
BRD-A73680854	CP	PT-630	dipeptidyl peptidase inhibitor, fibroblast activation protein inhibitor	DPP4, FAP		-87.79	-99.72	-35.95	-98.95	-96.58	-59.8	-99.61	-99.96	-62.04	-79	-41.97
ccsbBroad304_02469	OE	SLC35A1	SLC35 family of nucleotide sugar transporters, solute carrier family 35 (CMP-sialic acid transporter), member A1			-96.88	-99.72	47.16	27.89	-98.61	NaN	-99.39	-99.55	-96.88	-84.36	-49.21
CGS001-573	KD	BAG1	BCL2-associated athanogene			-88.15	-99.71	94.87	31.07	-99.98	-99.85	-98.75	NaN	-37.69	-88.15	-68.85
CGS001-978	KD	CDA	cytidine deaminase			-90.72	-99.71	-90.72	51.79	-82.89	-24.57	-99.09	NaN	-99.95	36.34	-99.63
CGS001-960	KD	CD44	CD molecules, CD44 molecule (Indian blood group)			-94.08	-99.71	-72.79	-32.41	-82.1	-94.08	-99.78	NaN	50.21	-99.5	-97.31
CGS001-5049	KD	PAFAH1B2	platelet-activating factor acetylhydrolase 1b, catalytic subunit 2 (30kDa)			-96.22	-99.71	-99.09	NaN	-99.22	-98.65	-81.18	NaN	-90.01	-34	-93.79
CGS001-6461	KD	SHB	SH2 domain containing, Src homology 2 domain containing adaptor protein B			-81.67	-99.68	NaN	89.03	-99.98	65.65	-81.67	71.29	-99.11	84.61	-98.4
CGS001-10553	KD	HTATIP2	Short chain dehydrogenase/reductase superfamily / Atypical members, HIV-1 Tat interactive protein 2, 30kDa			-97.31	-99.68	-99.86	-99.69	30.17	-35.16	-98.42	NaN	-34.33	32.73	-97.31
BRD-K18895904	CP	olanzapine	dopamine receptor antagonist, serotonin receptor antagonist	DRD2, HTR2A, HTR2C, DRD1, DRD3, DRD4, HRH1, HTR1A, HTR1B, HTR1D, HTR1E, HTR6, HTR7, ADRA1A, ADRA1B, ADRA2A, ADRA2B, ADRA2C, ADRB1, ADRB2, ADRB3, CHRM1, CHRM2, CHRM3, CHRM4, CHRM5, CYP2C8, DRD5, GABRA1, GABRA2, GABRA3, GABRA4, GABRA5, GABRA6, GABRB1, GABRB2, GABRB3, GABRD, GABRE, GABRG1, GABRG2, GABRG3, GABRP, GABRQ, HRH2, HRH4, HTR1F, HTR2B, HTR3A, HTR5A		-91.36	-99.67	-85.4	58.03	-97.35	-99.53	-97.32	NaN	-79.5	93.47	NaN
BRD-K07872006	CP	BRD-K07872006	lipoxygenase inhibitor			-94.42	-99.65	-98.79	-38.67	-99.85	-92.53	34.71	46.65	-96.32	-96.32	50.81
ccsbBroad304_05948	OE	CCND2	cyclin D2			-95.81	-99.63	-94.95	-48.92	-98.66	-98.58	29.13	-99.75	-91.42	-96.66	53.24
CGS001-5036	KD	PA2G4	proliferation-associated 2G4, 38kDa			-68.05	-99.61	-99.88	-34.18	-25.7	-99.96	-36.48	NaN	NaN	NaN	NaN
CGS001-51271	KD	UBAP1	ubiquitin associated protein 1			-76.17	-99.61	-99.59	46.47	-31.94	-99.28	63.31	-54.26	-99.3	-98.08	-32.14
CGS001-55120	KD	FANCL	Fanconi anemia, complementation groups, Fanconi anemia, complementation group L			-76.85	-99.61	-76.85	-99.76	-66.55	-68.22	-30.42	NaN	97.91	-99.08	-99.88
CGS001-10651	KD	MTX2	metaxin 2			-84.85	-99.61	-99.98	-99.56	-70.62	-28.48	NaN	NaN	-33.47	98.32	-99.07
CGS001-10276	KD	NET1	Rho guanine nucleotide exchange factors, neuroepithelial cell transforming 1			-94.54	-99.61	-96.31	-36.32	-99.98	82.29	-43.67	-32.92	NaN	-94.54	-96.7
CGS001-3589	KD	IL11	Endogenous ligands, interleukin 11			-96.5	-99.61	-84.93	-98.74	68.84	-79.29	-96.5	NaN	-98.8	53.8	-97.89
CGS001-9638	KD	FEZ1	fasciculation and elongation protein zeta 1 (zygin I)			-97.47	-99.61	-72.33	98.58	-98.94	-97.57	-98.94	-78.59	NaN	93.8	-97.47
ccsbBroad304_00349	OE	COX4I1	Mitochondrial respiratory chain complex, cytochrome c oxidase subunit IV isoform 1			-76.77	-99.54	-69.52	NaN	-99.47	44.95	-76.77	-98.88	-68.32	-99.54	47.29
BRD-K59184148	CP	SB-216763	glycogen synthase kinase inhibitor	GSK3B, CCNA2, CDK2, GSK3A	Glycogen synthase kinase inhibitor	-97.62	-99.54	-67.75	-95.8	-99.89	-99.66	-62.42	-95.66	-99.61	-88.14	-99.44
CGS001-5337	KD	PLD1	Phosphatidylcholine-specific phospholipase D, phospholipase D1, phosphatidylcholine-specific			-86.55	-99.53	-44.9	-37.86	-77.18	-99.88	-99.95	-95.91	30.12	-32.4	-99.47
CGS001-23131	KD	GPATCH8	G patch domain containing, G patch domain containing 8			-94.22	-99.53	NaN	NaN	-90.28	-73.06	-99.98	81.09	-99.62	-98.17	-50.11
CGS001-3117	KD	HLA-DQA1	Immunoglobulin superfamily / C1-set domain containing, major histocompatibility complex, class II, DQ alpha 1			-73.59	-99.5	-18.45	50.64	-49.56	-99.98	-99.63	-37.58	-35.41	-97.62	-99.72
CGS001-10574	KD	CCT7	Heat Shock Proteins / Chaperonins, chaperonin containing TCP1, subunit 7 (eta)			-75.08	-99.5	NaN	-42.97	-99.09	-69.98	-99.98	-75.08	-65.96	33.61	-99.97
CGS001-2274	KD	FHL2	four and a half LIM domains 2			-94.61	-99.5	-94.45	-79.85	40.39	-99.96	-99.98	-72.89	-49.32	-94.77	-96.58
BRD-A68631409	CP	evodiamine	ATPase inhibitor, TRPV agonist	TRPV1		-93.59	-99.47	-99.77	-99.32	-73.39	-99.89	-61.95	-27.23	-88.81	-98.37	-62.36
BRD-A41304429	CP	practolol	adrenergic receptor antagonist	ADRB1		-86.03	-99.44	-79.3	-92.77	-99.85	-45.02	-96.24	-58.26	-64.29	-59.12	-99.33
BRD-K45330754	CP	diethylstilbestrol	estrogen receptor agonist, chloride channel blocker	ESR1, ESR2, ESRRG, ESRRB	Estrogen receptor agonist	-98.15	-99.44	-87.39	-84.41	-96.14	-97.22	-99.78	-99.76	-99.09	-82.83	-99.69
BRD-A60070924	CP	alpha-estradiol	estrogen receptor agonist	ESR1, ESR2, NR1I2, CYP2B6, CYP2C19, CYP2C8, CYP2E1, CYP3A5, CYP3A7, GPER1, KCNMA1		-98.87	-99.44	-98.87	NaN	-99.16	-99.79	-96.82	-79.7	68.98	-99.85	-45.88
CGS001-883	KD	CCBL1	Hydrogen sulphide synthesis, cysteine conjugate-beta lyase, cytoplasmic			-81.84	-99.42	-44.98	27.04	-99.4	-99.73	66.89	NaN	-99.76	-81.84	83.15
CGS001-171017	KD	ZNF384	Zinc fingers, C2H2-type, zinc finger protein 384			-90.58	-99.42	-90.58	-39.11	25	-99.02	-97.48	NaN	-83.21	83.94	-99.97
CGS001-3459	KD	IFNGR1	Interferon receptor family, interferon gamma receptor 1			-85.5	-99.39	-54.48	-70.67	91.63	-96.9	-97.09	NaN	-97.87	-67.35	-85.5
CGS001-10957	KD	PNRC1	proline-rich nuclear receptor coactivator 1			-94.13	-99.37	-76.15	-81.16	-99.65	51.06	-94.13	NaN	-89.84	-97.05	-99.97
BRD-K01976263	CP	emetine	protein synthesis inhibitor	RPS2		-99.44	-99.37	-99.87	65.84	-99.85	-97.12	-99.88	-99.51	-89.23	-93.59	-99.77
ccsbBroad304_02484	OE	PAICS	phosphoribosylaminoimidazole carboxylase, phosphoribosylaminoimidazole succinocarboxamide synthetase			-96.8	-99.35	40.68	-99.85	-99.73	-96.67	-85.27	59.85	8.07	-96.93	-98.84
CGS001-4204	KD	MECP2	methyl CpG binding protein 2 (Rett syndrome)		X linked mental retardation group 1 LOF	-96.8	-99.34	-93.16	-100	-68.73	-97.94	-96.8	NaN	-98.56	-34.55	84.51
CGS001-93134	KD	ZNF561	Zinc fingers, C2H2-type, zinc finger protein 561			-97.75	-99.33	-96.95	NaN	-82	-99.16	-99.3	NaN	-27.25	42.43	-98.55
CGS001-3569	KD	IL6	Interferons, interleukin 6 (interferon, beta 2)			-85.13	-99.32	99.66	74.54	-70.3	-99.98	-29.89	-81.64	-99.28	-99.26	-88.63
CGS001-3421	KD	IDH3G	isocitrate dehydrogenase 3 (NAD+) gamma			-87.23	-99.32	-97.26	100	-99.25	43.58	-99.73	-99.75	-77.2	-49.44	33.59
CGS001-55148	KD	UBR7	Ubiquitin protein ligase E3 component n-recognins, ubiquitin protein ligase E3 component n-recognin 7 (putative)			-90.69	-99.32	49.54	-98.88	-50.99	-99.63	-94.8	-57.06	-86.57	-98.34	-75.3
ccsbBroad304_09768	OE	ZNF366	Zinc fingers, C2H2-type, zinc finger protein 366			-73.08	-99.31	88.24	-99.54	69.01	-99.79	-99.88	34.12	-65.84	36.02	-80.33
CGS001-7424	KD	VEGFC	vascular endothelial growth factor C			-95.1	-99.3	-95.1	-85.6	-37.79	-99.93	-63.94	NaN	-97.58	-93.74	-98.57
CGS001-6675	KD	UAP1	UDP-N-acteylglucosamine pyrophosphorylase 1			-47.3	-99.29	-99.46	-47.3	-99.87	-37.42	34.91	NaN	-24.97	54.1	-99.68
CGS001-7182	KD	NR2C2	Testicular receptors, nuclear receptor subfamily 2, group C, member 2			-96.78	-99.29	-27.53	NaN	73.34	-96.78	-99.68	NaN	NaN	-73.74	-98.87
CGS001-7158	KD	TP53BP1	tumor protein p53 binding protein 1			-84.94	-99.26	56.28	NaN	-97.45	-49.88	-84.94	-99.82	-31.65	-95.85	-38.3
BRD-K89687904	CP	PKCbeta-inhibitor	PKC inhibitor	PRKCB		-96.99	-99.26	-95.49	-91.39	-97.66	-99.5	-97.54	-96.45	-99.67	-68.95	56.59
CGS001-51704	KD	GPRC5B	GPCR / Class C : Orphans, G protein-coupled receptor, family C, group 5, member B			-73.76	-99.25	-48.28	-99.82	NaN	-99.98	47.03	-99.87	-22.74	-29.37	NaN
CGS001-5805	KD	PTS	6-pyruvoyltetrahydropterin synthase			-96.26	-99.21	-98.47	NaN	89.62	-96.11	59.31	NaN	-55.54	-96.42	-98.04
BRD-A24543851	CP	nornicotine	acetylcholine receptor agonist			-97.06	-99.19	-17.51	-77.04	-96.16	-98.32	-87.19	NaN	-98.66	-97.95	NaN
CGS001-144811	KD	LACC1	laccase (multicopper oxidoreductase) domain containing 1			-92.2	-99.18	-63.72	NaN	-52.29	-99.48	-37.58	-92.2	89.55	-97.8	-92.5
BRD-A61858259	CP	CAY-10415	insulin sensitizer	INS	PPAR receptor agonist	-70.04	-99.15	-98.7	28.58	26.47	19.78	-99.89	-70.04	-97.58	13.86	NaN
BRD-A45664787	CP	iloprost	platelet aggregation inhibitor, prostanoid receptor agonist, prostacyclin analog	PTGIR, PTGER1, PTGER2, PDE4A, PDE4B, PDE4C, PDE4D, PLAT, PTGDR, PTGER3, PTGER4, PTGFR, TBXA2R		-70.83	-99.15	-98.94	-46.58	-98.9	-95.08	99.65	26.61	28.89	-99.98	-12.59
BRD-K97564742	CP	mepyramine	histamine receptor antagonist	HRH1		-90.53	-99.15	-94.75	-97.9	36.43	-99.24	-86.31	12.48	-82.79	-98.33	-40.71
BRD-K95402279	CP	geranylgeraniol	farnesyltransferase inhibitor			-96.55	-99.15	-99.77	-77.26	-98.86	-36.46	-98.26	-95.03	-68.59	30.72	-98.07
BRD-K01638814	CP	rilmenidine	adrenergic receptor agonist, imidazoline receptor agonist	NISCH	Imidazoline ligand	-89.86	-99.14	-95.45	-99.96	-73.14	-98.07	60.61	-32.48	-84.28	-99.55	-39.37
CGS001-324	KD	APC	Armadillo repeat containing, adenomatous polyposis coli			-94.88	-99.13	-99.96	26.35	-99.98	-74.85	-97.71	NaN	-94.88	86.4	-87.6
BRD-K71035033	CP	masitinib	KIT inhibitor, PDGFR tyrosine kinase receptor inhibitor, src inhibitor, c-kit inhibitor, FGFR antagonist, FGFR inhibitor, tyrosine kinase inhibitor	KIT, FGFR3, LYN, PDGFRA, PDGFRB	PDGFR/KIT inhibitor	-74.12	-99.12	-52.7	42.15	39.83	96.15	-99.87	-99.93	-95.88	46.48	-95.54
CGS001-6894	KD	TARBP1	TAR (HIV-1) RNA binding protein 1			-93.27	-99.11	-99.11	-64.66	-94.3	-66.57	-84.17	NaN	-93.27	-99.79	-57.66
CGS001-4331	KD	MNAT1	RING-type (C3HC4) zinc fingers, menage a trois homolog 1, cyclin H assembly factor (Xenopus laevis)			-98.22	-99.11	-77.62	-98.62	-98.22	-99.98	43.24	NaN	-80.64	-31.74	-99.93
CGS001-10857	KD	PGRMC1	progesterone receptor membrane component 1			-95.92	-99.1	59.57	-99.93	-92.75	-95.92	-96.5	NaN	-63.15	-74.46	-96.35
BRD-K31283835	CP	tofacitinib	JAK inhibitor, disease modifying antirheumatic drug, immunosuppressant, MAP kinase inhibitor, tyrosine kinase inhibitor	JAK3, JAK1, JAK2, CYP2C19, TYK2		-89.98	-99.08	-79.18	51.67	-88.24	-89.31	-92.04	-52.9	-98.97	-95.21	-90.65
BRD-K61737877	CP	VEGF-receptor-2-kinase-inhibitor-IV	VEGFR inhibitor	KDR		-98.51	-99.07	-98.51	9.53	NaN	NaN	-88.3	-99.87	NaN	NaN	NaN
CGS001-63874	KD	ABHD4	Abhydrolase domain containing, abhydrolase domain containing 4			-93.01	-99.05	40.58	-89.35	-95.52	-94.04	-91.99	NaN	NaN	-99.92	-36.17
CGS001-9319	KD	TRIP13	ATPases / AAA-type, thyroid hormone receptor interactor 13			-94.52	-99.05	-87.67	-95.13	-81.04	-66.82	-94.52	NaN	-98.99	79.55	-98.73
ccsbBroad304_03573	OE	BRF2	BRF2, subunit of RNA polymerase III transcription initiation factor, BRF1-like			-83.86	-99.03	-99.44	-97.87	44.83	NaN	-98.22	84.1	-78.81	37.78	-83.86
BRD-A62182663	CP	YK-4279	apoptosis stimulant, binding of RNA helicase A to the transcription factor EWS-FLI1 inhibitor, EWS-FLI1 inhibitor	DHX9, EWSR1, FLI1		-90.99	-99.01	-72.01	-84.56	-60.71	-97.43	-99.5	-37.38	-99.32	9.83	-99.8
BRD-K67506692	CP	tyrphostin-AG-126	ERK1 and ERK2 phosphorylation inhibitor, tyrosine kinase inhibitor			-95.8	-99.01	-35.04	-75.17	-99.81	59.19	-99.86	-93.99	9.43	-97.61	-99.81
CGS001-1457	KD	CSNK2A1	Casein kinase 2 (CK2) family, casein kinase 2, alpha 1 polypeptide			-95.08	-99	-97.68	-98.6	19.11	-70.55	-92.48	NaN	NaN	-99.72	-86.21
CGS001-10049	KD	DNAJB6	Heat shock proteins / DNAJ (HSP40), DnaJ (Hsp40) homolog, subfamily B, member 6			-64.17	-98.97	43.98	-36.06	-92.28	-23.74	61.05	-96.85	60.2	-99.62	-94.12
CGS001-805	KD	CALM2	EF-hand domain containing, calmodulin 2 (phosphorylase kinase, delta)			-86.51	-98.95	99.32	-96.82	NaN	-62.94	-99.71	NaN	-59.93	-98.41	-76.21
CGS001-5529	KD	PPP2R5E	Serine/threonine phosphatases / Protein phosphatase 2, regulatory subunits, protein phosphatase 2, regulatory subunit B', epsilon isoform			-88.27	-98.95	-21.26	NaN	-99.98	-86.25	-88.27	62.67	28.04	-97	-95.74
ccsbBroad304_00725	OE	HADHA	hydroxyacyl-CoA dehydrogenase/3-ketoacyl-CoA thiolase/enoyl-CoA hydratase (trifunctional protein), alpha subunit			-82.49	-98.94	-99.57	NaN	-95.55	-62.51	58.89	-40.47	-99.87	-82.49	99.92
BRD-K59773493	CP	benzohydroxamic-acid	metal chelator, anti bacterial			-91.88	-98.91	-33.47	NaN	-97.26	-98.93	86.47	-99.44	-91.88	-69.08	84.06
CGS001-102	KD	ADAM10	ADAM metallopeptidase domain containing, ADAM metallopeptidase domain 10			-91.58	-98.87	90.97	NaN	-91.58	-98.46	-21.39	NaN	NaN	-66.7	-99.97
CGS001-7016	KD	TESK1	TESK subfamily, testis-specific kinase 1			-58.75	-98.83	58.78	-86.94	-22.01	-99.63	-93.95	35.57	-30.56	19.22	-97.15
CGS001-6713	KD	SQLE	Lanosterol biosynthesis pathway, squalene epoxidase			-87.58	-98.82	-100	-32.61	NaN	-79.37	-75.34	NaN	-50.34	-97.61	-95.79
CGS001-6670	KD	SP3	Specificity protein transcription factors, Sp3 transcription factor			-82.76	-98.79	-82.76	26.81	-98.75	-98.26	-82.49	NaN	69.97	-98.76	-23.79
CGS001-22	KD	ABCB7	ATP binding cassette transporters / subfamily B, ATP-binding cassette, sub-family B (MDR/TAP), member 7			-94.22	-98.79	54.34	NaN	NaN	-94.22	-99.67	NaN	54.15	-98.53	-75.43
CGS001-10477	KD	UBE2E3	Ubiquitin-conjugating enzymes E2, ubiquitin-conjugating enzyme E2E 3			-92.83	-98.78	-96.93	-43.82	-95.59	-99.86	-92.83	NaN	99.02	97.58	-60.01
CGS001-1131	KD	CHRM3	Cholinergic receptors, cholinergic receptor, muscarinic 3			-74.51	-98.76	-25.03	NaN	-97.64	-98.26	-32.31	-29.26	NaN	-96.41	-52.6
CGS001-26520	KD	TIMM9	translocase of inner mitochondrial membrane 9 homolog (yeast)			-76.68	-98.76	NaN	-51.56	-56.87	-96.49	-99.6	NaN	-55.18	-99.73	-37.72
ccsbBroad304_01340	OE	PTPN2	Protein tyrosine phosphatases, protein tyrosine phosphatase, non-receptor type 2			-82.87	-98.75	-39.65	-95.64	-99.38	NaN	28.97	-99.01	52.99	-53.59	-82.87
ccsbBroad304_01977	OE	AOC3	Oxidoreductases, amine oxidase, copper containing 3 (vascular adhesion protein 1)			-93.75	-98.75	-43.67	NaN	-99.52	-97.24	-40.4	-97.94	78.73	-93.75	70.13
CGS001-55893	KD	ZNF395	Zinc fingers, C2H2-type, zinc finger protein 395			-97.74	-98.72	92.26	NaN	-99.21	-97.94	-97.53	-75.83	NaN	-98.74	-71.64
CGS001-51015	KD	ISOC1	isochorismatase domain containing 1			-97.71	-98.71	NaN	NaN	-97.71	-98.34	-95.02	65.47	NaN	-77.66	-99.92
BRD-K53561341	CP	KIN001-220	Aurora kinase inhibitor	AURKA	Aurora kinase inhibitor	-97.75	-98.7	-99.79	-96.81	-35.47	-99.82	-96.68	-99.39	-89.11	-99.15	-47.4
CGS001-8870	KD	IER3	immediate early response 3			-73.42	-98.69	NaN	-42.2	-99.93	-90.24	49.35	-70.21	-73.42	-100	34.47
CGS001-8766	KD	RAB11A	RAB, member RAS oncogene, RAB11A, member RAS oncogene family			-89.45	-98.69	-84.42	-99.96	-84.97	-58.5	-53.37	-99.66	-93.93	51.83	-99.86
CGS001-2937	KD	GSS	glutathione synthetase			-90.42	-98.69	-99.9	-90.42	-81.47	-51.29	-99.64	NaN	-27.17	-98.55	-47.3
CGS001-211	KD	ALAS1	aminolevulinate, delta-, synthase 1			-73.53	-98.68	-23.05	-73.53	-98.08	36.17	-35.24	NaN	-44.98	-98.84	-94.69
CGS001-8165	KD	AKAP1	A-kinase anchor proteins, A kinase (PRKA) anchor protein 1			-90.87	-98.65	81.6	-88.36	-97.26	-97.6	-70.41	-93.37	65.39	-98.36	-69.89
BRD-A18202423	CP	CPCCOEt	glutamate receptor antagonist	GRM1		-72.93	-98.63	-96.87	-36.66	-23.83	38.09	-95.19	-25.82	-92.55	-53.31	-95.94
ccsbBroad304_03859	OE	ENOPH1	enolase-phosphatase 1			-77.51	-98.61	-97.26	25.2	-57.04	-34.38	-83.61	-99.96	-71.41	87.54	-99.2
BRD-K23623876	CP	decafluorobutane	ultrasound contrast agent	GRM5		-88.76	-98.61	47.99	-40.3	53.23	-78.47	-99.65	-82.05	-99.04	-95.46	-95.73
BRD-K19416115	CP	sitagliptin	dipeptidyl peptidase inhibitor, HMGCR inhibitor, insulin secretagogue, tumor necrosis factor expression inhibitor	DPP4, CYP2C8, FASLG, HMGCR, SLC22A8		-87.94	-98.59	-96.28	8.73	-86.21	-89.66	53.07	38.05	-99.88	-98.58	-63.58
CGS001-57048	KD	PLSCR3	phospholipid scramblase 3			-88.83	-98.59	-98.15	-71.8	-84.15	-79.05	-82.44	-99.72	-22.75	-93.51	-95.81
CGS001-50865	KD	HEBP1	Endogenous ligands, heme binding protein 1			-88.5	-98.58	-44.6	-80.75	-98.57	-99.17	-79.15	NaN	96.21	-88.5	-94.86
CGS001-1756	KD	DMD	dystrophin			-87.86	-98.57	-28.79	-100	-92.33	-27.5	NaN	-99.96	53.25	-87.86	47.17
BRD-K34508425	CP	KUC103898N	G protein coupled receptor			-81.46	-98.52	-99.83	-16.61	-90.15	-77.43	28.61	-77.51	-85.41	-99.81	-11.53
CGS001-7923	KD	HSD17B8	Short chain dehydrogenase/reductase superfamily / Classical SDR fold cluster 1, hydroxysteroid (17-beta) dehydrogenase 8			-91.93	-98.52	-88.19	-97.17	-99.98	-99.96	-42.53	-81.31	-82.52	-95.67	-87.6
CGS001-51701	KD	NLK	nmo subfamily, nemo-like kinase			-29.52	-98.49	71.11	-100	69.7	-97.14	33.55	NaN	NaN	-92.59	96.38
BRD-K99696746	CP	fatostatin	sterol regulatory element binding protein (SREBP) inhibitor	SREBF1, SREBF2		-91.39	-98.48	-99.13	-22.6	-93.79	16.36	-57.05	-59.07	-98.81	-94.12	-88.98
BRD-K61951118	CP	FG-7142	GABA benzodiazepine site receptor inverse agonist			-95.43	-98.48	-77.94	-26.67	-99.25	-98.86	43.05	-99.88	-49.96	-95.43	NaN
BRD-K30064966	CP	BRD-K30064966	caspase activator	CASP3		-90.45	-98.47	-88.46	-92.44	-97.67	46.37	-98.37	-95.9	31.61	-62.78	-77.38
BRD-K71823332	CP	epothilone-a	microtubule stabilizing agent			-83.28	-98.45	-98.82	-78.03	-72.38	40.64	-83.26	-96.54	95.72	-83.3	-99.39
BRD-K16554956	CP	PTB1	AMPK activator, tyrosine phosphatase inhibitor	PTPN1		-94.08	-98.45	-94.66	37.59	-18.86	-95.84	-93.49	-83.77	-99.43	-95.94	-74.02
CGS001-23411	KD	SIRT1	Histone deacetylases, sirtuin 1			-94.94	-98.42	27.03	NaN	-83.22	-99.82	-96.16	NaN	NaN	-94.94	37.92
BRD-K18135438	CP	chenodeoxycholic-acid	11-beta hydroxysteroid dehydrogenase inhibitor, FXR agonist	HSD11B1, NR1H4		-61.66	-98.41	-28.14	-99.28	97.31	-32.99	-98.37	62.95	-90.33	64.59	-94.51
CGS001-219	KD	ALDH1B1	Aldehyde dehydrogenases, aldehyde dehydrogenase 1 family, member B1			-95.25	-98.4	-77.58	-99.82	NaN	-95.25	99.72	-99.97	-97.56	41.71	-67.47
CGS001-2153	KD	F5	Blood coagulation components, coagulation factor V (proaccelerin, labile factor)			-93.16	-98.37	-97.47	-50.07	-43.73	-99.4	-96.69	NaN	-18.48	34.28	-93.16
BRD-K22385716	CP	LY-303511	casein kinase inhibitor, mTOR inhibitor, PI3K inhibitor	CSNK2A1, CSNK2A2, CSNK2B, MTOR	Bromodomain Inhibitor	-95.02	-98.36	-97.01	-77.36	-96.84	-97.75	-93.2	50.04	49.97	-99.27	-70.5
BRD-K32107296	CP	temozolomide	DNA alkylating drug, DNA damage inducer, DNA inhibitor, topoisomerase inhibitor	TOP2A		-87.37	-98.31	-77.83	-65.26	-96.9	-74.78	-74.71	-99.22	-99.82	-97.66	-55.7
BRD-A76279427	CP	myriocin	sphingolipid biosynthesis inhibitor	AKT1, SPTLC1, SPTLC2, SPTLC3		-88.89	-98.3	-89.04	-98.99	-88.73	-9.25	-23.67	11.48	-99.81	-20.02	-94.2
BRD-A01145011	CP	zebularine	DNA methyltransferase inhibitor, cytidine deaminase inhibitor	CDA, DNMT1		-90.56	-98.28	-90.36	-99.46	-89.51	-99.02	-97.01	-90.75	-60.89	33.64	-72.84
BRD-K95309561	CP	dienestrol	estrogen receptor agonist	ESR1	Estrogen receptor agonist	-80.71	-98.26	-79.26	40.67	-70.42	72.68	-94.89	-98.39	-82.16	-99.88	72.5
CGS001-83593	KD	RASSF5	Ras association (RalGDS/AF-6) domain family member 5			-89.83	-98.24	-89.83	-89.35	NaN	-97.93	-99.93	-99.81	-81.21	-71.41	66.23
BRD-K91623615	CP	ABT-751	tubulin inhibitor, dihydropteroate synthase inhibitor, microtubule inhibitor, PABA antagonist, tubulin polymerisation inhibitor	TUBB	Tubulin inhibitor	-94.3	-98.24	-95.33	-42.57	-99.59	-98.16	-52.15	-93.26	-96.49	-90	76.53
CGS001-6118	KD	RPA2	replication protein A2, 32kDa		DNA Replication LOF	-59.29	-98.23	-99.9	-30.1	38.54	-22.06	-35.24	-99.9	73.65	-83.33	-99.29
BRD-A18279961	CP	BRD-A18279961	pyruvate kinase isozyme activator	PKM		-75.26	-98.21	-75.26	61.34	96.22	-60.38	NaN	-94.96	-91.97	-95.19	-69.5
CGS001-25861	KD	DFNB31	deafness, autosomal recessive 31			-80.02	-98.21	21.17	-39	-80.02	-45.01	66.27	NaN	-98.97	-99.85	-98.26
BRD-K79131256	CP	albendazole	tubulin inhibitor, acetylcholinesterase inhibitor, microtubule inhibitor	CYP1A2, CYP2J2, TUBA1A, TUBB, TUBB4B	Tubulin inhibitor	-92.68	-98.2	-97.58	-83.36	-99.14	-93.23	-97.26	99.07	-92.13	-36.05	23.15
CGS001-10320	KD	IKZF1	IKAROS zinc fingers, IKAROS family zinc finger 1 (Ikaros)			-88.41	-98.18	-54.54	-99.67	-99.04	-73.87	-87.19	-89.63	93.67	-93.72	-86.62
CGS001-10971	KD	YWHAQ	tyrosine 3-monooxygenase/tryptophan 5-monooxygenase activation protein, theta polypeptide			-95.2	-98.18	79.08	NaN	-99.41	-64.94	-93.34	NaN	-97.06	-85.74	-99.71
BRD-K16478699	CP	PLX-4720	RAF inhibitor	BRAF, KDR	RAF inhibitor	-81.8	-98.17	-99.98	38.92	95.67	-97.7	-99.21	-29.04	94.46	-81.01	-82.58
CGS001-2997	KD	GYS1	Glycosyltransferase group 1 domain containing, glycogen synthase 1 (muscle)			-85.17	-98.17	-79.87	-98.13	-22.96	-37.94	-93.27	-90.46	32.33	31.2	-93.49
CGS001-283	KD	ANG	Ribonucleases, RNase A, angiogenin, ribonuclease, RNase A family, 5			-66.05	-98.14	-66.05	-34.71	NaN	-99.89	-99.04	60.34	-29.2	-28.45	-99.03
CGS001-5110	KD	PCMT1	protein-L-isoaspartate (D-aspartate) O-methyltransferase			-84.42	-98.13	-99.81	32.75	-99.7	-68.94	-98.17	51.31	-83.01	-85.84	-47.3
ccsbBroad304_05213	OE	ZNF449	Zinc fingers, C2H2-type, zinc finger protein 449			-83.05	-98.11	-96.3	-98.69	40.59	-93.11	-72.99	46.46	-48.84	45.19	-96.04
BRD-K53972329	CP	ruxolitinib	JAK inhibitor, tyrosine kinase inhibitor	JAK1, JAK2, TYK2, JAK3		-87.2	-98.1	-91.66	-44.63	-81.41	-36.17	-99.61	-88.09	-99.78	-55.19	-86.32
BRD-A30977374	CP	nifedipine	calcium channel blocker, L-type calcium channel blocker	CACNA1C, CACNA1D, CACNA1S, CACNA2D1, CACNA1F, CACNA1H, CACNB2, CALM1, CYP3A5, GLRA1, GLRA3, GLRB, KCNA1, KCNA5, NR1I2, TRPM3		-89.39	-98.1	-95.5	-31.63	15.9	-47.46	-83.28	NaN	-99.79	-98.4	NaN
BRD-K49685476	CP	TTNPB	RAR agonist, retinoid receptor agonist	RARB, RARA, RARG		-90.71	-98.1	23.52	-52.88	-99.98	-88.58	-52.18	-92.83	-98.52	-24.5	-96.96
BRD-K24576554	CP	AT-9283	Aurora kinase inhibitor, JAK inhibitor, Abl kinase inhibitor, Bcr-Abl kinase inhibitor, FLT3 inhibitor, mitotic inhibitor, protein kinase inhibitor	AURKA, AURKB, ABL1, BCR, FLT3, JAK2, JAK3, RPS6KA6, STK17A	Aurora kinase inhibitor	-39.86	-98.06	-32.62	NaN	-39.86	-99.01	-24.1	-99	-99.93	77.01	67.51
CGS001-55179	KD	FAIM	Fas apoptotic inhibitory molecule			-80.92	-98.05	-64.18	NaN	-24.88	-99.93	-97.38	-88.53	NaN	47.13	-73.31
BRD-K57546357	CP	prunetin	breast cancer resistance protein inhibitor	ABCG2, ALDH2		-95.92	-98.03	-82.23	-79.07	NaN	NaN	-99.05	-95.92	NaN	NaN	NaN
ccsbBroad304_01833	OE	IL1R2	Immunoglobulin-like family of IL-1 receptors, interleukin 1 receptor, type II			-79.16	-98.01	-97.91	-65.35	-92.97	82.22	-52.97	-97.95	-99.96	-35.29	44.95
BRD-K15402119	CP	huperzine-a	acetylcholinesterase inhibitor, glutamate receptor antagonist	ACHE		-84.24	-97.99	21.94	-91.35	-98.78	-40.51	52.89	98.54	-96.06	-84.24	NaN
CGS001-3199	KD	HOXA2	Homeoboxes / ANTP class : HOXL subclass, homeobox A2			-92.53	-97.98	-72.05	-67.68	-99.92	-94.86	51.67	NaN	NaN	-94.92	-90.21
CGS001-9170	KD	LPAR2	GPCR / Class A : Lysophospholipid receptors : Lysophosphatidic acid, lysophosphatidic acid receptor 2			-78.68	-97.96	41.25	NaN	-72.03	-68.59	-85.33	-99.97	NaN	-99.19	97.63
ccsbBroad304_00774	OE	HOXA10	Homeoboxes / ANTP class : HOXL subclass, homeobox A10			-91.85	-97.95	-49.98	38.3	-94.79	NaN	-74.2	-91.85	-97.92	-97.94	-53.8
CGS001-2565	KD	GABRG1	GABA receptors, gamma-aminobutyric acid (GABA) A receptor, gamma 1			-81.84	-97.91	-97.55	-81.84	40.33	-50.49	-98.52	NaN	-25.96	-57.64	-99.97
CGS001-1611	KD	DAP	death-associated protein			-89.58	-97.89	-99.86	28.36	-99.87	-97.64	-31.39	-58.13	-86.97	98.87	-92.18
CGS001-4864	KD	NPC1	Niemann-Pick disease, type C1			-87.85	-97.82	-99.11	-99.82	-28.99	-87.85	-86.41	-83.3	NaN	11.78	-99.71
CGS001-10681	KD	GNB5	WD repeat domain containing, guanine nucleotide binding protein (G protein), beta 5			-92.94	-97.82	-29.27	-97.08	-41.95	-94.02	-90.61	-99.36	62.69	-93.63	-92.26
CGS001-2920	KD	CXCL2	Endogenous ligands, chemokine (C-X-C motif) ligand 2			-86.98	-97.81	52.27	NaN	25.13	-95.14	-39.28	NaN	-78.82	-96.56	-99.1
CGS001-10269	KD	ZMPSTE24	zinc metallopeptidase (STE24 homolog, S. cerevisiae)			-87.4	-97.79	55.68	NaN	-84.43	-99.31	-63.76	NaN	-43.05	-90.36	-98.53
CGS001-10237	KD	SLC35B1	SLC35 family of nucleotide sugar transporters, solute carrier family 35, member B1			-46.99	-97.78	-99.24	96.07	-23.76	-99.72	-46.3	NaN	-46.99	34.08	-99.12
ccsbBroad304_00179	OE	BTG1	B-cell translocation gene 1, anti-proliferative			-64.31	-97.78	-99.92	38.94	-76.03	-99.93	-52.6	41.58	77.68	-93.22	81.88
BRD-K23875128	CP	RHO-kinase-inhibitor-III[rockout]	ROCK inhibitor	IMPDH2, ROCK1		-97.37	-97.78	-99.48	-97.97	78.75	97.69	-93.73	-96.96	-99.95	-99.66	-39.82
CGS001-8914	KD	TIMELESS	timeless homolog (Drosophila)			-64.82	-97.76	NaN	NaN	76.59	65.86	-32.37	-98.08	46.52	-97.28	-99.92
BRD-K30743633	CP	TCPOBOP	constitutive androstane receptor (CAR) agonist	NR1I3		-92.59	-97.74	-50.02	-98.47	30.46	16.59	-99.06	-94.25	99.91	-90.93	-99.97
BRD-K16508793	CP	diazepam	benzodiazepine receptor agonist, GABA benzodiazepine site receptor agonist	GABRA1, GABRA2, GABRA3, GABRA5, ADRA1A, CYP2C19, GABRA4, GABRA6, GABRB1, GABRB2, GABRB3, GABRD, GABRE, GABRG1, GABRG2, GABRG3, GABRP, GABRQ, GABRR1, GABRR2, GABRR3, TSPO		-95.06	-97.73	49.99	39.87	-95.82	-59.78	-97.55	-70.72	-97.73	-95.06	NaN
CGS001-79960	KD	PHF17	PHD finger protein 17			-61.45	-97.71	-61.45	-56.02	60.4	-99.84	-96.17	NaN	-97.18	-33.45	-59.45
CGS001-11000	KD	SLC27A3	SLC27 family of fatty acid transporters, solute carrier family 27 (fatty acid transporter), member 3			-79.27	-97.71	82.6	43.84	-83.06	-99.98	68.37	-34.6	-99.87	-98.12	-75.48
OE_TARGETS_OF_VEGFR_INHIBITORS	PCL	Targets of VEGFR inhibitors GOF				-77.41	-97.57	-89.82	94.64	-99.68	NaN	-45.68	-99.07	-77.41	-46.48	93.61
CGS001-2589	KD	GALNT1	Glycosyltransferase family 2 domain containing, UDP-N-acetyl-alpha-D-galactosamine:polypeptide N-acetylgalactosaminyltransferase 1 (GalNAc-T1)			-82.13	-97.56	-73.54	-99.93	-98.3	-97.29	-75.83	-50.49	-35.92	-72.87	-88.43
BRD-K79404599	CP	enzastaurin	PKC inhibitor, AKT inhibitor, angiogenesis inhibitor, apoptosis stimulant, PI3K inhibitor	PRKCB, AKT1, GSK3B, PRKCA, PRKCD, PRKCG	PKC inhibitor	-96.23	-97.53	-96.12	-99.39	20.69	-99.36	-96.34	83.61	-64.59	-98.53	86.09
CGS001-5511	KD	PPP1R8	Serine/threonine phosphatases / Protein phosphatase 1, regulatory subunits, protein phosphatase 1, regulatory subunit 8			-86.5	-97.48	-99.81	36.26	-89.98	-86.5	-49.33	NaN	-51.66	78.41	-93.72
ccsbBroad304_00146	OE	BAD	BCL2-associated agonist of cell death			-88.2	-97.48	-98.13	-36.47	-88.52	-98.78	35.89	-84.01	-87.89	49.02	-89.35
BRD-K98948170	CP	BRD-K98948170	kelch-like ECH-associated protein ligand	KEAP1		-72.84	-97.46	-54.49	NaN	39.46	-61.26	-98.49	-93.74	-72.84	-66.7	-79.29
CGS001-467	KD	ATF3	basic leucine zipper proteins, activating transcription factor 3			-89.35	-97.43	-69.13	-94.85	-90.53	-89.35	54.29	NaN	-44.12	-47.87	-91.42
CGS001-648	KD	BMI1	Polycomb group ring fingers, BMI1 polycomb ring finger oncogene			-61.34	-97.42	99.64	NaN	-28.35	-96.57	-99.95	NaN	-31.56	-91.11	70.56
CGS001-27347	KD	STK39	FRAY subfamily, serine threonine kinase 39			-91.19	-97.42	-99.9	-99.91	-16.55	-27.97	-91.19	NaN	-99.17	61.44	-32.45
CGS001-7296	KD	TXNRD1	thioredoxin reductase 1			-92.75	-97.42	-98.38	-40.04	-69.7	-41.38	-90.3	-99.46	-95.2	-50.73	-99.97
BRD-K87991767	CP	umbelliferone	carbonic anhydrase inhibitor, cyclooxygenase inhibitor	CA9, CA12, PTGS2		-87.9	-97.39	-98.59	-14.18	-35.19	-92.54	-83.27	-99.44	62.1	-95.29	-68.39
CGS001-3205	KD	HOXA9	Homeoboxes / ANTP class : HOXL subclass, homeobox A9			-88.72	-97.39	-97.55	NaN	-92.86	-94.39	-75.69	NaN	-84.59	42.88	-51.36
BRD-K33572481	CP	taurodeoxycholic-acid	bile acid		Bile acid	-86.65	-97.38	-95.91	-99.93	-37.23	-45.43	-80.14	-93.15	35.2	-35.54	-99.67
CGS001-1387	KD	CREBBP	Chromatin-modifying enzymes / K-acetyltransferases, CREB binding protein			-89.33	-97.38	-53.94	NaN	-71.26	-87.81	-56.08	NaN	-98.8	-94.42	-90.86
CGS001-2161	KD	F12	Chymotrypsin, coagulation factor XII (Hageman factor)			-92.87	-97.38	-92.81	-58.3	-94.16	-93.82	-92.93	-81.13	28.02	-44.77	-97.8
BRD-K37312348	CP	kenpaullone	CDK inhibitor, glycogen synthase kinase inhibitor, src inhibitor	GSK3B, CDK1, CDK5, CCNB1, CDK2, LCK	CDK inhibitor, Glycogen synthase kinase inhibitor	-86.52	-97.36	-76.13	-97.24	-98.59	-10.33	-96.92	-99.59	-35.65	18.5	-34
BRD-K76674262	CP	homoharringtonine	apoptosis stimulant, protein synthesis inhibitor	RPL3	Protein synthesis inhibitor	-70.26	-97.32	36.25	NaN	-99.08	-70.26	-99.67	-66.4	-54.94	-46.48	-98.69
CGS001-6603	KD	SMARCD2	SWI/SNF related, matrix associated, actin dependent regulator of chromatin, subfamily d, member 2			-84.52	-97.31	-98.77	-91.11	-99.91	-37.62	-77.93	35.7	-99.77	-32.95	-65.49
CGS001-5825	KD	ABCD3	ATP binding cassette transporters / subfamily D, ATP-binding cassette, sub-family D (ALD), member 3			-87.44	-97.31	-97.1	NaN	-87.44	-99.96	35.27	NaN	NaN	-86.66	-23.9
CGS001-3508	KD	IGHMBP2	Zinc fingers, AN1-type domain containing, immunoglobulin mu binding protein 2			-72.58	-97.25	89.1	NaN	-69.33	-98.03	-65.9	-93.95	-63.44	-95.49	-72.58
CGS001-10412	KD	NSA2	NSA2 ribosome biogenesis homolog (S. cerevisiae)			-74.5	-97.21	-99.83	NaN	-74.5	78.88	-83.38	98.84	-82.31	59.14	87.22
BRD-A01787639	CP	naftopidil	adrenergic receptor antagonist, calcium channel antagonist	ADRA1A, ADRA1D		-69.83	-97.19	-53.17	27.56	-51	-97.2	64.32	NaN	-86.49	-99.41	NaN
BRD-K90382497	CP	GW-843682X	PLK inhibitor	PLK1, PLK3		-90.88	-97.17	-99.82	-48.98	-89.01	-26.5	-90.98	-59.61	-90.77	-94.12	-92.16
BRD-K26373640	CP	IKK-2-inhibitor	IKK inhibitor, syk inhibitor	IKBKB		-56.77	-97.15	-17.25	-99.76	88.88	87.51	-44.3	-69.23	39.05	-99	-99.97
BRD-A81541225	CP	oligomycin-a	ATP synthase inhibitor, ATPase inhibitor	ATP5A1		-72.21	-97.15	-66.99	-98.77	-27.98	-98.07	-44.72	-99.02	-44.4	-77.43	-61.63
CGS001-3202	KD	HOXA5	Homeoboxes / ANTP class : HOXL subclass, homeobox A5			-80.54	-97.15	-74.14	-86.94	-20.3	-99.78	-23.67	22.32	-96.83	-97.87	-41.51
BRD-K04046242	CP	equilin	estrogen receptor agonist	HSD17B1	Estrogen receptor agonist	-85.42	-97.15	-93.35	-34.49	-63.37	-93.31	-99.92	-97.61	-77.53	-66.28	-53.23
ccsbBroad304_06954	OE	SLC1A1	Glutamate transporter subfamily, solute carrier family 1 (neuronal/epithelial high affinity glutamate transporter, system Xag), member 1			-86.88	-97.15	-89.19	NaN	28.16	-49.54	-99.63	64.61	-86.88	-79.6	-95.44
KD_XLMR_GROUP_1	PCL	X linked mental retardation group 1 LOF				-82.13	-97.14	-92.95	-98.76	-78.87	-82.13	-75.32	NaN	-92.79	24.11	77.33
CGS001-3609	KD	ILF3	interleukin enhancer binding factor 3, 90kDa			-91.11	-97.1	-99.48	NaN	-91.11	NaN	-70.62	NaN	-86.84	62.99	-92.75
BRD-K25991148	CP	warfarin	cytochrome P450 inhibitor, vitamin inhibitor, vitamin K epoxide reductase inhibitor	VKORC1, CYP2C19, CYP2C8, CYP4F2		-82.05	-97.05	-75.13	-54.65	-98.08	-62.07	-99.8	-88.97	-60.15	13.85	-97.67
CGS001-3636	KD	INPPL1	Inositol polyphosphate phosphatases, inositol polyphosphate phosphatase-like 1			-71.88	-97	44.98	NaN	-25.69	NaN	-99.86	-88.34	37.55	-55.43	-99.95
BRD-K32610195	CP	androstenedione	cytochrome P450 inhibitor	AKR1C3, HSD17B1, HSD3B1		-72.81	-97	57.26	84.86	-99.91	-96.32	19.51	-56.7	-59.99	-85.62	-99.82
CGS001-9200	KD	PTPLA	protein tyrosine phosphatase-like (proline instead of catalytic arginine), member A			-71.43	-96.98	-99.84	-31.76	-99.98	-53.62	-89.24	35.22	22.77	26.23	-97.63
BRD-K68332390	CP	ponalrestat	aldose reductase inhibitor, reductase inhibitor	AKR1B1		-81.84	-96.98	-98.5	-12.2	-35.9	-89.87	-70.2	-75.42	-88.27	-99.43	-46.12
CGS001-6741	KD	SSB	La ribonucleoprotein domain containing, Sjogren syndrome antigen B (autoantigen La)			-75.89	-96.97	22.46	-99.89	70.58	-75.89	-98.71	NaN	29.92	-97.87	-32.25
CGS001-10241	KD	CALCOCO2	calcium binding and coiled-coil domain 2			-93.99	-96.97	20.67	NaN	-95.63	-51.47	-93.99	NaN	NaN	-97.54	-49.78
BRD-K87696786	CP	LY-456236	glutamate receptor antagonist	GRM1		-78.88	-96.95	-97.33	-69.89	-97.67	46.9	-33.76	-29.9	-87.88	-96.01	89.31
CGS001-136	KD	ADORA2B	GPCR / Class A : Adenosine receptors, adenosine A2b receptor			-92.23	-96.91	27.78	-41.26	-99.98	-96.84	-67.93	NaN	37.33	-92.23	-95.94
CGS001-10919	KD	EHMT2	Histone methyltransferases, euchromatic histone-lysine N-methyltransferase 2			-92.14	-96.84	-41.46	NaN	75.75	-92.14	-90.3	NaN	NaN	-98.88	-97.26
BRD-K14696368	CP	9-methyl-5H-6-thia-4,5-diaza-chrysene-6,6-dioxide	NFkB pathway inhibitor	RELA		-83.88	-96.79	-96.81	27.62	-76.06	-92.51	72.38	-84.9	-82.85	-49.3	-96.74
CGS001-11154	KD	AP4S1	adaptor-related protein complex 4, sigma 1 subunit			-67.81	-96.75	40.56	-67.81	NaN	33.68	61.52	NaN	NaN	-99.31	-96.03
CGS001-8717	KD	TRADD	TNFRSF1A-associated via death domain			-79.52	-96.73	-93.68	NaN	-65.36	-44.58	-96.24	NaN	39.19	-97.19	99.09
CGS001-10342	KD	TFG	TRK-fused gene			-71.52	-96.72	-26.84	NaN	64.31	-48.41	-94.63	NaN	24.93	-99.9	-99.65
CGS001-8894	KD	EIF2S2	Serine/threonine phosphatases / Protein phosphatase 1, regulatory subunits, eukaryotic translation initiation factor 2, subunit 2 beta, 38kDa		EIF Proteins LOF	-82.73	-96.72	-95.99	NaN	-96.7	-73.49	-91.97	NaN	81.73	-60.33	80.36
CGS001-5981	KD	RFC1	ATPases / AAA-type, replication factor C (activator 1) 1, 145kDa			-79.75	-96.71	84.68	-79.75	-98.19	-97.44	-99	NaN	59.72	-66.08	-22.46
CGS001-94103	KD	ORMDL3	ORM1-like 3 (S. cerevisiae)			-88.33	-96.68	-98.38	28	52.1	-59.87	-99.88	NaN	-95.61	94.19	-88.33
CGS001-1312	KD	COMT	Catecholamine turnover, catechol-O-methyltransferase			-63.48	-96.66	88.45	27.69	-75.47	26.49	-97.98	31.21	-93.35	-51.49	-86.59
CGS001-4771	KD	NF2	A-kinase anchor proteins, neurofibromin 2 (merlin)			-88.99	-96.66	-98.23	NaN	-88.99	NaN	-95.11	NaN	-82.33	36.6	-62.47
CGS001-3880	KD	KRT19	Intermediate filaments type I, keratins (acidic), keratin 19			-94.92	-96.65	-97.35	-25.43	-94.92	-60.81	-99.93	NaN	-95.41	32.84	-93.29
CGS001-1844	KD	DUSP2	Protein tyrosine phosphatases / Class I Cys-based PTPs : MAP kinase phosphatases, dual specificity phosphatase 2			-36.83	-96.63	-99.5	-36.83	40.5	75.65	-99.82	NaN	-93.44	36.29	44.1
CGS001-1977	KD	EIF4E	Translation Initiation Factor 4E, eukaryotic translation initiation factor 4E		EIF Proteins LOF	-81.69	-96.61	-44.07	-24.4	-86.24	-94.91	39.22	NaN	-81.69	-99.25	-80.05
BRD-K49945136	CP	GR-113808	serotonin receptor antagonist	HTR4		-90.68	-96.58	-97.81	-90.16	-97.09	42.96	33.59	-90.67	-90.7	28.2	-99.9
CGS001-1534	KD	CYB561	Cytochrome b genes, cytochrome b-561			-70.53	-96.51	81.4	40.84	-99.86	-82.18	-56.95	-93.87	-99.1	-58.88	63.75
BRD-K31491153	CP	1-phenylbiguanide	serotonin receptor agonist	HTR3A, HTR3B		-77.63	-96.5	NaN	NaN	-58.76	70.47	NaN	NaN	-97.42	-97.45	-51.44
CGS001-55239	KD	OGFOD1	2-oxoglutarate and iron-dependent oxygenase domain containing 1			-80.81	-96.48	-99.63	-80.81	-79.27	44.92	-66.84	NaN	-48.69	-93.18	-82.38
CGS001-333929	KD	SNAI3	Snail homologs, snail homolog 3 (Drosophila)			-90.33	-96.46	-94	-81.09	-70.52	-90.33	-62.82	NaN	78.44	-90.7	-99.72
ccsbBroad304_00491	OE	EIF4EBP2	eukaryotic translation initiation factor 4E binding protein 2			-92.76	-96.46	-92.76	-94.72	-25.27	NaN	-70.43	-83.72	93.36	-98.82	-99.16
BRD-K49519092	CP	immethridine	histamine receptor agonist	HRH3		-86.15	-96.45	-97.98	-58.74	-82.17	26.06	-98.49	28.1	-90.12	-99.94	52.35
CGS001-23361	KD	ZNF629	Zinc fingers, C2H2-type, zinc finger protein 629			-95.44	-96.45	NaN	NaN	-99.63	-94.44	25.37	NaN	NaN	-97.73	-57.96
ccsbBroad304_02345	OE	TXNDC9	thioredoxin domain containing 9			-57.54	-96.43	46.2	-89.45	-97.63	96.12	74.76	-25.63	76.81	-99.6	-89.93
BRD-K00184207	CP	GR-206	aryl hydrocarbon receptor ligand			-80.03	-96.39	-99.9	-95.31	54.71	-92.32	92.88	-32.14	-67.73	-99.57	-39.35
CGS001-468	KD	ATF4	basic leucine zipper proteins, activating transcription factor 4 (tax-responsive enhancer element B67)			-85.96	-96.39	-66.38	NaN	-97.27	-86.98	-88.17	NaN	64.34	-83	-84.93
CGS001-642	KD	BLMH	bleomycin hydrolase			-87.46	-96.39	-92.37	NaN	-99.74	-40.83	-94.25	-34.31	-87.46	63.42	-86.94
BRD-K57926513	CP	tyrphostin-AG-1295	FLT3 inhibitor, PDGFR tyrosine kinase receptor inhibitor	FLT3, KDR, PDGFRA, PDGFRB		-77.16	-96.38	-22.59	-92.33	-87.29	-90.31	-56.03	46.35	52	-67.03	-89.49
CGS001-6643	KD	SNX2	Sorting nexins, sorting nexin 2			-81.39	-96.37	-99.59	-97.08	-81.39	25.66	76.56	-84.47	NaN	94.02	99.89
CGS001-5451	KD	POU2F1	Homeoboxes / POU class, POU class 2 homeobox 1			-84.08	-96.37	94.66	87.69	-93.2	-85.41	-79.68	NaN	NaN	-82.74	-92.27
BRD-A25687296	CP	emetine	protein synthesis inhibitor	RPS2	Protein synthesis inhibitor	-94.66	-96.37	15.05	NaN	-96.74	42.79	-99.3	-77	-94.66	-74.99	-97.56
BRD-K36055864	CP	cycloheximide	glycogen synthase kinase inhibitor, protein synthesis inhibitor	GSK3B, RPL3		-93.6	-96.36	-95.74	90.72	-97.64	28.22	-99.29	-73.92	-28.41	-95.2	-92.01
CGS001-4282	KD	MIF	macrophage migration inhibitory factor (glycosylation-inhibiting factor)			-91.46	-96.35	-99.71	-48.11	-66.84	-62.23	-93.28	36.38	-91.46	-97.52	NaN
ccsbBroad304_05054	OE	DTX3L	RING-type (C3HC4) zinc fingers, deltex 3-like (Drosophila)			-62.49	-96.31	35.23	-93.88	41.41	-66.22	-99.84	-58.76	99.93	-97.71	97.92
BRD-M00539986	CP	formoterol	adrenergic receptor agonist	ADRB2, CYP2C19	Beta-adrenergic receptor agonist	-91.01	-96.31	-53.39	-99.74	-90.68	-92.63	-94.53	-91.33	35.6	-76.93	-40.47
BRD-K87048468	CP	RS-102221	serotonin receptor antagonist	HTR2C, HTR2A, HTR2B		-65.15	-96.29	-95.76	-99.74	-95.36	96.14	-22.86	-24.08	-79.95	-13.75	-50.36
CGS001-1981	KD	EIF4G1	Parkinson disease, eukaryotic translation initiation factor 4 gamma, 1			-83.91	-96.29	32.69	NaN	-97.54	75.46	-83.4	-91.05	-93.96	-50.08	-83.91
CGS001-51181	KD	DCXR	Short chain dehydrogenase/reductase superfamily / Classical SDR fold cluster 1, dicarbonyl/L-xylulose reductase			-68.45	-96.28	74.98	77.8	-99.98	-81.89	77.3	NaN	NaN	-99.6	-55.01
CGS001-2954	KD	GSTZ1	Glutathione S-transferases / Soluble, glutathione transferase zeta 1			-85.94	-96.28	-99.72	-89.53	-85.54	-80.56	-97.18	59.1	64.94	-86.34	-56.45
CGS001-342357	KD	ZKSCAN2	Zinc fingers, C2H2-type, zinc finger with KRAB and SCAN domains 2			-90.76	-96.28	59.21	-96.57	-50.58	NaN	-90.76	32.69	87.43	-91.22	-96.8
CGS001-9183	KD	ZW10	ZW10, kinetochore associated, homolog (Drosophila)			-55.12	-96.26	NaN	NaN	-97.98	-44.09	88.85	-66.15	-99.14	92.82	66.82
CGS001-167826	KD	OLIG3	Basic helix-loop-helix proteins, oligodendrocyte transcription factor 3			-93.1	-96.24	-93.1	22.91	-98.59	-75.21	-99.52	NaN	-42.18	-88.65	-99.7
CGS001-3456	KD	IFNB1	Interferons, interferon, beta 1, fibroblast			-80.8	-96.13	-73.86	73.37	-56.03	-98.84	-99.98	-99.59	-38.71	-57.62	-87.74
BRD-K43797669	CP	genistein	tyrosine kinase inhibitor, angiogenesis inhibitor, CFTR channel activator, EGFR inhibitor, estrogen receptor agonist, histidine kinase inhibitor, immunosuppressant, isoflavone agonist, protein tyrosine kinase inhibitor, reducing agent, topoisomerase inhibitor	CFTR, ESR2, EGFR, ESR1, ESRRA, ESRRB, ESRRG, NCOA1, NCOA2, PPARG, PTK2B, TOP2A, TRPC5		-28.65	-96.09	-98.38	21.83	46.57	61.32	-91.56	-99.63	59.68	-79.14	87.69
CGS001-25925	KD	ZNF521	Zinc fingers, C2H2-type, zinc finger protein 521			-62.74	-96.08	-36.43	-91.43	-99.98	-99.36	66.58	NaN	-59.89	58.11	-62.74
BRD-A47706533	CP	L-BSO	γ-glutamylcysteine synthetase inhibitor	GCLM		-66.95	-96.03	-13.38	-39.59	-99.95	-60.07	-97.64	-46.66	-61.88	-97.16	-72.03
CGS001-55958	KD	KLHL9	BTB/POZ domain containing, kelch-like 9 (Drosophila)			-80.78	-95.99	-80.78	28.81	-92.23	97.86	-90.15	NaN	-57.92	-65.59	-99.43
ccsbBroad304_01238	OE	POLR2D	RNA polymerase subunits, polymerase (RNA) II (DNA directed) polypeptide D			-86.6	-95.99	-98.05	86.84	-99.98	-91.07	75.17	-84.64	-69.08	27.22	-88.56
CGS001-6499	KD	SKIV2L	superkiller viralicidic activity 2-like (S. cerevisiae)			-94.17	-95.98	-97.43	-99.89	58.86	-96.34	-24.41	-94.14	-94.21	-50	40.88
BRD-K26521938	CP	dinoprostone	prostanoid receptor agonist	PTGER2, PTGER1, PTGER3, PTGER4, CATSPER1, CATSPER2, CATSPER3, CATSPER4, PTGDR, PTGDR2, PTGFR, TBXA2R		-70.9	-95.96	-96.59	-61.31	-98.9	-19.48	-26.9	6.64	-80.49	-94.8	97.23
CGS001-5269	KD	SERPINB6	Serine (or cysteine) peptidase inhibitors, serpin peptidase inhibitor, clade B (ovalbumin), member 6		Serpin peptidase inhibitors LOF	-86.53	-95.95	-60.25	52.8	NaN	-97.68	-99.88	NaN	NaN	-77.11	NaN
CGS001-10019	KD	SH2B3	Pleckstrin homology (PH) domain containing, SH2B adaptor protein 3			-58.63	-95.92	71.17	NaN	-99.92	80.46	-96.79	NaN	NaN	-58.63	33.23
CGS001-238	KD	ALK	Leukocyte tyrosine kinase (LTK) receptor family, anaplastic lymphoma receptor tyrosine kinase			-69.29	-95.89	-99.64	-91.46	-62.97	47.01	61.37	NaN	-69.29	-99.92	-62.07
ccsbBroad304_01114	OE	NUP88	nucleoporin 88kDa			-84.03	-95.89	-49.19	-70.3	-95.2	-100	40.38	-81.04	-87.01	-57.94	-92.35
ccsbBroad304_04054	OE	PHF23	Zinc fingers, PHD-type, PHD finger protein 23			-84.26	-95.88	-98.16	NaN	-58.33	-84.26	-85.68	-91.36	-63.63	61.74	-66.71
CGS001-79177	KD	ZNF576	Zinc fingers, C2H2-type, zinc finger protein 576			-79.76	-95.87	-99.81	-26.73	-49.29	-69.83	-60.21	-99.32	-98.82	31.55	-89.68
CGS001-9275	KD	BCL7B	B-cell CLL/lymphoma 7B			-71.49	-95.82	-99.31	66.47	-92.05	-22.46	99.92	27.54	-50.93	-96.14	-95.34
CGS001-1031	KD	CDKN2C	Ankyrin repeat domain containing, cyclin-dependent kinase inhibitor 2C (p18, inhibits CDK4)			-84.01	-95.82	-75.41	NaN	-94.44	-94.09	-84.01	NaN	NaN	-66.57	-62.96
BRD-A77050075	CP	heraclenol	furocoumarin compound with antiproliferative activity at G2/M phase			-49.81	-95.81	-23.06	40.48	-98.3	33.76	-99.85	-76.55	83.41	60.97	-93.31
CGS001-8869	KD	ST3GAL5	Sialyltransferases, ST3 beta-galactoside alpha-2,3-sialyltransferase 5			-84.31	-95.81	-68.52	-23.29	-88.17	-96.87	-94.49	-80.46	46.62	-99.98	-38.46
CGS001-9070	KD	ASH2L	Zinc fingers, PHD-type, ash2 (absent, small, or homeotic)-like (Drosophila)			-89.9	-95.78	-92.21	45.24	-54.8	-99.71	-37.99	-89.89	-98.57	-89.9	89.77
BRD-A37959677	CP	estrone	estrogen receptor agonist, estrogenic hormone	ESR1, ESR2		-85.56	-95.72	-90.3	56.81	-81.45	-85.56	-99.74	-78.13	-97.11	-83.65	NaN
BRD-K78280988	CP	anandamide	cannabinoid receptor agonist, potassium channel blocker, TRPV agonist	CNR1, CNR2, TRPV1, CACNA1G, CACNA1H, CACNA1I, GLRA1, GPR119, GPR18, GPR55, KCNA2, KCND3, KCNK3, KCNK9, TRPM8	Cannabinoid receptor agonist	-64.72	-95.7	-22.99	-94.27	-47.82	45.5	-94.42	32.13	68.93	-81.63	-94.72
ccsbBroad304_01373	OE	RAN	RAN, member RAS oncogene family			-85.31	-95.69	49.24	80.43	-96.75	-81.05	68.96	-89.56	-92.92	-95.59	-77.98
CGS001-8027	KD	STAM	signal transducing adaptor molecule (SH3 domain and ITAM motif) 1			-91.23	-95.66	-99.09	34.76	-29.41	NaN	-84.24	NaN	-93.71	-90.48	-91.97
BRD-K02407574	CP	parbendazole	tubulin inhibitor	TUBB	Tubulin inhibitor	-70.69	-95.64	-46.07	-44.99	-98.8	-65.97	-99.65	-75.4	-92.11	28.81	69.86
CGS001-5327	KD	PLAT	Chymotrypsin, plasminogen activator, tissue			-74.14	-95.61	-96.89	-23.16	-71.79	-99.88	-74.14	NaN	-70.12	73.48	-98.98
ccsbBroad304_06753	OE	POU5F1	Homeoboxes / POU class, POU class 5 homeobox 1		Homeobox Gene GOF	-83.1	-95.6	98.28	-82.75	-83.45	-93.34	84.82	-81.27	-98.49	63.74	-88.48
BRD-K59197931	CP	naproxen	cyclooxygenase inhibitor	PTGS2, PTGS1		-82.54	-95.56	-93.37	-48.7	35.58	-94.48	-71.71	-98.11	-97.5	-59.13	-41.44
CGS001-2617	KD	GARS	Aminoacyl tRNA synthetases / Class II, glycyl-tRNA synthetase		Aminoacyl tRNA synthetases class II LOF	-90	-95.55	-64.52	NaN	-95.87	NaN	-60.93	NaN	37.22	-91.21	-90
CGS001-25948	KD	KBTBD2	BTB/POZ domain containing, kelch repeat and BTB (POZ) domain containing 2			-67.85	-95.54	NaN	-67.85	-94.48	-56.46	-99.82	NaN	NaN	-49.71	40.01
CGS001-1978	KD	EIF4EBP1	eukaryotic translation initiation factor 4E binding protein 1			-80.91	-95.54	-99.62	-42.23	-60.28	-99.98	38.06	NaN	-88.38	-15.54	-80.91
CGS001-6129	KD	RPL7	L ribosomal proteins, ribosomal protein L7			-91.15	-95.54	-98.55	NaN	22.69	NaN	-99.98	NaN	-65.36	78.76	-91.15
CGS001-80218	KD	NAA50	N(alpha)-acetyltransferase subunits, N(alpha)-acetyltransferase 50, NatE catalytic subunit			-71.52	-95.48	-75.73	-31.64	-67.3	59.93	-99.94	-61.97	-99.4	-89.73	98.89
BRD-K36324071	CP	NF-449	purinergic receptor antagonist	P2RX1		-65.58	-95.45	-99.52	-99.87	30.51	-78.55	-51.46	-39.58	-94.54	-52.6	41.84
CGS001-22908	KD	SACM1L	SAC1 suppressor of actin mutations 1-like (yeast)			-72.36	-95.45	-95.17	NaN	81.21	-59.05	37.53	94.78	NaN	-98.84	-85.67
BRD-K12539581	CP	nocodazole	tubulin inhibitor, Tubulin Polymerization Inhibitors	HPGDS	Tubulin inhibitor	-88.76	-95.45	-98.61	-34.02	-93.9	-92.33	-98.32	-61.16	-60.72	-85.2	-47.54
BRD-K61323504	CP	SB-225002	CC chemokine receptor antagonist, Chemokine CXCR2 (IL-8 beta Receptor) Antagonists	CXCR2		-59.43	-95.42	-39.74	-30.04	-98.91	-79.11	-96.05	-99.48	29.36	-36.61	92.48
CGS001-8824	KD	CES2	Carboxylesterases, carboxylesterase 2			-61.17	-95.34	45.09	NaN	-98.33	98.92	-93.23	NaN	65.12	-50.69	-71.65
BRD-K19462402	CP	buflomedil	adrenergic receptor antagonist, calcium channel antagonist	CACNA1C		-31.41	-95.32	21.19	10.61	43.34	-99.69	-73.43	NaN	86.28	-97.08	NaN
BRD-K85925969	CP	zalcitabine	nucleoside reverse transcriptase inhibitor, reverse transcriptase inhibitor		Nucleoside reverse transcriptase inhibitor	-86.55	-95.32	-25.99	-87.42	-99.78	-98.73	70.92	NaN	40.04	-85.68	NaN
BRD-K01902415	CP	pirinixic-acid	PPAR receptor agonist	PPARA	PPAR receptor agonist	-82.79	-95.24	-98.51	-72.5	-99.03	-63.95	-96.86	-69.55	-34.46	-36.54	-93.09
CGS001-6397	KD	SEC14L1	SEC14-like 1 (S. cerevisiae)			-80.66	-95.21	-94.02	NaN	-27.35	-92.38	-33.96	-68.95	NaN	36.45	-99.89
CGS001-10058	KD	ABCB6	ATP binding cassette transporters / subfamily B, ATP-binding cassette, sub-family B (MDR/TAP), member 6			-55.49	-95.2	99.11	-55.49	-96.61	-91.72	-50.61	NaN	42.49	-96.46	30
CGS001-4594	KD	MUT	methylmalonyl CoA mutase			-86.12	-95.18	-86.12	-79.93	-72.9	-91.13	-62.25	-82.64	-95.21	-91.16	NaN
BRD-A26002865	CP	verrucarin-a	protein synthesis inhibitor		Protein synthesis inhibitor	-87.9	-95.17	-51.34	36.03	-91.42	-41.66	-99.67	-96.82	-84.39	17.43	-99.77
BRD-K52751261	CP	TAK-715	p38 MAPK inhibitor, tumor necrosis factor production inhibitor	MAPK14, TNF	P38 MAPK inhibitor	-74.38	-95.15	-98.75	-62.67	-94.13	-34.16	56.13	-99.82	95.13	-86.09	-49.91
ccsbBroad304_07008	OE	STAT5A	SH2 domain containing, signal transducer and activator of transcription 5A			-55.76	-95.13	-55.76	NaN	71.46	-99.84	81.83	72.3	39.83	-95.81	-89.42
BRD-K57569181	CP	pentoxifylline	phosphodiesterase inhibitor, acetylcholinesterase inhibitor, chitinase inhibitor, tumor necrosis factor production inhibitor	TNF, ACHE, ADORA1, ADORA2A, ADRA2B, CHIA, NT5E, PDE4A, PDE4B, PDE5A		-89.51	-95.13	-93.78	36.46	-85.23	-98.95	-65.19	95.5	-34.53	-98.58	-97.72
BRD-K75478907	CP	GS-39783	GABA receptor modulator, GABA receptor positive allosteric modulator	GABBR1		-70.69	-95.11	-94.75	-95.43	36.11	-97.26	-17.68	38.63	57.57	-82.2	-59.19
ccsbBroad304_01953	OE	PIAS1	Zinc fingers, MIZ-type, protein inhibitor of activated STAT, 1			-63.19	-95.1	-99.89	-97.53	-98.58	-65.42	39.78	-60.97	46.22	-38.97	77.36
BRD-K03067624	CP	emetine	protein synthesis inhibitor	RPS2		-93.71	-95.07	-46.49	NaN	-94.99	-80.93	-95.37	-92.51	-94.91	-56.77	NaN
BRD-A43671941	CP	oxprenolol	adrenergic receptor antagonist	ADRB1, ADRB2		-78.65	-95.06	-95.24	-98.43	-18.01	-9.72	-96.59	-46.43	5.25	-78.65	NaN
BRD-A07780951	CP	orciprenaline	adrenergic receptor agonist	ADRB2	Beta-adrenergic receptor agonist	-88.21	-95.03	-95.18	-98.6	-88.21	-95.96	26.42	25.17	-7.89	-46.89	NaN
CGS001-28985	KD	MCTS1	malignant T cell amplified sequence 1			-92.69	-95.03	-94.97	40.61	NaN	-98.31	-90.41	NaN	-97.88	43.7	-39.79
BRD-A48430263	CP	pioglitazone	PPAR receptor agonist, insulin sensitizer, adiponectin expression enhancer, thiazolidinedione	PPARG, INS, TRPM3	PPAR receptor agonist	-78.85	-95.02	-95.72	-78.44	-99.96	-86.47	-79.27	-57.95	-60.83	-54.22	42.38
BRD-A83237092	CP	fulvestrant	estrogen receptor antagonist, DNA directed DNA polymerase inhibitor, soluble epoxide hydrolase inhibitor	ESR1, EPHX2, ESR2, GPER1	Estrogen receptor antagonist	-76.76	-94.96	-76.76	NaN	-29.04	-99.73	97.91	-88.45	-99.62	93.12	70.12
ccsbBroad304_03271	OE	ECSIT	Mitochondrial respiratory chain complex assembly factors, ECSIT homolog (Drosophila)			-90.76	-94.96	-92.04	-97.08	-92.42	NaN	-67.59	-90.76	43	-84.78	-53.14
BRD-K54256913	CP	MK-1775	wee1 kinase inhibitor	WEE1		-80.69	-94.92	-93.95	-68.33	-45.78	-55.46	-79.19	-95.41	-94.33	-70.79	-82.2
CGS001-9975	KD	NR1D2	Rev-Erb receptors, nuclear receptor subfamily 1, group D, member 2			-58.47	-94.9	-52.27	NaN	-58.47	13.35	-99.98	NaN	NaN	-98.98	-54.07
CGS001-842	KD	CASP9	Caspases, caspase 9, apoptosis-related cysteine peptidase			-51.67	-94.89	NaN	NaN	40.67	-99.98	-51.67	58.38	NaN	-99.37	62.6
BRD-K84663978	CP	trequinsin	phosphodiesterase inhibitor, platelet aggregation inhibitor, potassium channel blocker	PDE4A, PDE4B, PDE4C, PDE4D, PDE5A, PTGIR		-53.36	-94.89	40.2	-29.01	57.6	-95.01	-98.42	-67.26	-99.91	43.74	-39.45
CP_TUBULIN_INHIBITOR	PCL	Tubulin inhibitor				-78.26	-94.85	-96.83	-8.88	-89.61	-96.24	-97.16	-58.65	-63.16	-66.91	-37.98
CGS001-23365	KD	ARHGEF12	Rho guanine nucleotide exchange factors, Rho guanine nucleotide exchange factor (GEF) 12			-87.1	-94.84	-74.29	-88.65	42.33	35.39	-89.85	NaN	-87.1	-41.16	-95.44
CGS001-8864	KD	PER2	period homolog 2 (Drosophila)			-73.08	-94.82	87.81	98.03	-97.55	-91.96	-48.06	-72.14	54.87	-99.86	-74.02
BRD-A50157456	CP	terbutaline	adrenergic receptor agonist	ADRB2	Beta-adrenergic receptor agonist	-84.17	-94.82	-92.58	-96.83	-46.25	-94.55	-79.18	83.64	-84.17	83.71	NaN
CGS001-26136	KD	TES	testis derived transcript (3 LIM domains)			-75.78	-94.8	50.59	NaN	37.76	63.52	-75.78	NaN	NaN	-97.64	-93.74
BRD-K93331255	CP	lypressin	vasopressin receptor agonist	AVPR1A, AVPR1B, AVPR2		-82.43	-94.79	-11.44	-92.58	-76.04	64.44	-94.79	-88.82	-92.7	30.49	-59.15
CGS001-7204	KD	TRIO	Rho guanine nucleotide exchange factors, triple functional domain (PTPRF interacting)			-89.88	-94.78	-97.48	-48.14	-99.67	-53.74	-93.39	-29.66	-86.36	-47.78	-99.7
BRD-K09790412	CP	H-9	cAMP dependent protein kinase inhibitor, PKA inhibitor	PRKACA		-36.86	-94.75	54.75	99.04	-99.66	13.87	-87.58	-92	74.49	15.22	-99.53
BRD-A16754160	CP	ampicillin	cell wall synthesis inhibitor	SLC15A1		-82.1	-94.74	-91.89	-24.81	-82.1	29.79	-55.84	-99.9	-85.36	-61.2	NaN
CGS001-2896	KD	GRN	granulin			-87.54	-94.72	-55.71	-84.92	28.11	-80.92	-93.58	-89.34	-85.74	-99.06	-98.79
BRD-A24514565	CP	warfarin	cytochrome P450 inhibitor, vitamin inhibitor, vitamin K epoxide reductase inhibitor	VKORC1, CYP2C19, CYP2C8, CYP4F2		-68.91	-94.66	-68.91	-99.34	-44.14	-51.27	-50.18	-98.2	-91.18	87.85	NaN
BRD-K09255212	CP	clioquinol	chelating agent, antiamyloidogenic agent, beta amyloid antagonist, carbonic anhydrase inhibitor	OPRK1		-78.83	-94.64	85.6	-78.83	-22.14	-93.29	58.72	-84.63	-59.12	-98.13	NaN
BRD-K46937689	CP	phenazone	cyclooxygenase inhibitor	PTGS1, PTGS2		-83.13	-94.64	-84.82	-38.64	-99.94	-81.45	-99.05	-70.21	51.85	72.26	-95.58
CGS001-64240	KD	ABCG5	ATP binding cassette transporters / subfamily G, ATP-binding cassette, sub-family G (WHITE), member 5			-81.49	-94.63	-45.32	NaN	-99.19	-79.41	57.71	40.25	-81.49	-86.55	-99.97
BRD-K99411983	CP	lumicolchicine	colchicine isomer, non-binder of microtubules			-83.57	-94.62	-94.43	73.08	-52.69	-74.68	-99.68	-92.46	86.61	33.77	-95.05
BRD-A80793822	CP	pemoline	non-narcotic dopaminergic compound			-58.03	-94.61	30.12	24.72	-90.86	-98.53	-58.03	73.11	-43.41	-98.3	NaN
CGS001-205	KD	AK4	Adenylate kinases, adenylate kinase 4			-75.09	-94.61	-14.22	-66.52	22.31	-97.02	-99.79	-99.56	-22.91	-75.09	NaN
CGS001-6391	KD	SDHC	Mitochondrial respiratory chain complex / Complex II, succinate dehydrogenase complex, subunit C, integral membrane protein, 15kDa			-68.31	-94.6	-94.24	30.92	-99.96	-95.01	-68.31	NaN	31.27	36.27	97.87
BRD-K84085265	CP	CG-930	JNK inhibitor	MAPK8		-79.15	-94.57	-94.3	-83.78	-91.03	-13.64	97.72	-74.51	46.94	-99.7	-46.62
CGS001-11098	KD	PRSS23	Serine peptidases / Serine peptidases, protease, serine, 23			-47.65	-94.56	-18.53	-99.5	79.52	91.14	28.2	-76.78	-89.48	-99.84	99.65
ccsbBroad304_01143	OE	PAFAH1B3	platelet-activating factor acetylhydrolase 1b, catalytic subunit 3 (29kDa)			-86.13	-94.54	-99.96	NaN	-97.75	33.91	-90.16	-66.81	-41.65	-86.13	-85.43
ccsbBroad304_14047	OE	TACC3	transforming, acidic coiled-coil containing protein 3			-66.88	-94.47	-37.4	-77.68	-90.79	-56.07	36.78	-94.14	40.16	-93.81	55.96
BRD-K82109576	CP	vincristine	tubulin inhibitor, microtubule inhibitor, microtubule polymerization inhibitor, tubulin polymerisation inhibitor, vinca alkaloid	TUBB, TUBA4A	Tubulin inhibitor	-72.76	-94.47	-92.33	-26.82	-63.78	-56.04	-81.73	NaN	-88.32	-39.14	NaN
CGS001-5328	KD	PLAU	Chymotrypsin, plasminogen activator, urokinase			-85.55	-94.47	-71.68	-85.55	-59.32	-99.98	-80.87	NaN	-80.57	-99.05	-86.26
CGS001-7032	KD	TFF2	trefoil factor 2			-66.92	-94.42	-44.5	-36.84	-66.92	-95.24	-99.46	NaN	-53.42	-99.79	-15.81
CGS001-9052	KD	GPRC5A	GPCR / Class C : Orphans, G protein-coupled receptor, family C, group 5, member A			-74.93	-94.39	NaN	NaN	-89.28	-94.26	-54.32	NaN	NaN	-60.58	62.65
CGS001-3315	KD	HSPB1	Heat shock proteins / HSPB, heat shock 27kDa protein 1			-68.74	-94.37	78.47	NaN	-99.73	-60.98	-99.81	NaN	78.07	-75.81	-61.68
BRD-M30523314	CP	vinorelbine	tubulin inhibitor, apoptosis stimulant, microtubule inhibitor, mitosis inhibitor, mitotic inhibitor, tubulin polymerisation inhibitor, vinca alkaloid	TUBB	Tubulin inhibitor	-72.96	-94.33	-81.02	-36.36	69.67	39.65	-89.64	96.89	-64.9	-97.67	-95.66
CGS001-1459	KD	CSNK2A2	Casein kinase 2 (CK2) family, casein kinase 2, alpha prime polypeptide			-82.96	-94.31	-90.98	-73.05	-99.46	26.67	25.82	-97.63	-74.93	42.96	-93.2
BRD-K09638361	CP	SA-63133	casein kinase inhibitor, tubulin inhibitor	CSNK1E, CSNK1A1, CSNK1D, CSNK1G2	Tubulin inhibitor	-65.73	-94.26	-99.54	48.61	-80.91	-96.27	-89.77	-27.77	-50.55	-20.53	39.9
CGS001-3665	KD	IRF7	interferon regulatory factor 7			-70.37	-94.25	-66.95	-70.37	77.43	-94.38	-98.25	NaN	25.71	-92.53	50.82
CGS001-2745	KD	GLRX	glutaredoxin (thioltransferase)			-81.13	-94.23	-98.91	-31.63	-99.45	-69.78	-40.23	-94.77	65.37	-92.49	44.15
CGS001-345611	KD	IRGM	immunity-related GTPase family, M			-62.54	-94.22	-46.27	-100	42.07	-96.96	55.83	-50.54	-94.55	-22.04	-74.54
CGS001-50810	KD	HDGFRP3	hepatoma-derived growth factor, related protein 3			-94.22	-94.22	-95.5	NaN	13.4	NaN	-35.08	NaN	-97.58	64.57	-99.43
BRD-K77625572	CP	etomoxir	carnitine palmitoyltransferase inhibitor, carnitine O-palmitoyltransferase inhibitor, fatty acid oxidation inhibitor	CPT1A, CPT1B		-81.67	-94.21	-80.92	-22.86	-66.52	-95.35	74.51	-82.68	67.58	-98.99	-82.43
BRD-K70693222	CP	BRD-K70693222	CLK inhibitor, dual specificity tyrosine-(Y)-phosphorylation regulated kinase inhibitor	CLK1, CLK4, DYRK1A		-86.67	-94.2	-92.92	23.49	-93.3	-94.45	-41.83	-68.87	-80.43	-97.65	-53.01
CGS001-7105	KD	TSPAN6	Tetraspanins, tetraspanin 6			-81.47	-94.19	NaN	-97.29	95.16	38.5	-99.87	-97.09	41.8	20.52	-81.47
BRD-K60038276	CP	irbesartan	angiotensin receptor antagonist, liver bile acid transporter inhibitor	AGTR1, JUN, SLC10A1	Angiotensin receptor antagonist	-75.96	-94.18	-95.84	31.33	-97.76	-64.04	-90.23	-33.12	37.99	72.18	-87.87
CGS001-7453	KD	WARS	Aminoacyl tRNA synthetases / Class I, tryptophanyl-tRNA synthetase			-72.73	-94.12	43.24	-99.65	21.37	-35.32	-98.62	-57.2	38.03	-88.27	-99.96
CGS001-7850	KD	IL1R2	Immunoglobulin-like family of IL-1 receptors, interleukin 1 receptor, type II			-64.52	-94.1	-36.52	-30.7	-84.04	-44.99	24.97	-27.86	-99.72	-92.38	-99.95
ccsbBroad304_06592	OE	MMP14	Matrix metallopeptidase, matrix metallopeptidase 14 (membrane-inserted)			-75.01	-93.95	-54.05	-75.01	-96.04	NaN	-91.14	93.67	-92.66	33.28	60.98
BRD-K41143549	CP	BRD-K41143549	glutamate receptor antagonist			-90.38	-93.95	-48.04	-36.97	-99.67	-96.25	-90.38	-43.04	-95.51	-65.17	NaN
CGS001-51022	KD	GLRX2	glutaredoxin 2			-76.64	-93.93	-99.8	-72.27	29.45	-98.59	-59.5	-51.61	-81.02	-51.53	-95.85
ccsbBroad304_06976	OE	SMARCE1	SWI/SNF related, matrix associated, actin dependent regulator of chromatin, subfamily e, member 1			-78.1	-93.89	-78.1	54.56	-99.95	NaN	-90.51	28.94	44.48	-96.12	-75.79
CGS001-10491	KD	CRTAP	cartilage associated protein			-83.35	-93.89	NaN	NaN	-91.63	-81.49	-85.21	-53.52	-27.27	51.2	-90.64
CGS001-54925	KD	ZNF434	zinc finger protein 434			-78.34	-93.88	-98.14	-57.4	-97.56	-89.43	-78.34	NaN	-42.86	35.34	-64.93
CGS001-56848	KD	SPHK2	Sphingosine kinase, sphingosine kinase 2			-61.77	-93.8	-99.57	-98.48	-56.55	-91.94	92.06	NaN	35.99	43.31	-61.77
BRD-K88742110	CP	BRD-K88742110	HDAC inhibitor, interleukin synthesis inhibitor	HDAC8, IL1B		-67.81	-93.8	-99	65.44	87.11	-95.39	-50.4	63.89	-85.22	-95.95	68.63
CGS001-8517	KD	IKBKG	Zinc fingers, C2HC-type containing, inhibitor of kappa light polypeptide gene enhancer in B-cells, kinase gamma			-21.91	-93.79	-94.94	-99.93	69.65	-95.26	-97.57	68.65	74.37	88.18	49.97
CP_PROTEIN_SYNTHESIS_INHIBITOR	PCL	Protein synthesis inhibitor				-52.73	-93.78	-37.27	67.16	-94.4	-29.66	-99.22	-68.2	65.64	-12.98	-96.71
CGS001-6924	KD	TCEB3	transcription elongation factor B (SIII), polypeptide 3 (110kDa, elongin A)			-27.41	-93.76	36.48	79.52	40.44	-93.96	-99.88	NaN	NaN	92.43	-91.3
ccsbBroad304_01523	OE	SRSF4	RNA binding motif (RRM) containing, serine/arginine-rich splicing factor 4			-61.36	-93.75	-97.4	NaN	-61.36	-87.98	-92.85	70.66	-55.28	-61.05	52.63
CGS001-11180	KD	WDR6	WD repeat domain containing, WD repeat domain 6			-86.45	-93.72	-89.49	NaN	-94.09	-43.39	-86.45	-67.88	31.08	86.04	-91.02
CGS001-6890	KD	TAP1	ATP binding cassette transporters / subfamily B, transporter 1, ATP-binding cassette, sub-family B (MDR/TAP)			-84.58	-93.71	-93.41	-83.68	-84.58	-97.94	-96.71	61.85	20.54	-58.6	NaN
BRD-K48692744	CP	NU-1025	PARP inhibitor, DNA dependent protein kinase inhibitor	PARP1		-78.73	-93.7	-98.93	-21.56	-87.02	-40.93	-72.48	-31.06	-94.73	-47.34	-84.98
BRD-K37561857	CP	zardaverine	phosphodiesterase inhibitor	PDE4D, PDE3A, PDE4A, PDE4B, PDE4C		-71.43	-93.64	-95.82	-60.97	11.08	-78.89	-63.97	-19.94	27.32	-99.92	-91.89
CGS001-5613	KD	PRKX	Protein kinase A, protein kinase, X-linked			-83.14	-93.59	-28.18	-83.14	32.33	-96.95	23.38	-99.56	26.34	-95.83	NaN
BRD-K62012036	CP	acitretin	retinoid receptor agonist, microbial collagenase inhibitor, protein synthesis inhibitor	RARA, RARB, RARG, RBP1, RXRA, RXRB, RXRG, STAT3	Retinoid receptor agonist	-74.28	-93.56	-94.98	-60.68	-56.98	-90.5	-50.37	-95.78	-87.87	47.43	97.85
ccsbBroad304_02533	OE	NOXA1	NADPH oxidase activator 1			-64.78	-93.53	-99.98	-64.78	13.33	NaN	30.68	-98.52	64.9	-95.93	78.34
CGS001-4090	KD	SMAD5	SMADs, SMAD family member 5		SMAD family LOF	-88.51	-93.48	-94.38	36.85	-66.68	NaN	-93.93	-83.54	-99.15	-78.51	NaN
CGS001-5970	KD	RELA	NFkappaB transcription factor family, v-rel reticuloendotheliosis viral oncogene homolog A (avian)			-62.08	-93.44	-51.51	NaN	-57.76	-62.08	-94.45	NaN	NaN	-99.03	-35.07
CGS001-1431	KD	CS	citrate synthase			-93.44	-93.44	-94.03	95.76	-95.9	NaN	-97.22	NaN	NaN	63.09	98.88
CGS001-3035	KD	HARS	Aminoacyl tRNA synthetases / Class II, histidyl-tRNA synthetase			-91.33	-93.43	-97.38	NaN	-93.77	-49.18	-89.22	-31.04	NaN	-99.49	-43.83
CGS001-5860	KD	QDPR	Short chain dehydrogenase/reductase superfamily / Atypical members, quinoid dihydropteridine reductase			-58.67	-93.41	-99.4	-29.16	NaN	53.67	32.43	NaN	-88.18	-98.75	35.02
CGS001-5550	KD	PREP	Prolyl oligopeptidase, prolyl endopeptidase			-84.76	-93.36	-84.61	-84.92	38.94	-90.59	-94.5	NaN	NaN	-60.81	78.8
ccsbBroad304_00268	OE	CD81	CD molecules, CD81 molecule			-91.47	-93.35	-93.39	-66.53	-39.71	-97.83	32.74	-99.09	-92.92	-73.98	-90.02
ccsbBroad304_02402	OE	TMEM5	transmembrane protein 5			-82.14	-93.33	-100	42.76	-100	-37.97	-86.22	-78.05	-67.36	-88.1	89.76
ccsbBroad304_00784	OE	HRAS	RAS subfamily, v-Ha-ras Harvey rat sarcoma viral oncogene homolog			-56.03	-93.3	-29.39	-86.82	66.36	-97.33	35.07	51.63	52.05	-95.19	-82.68
BRD-K82746043	CP	navitoclax	BCL inhibitor, apoptosis stimulant	BCL2, BCL2L1, BCL2L2		-88.01	-93.22	-95.94	-80.09	-13.43	-98.74	-20.75	-99.7	37.38	-85.37	-90.64
ccsbBroad304_02889	OE	WWTR1	Hippo Signaling, WW domain containing transcription regulator 1			-66.41	-93.21	-81.14	96.84	-99.7	-52.56	61.02	-98.25	-80.25	74.2	98.41
CGS001-10397	KD	NDRG1	N-myc downstream regulated 1			-86.44	-93.19	-86.44	-27.04	-31.8	-72.8	-99.88	NaN	-89.8	-53.22	-99.67
CGS001-6284	KD	S100A13	S100 calcium binding proteins, S100 calcium binding protein A13			-76.26	-93.17	13.34	NaN	-92.81	-90.01	34.27	-76.26	39.27	-96.93	-50.98
CGS001-1356	KD	CP	ceruloplasmin (ferroxidase)			-87.2	-93.14	-72.56	-94.06	-68.04	-99.82	-85.69	-91.67	-85.18	-88.71	-82.87
ccsbBroad304_06038	OE	CRK	SH2 domain containing, v-crk sarcoma virus CT10 oncogene homolog (avian)			-52.85	-93.1	-52.85	NaN	-48.03	-98.64	-91.5	-37.81	-94.89	-40.23	66.41
ccsbBroad304_00290	OE	CEBPG	basic leucine zipper proteins, CCAAT/enhancer binding protein (C/EBP), gamma			-37.83	-93.01	-37.83	-93.85	60.21	NaN	54.99	-31.35	-95.98	-97.44	61.25
CGS001-10214	KD	SSX3	synovial sarcoma, X breakpoint 3			-84.79	-93.01	-56.69	-95.68	NaN	-84.79	-97.61	28.46	NaN	-56.04	NaN
CGS001-2535	KD	FZD2	GPCR / Class F : Frizzled receptors, frizzled family receptor 2			-79.79	-92.94	-84.36	-30.62	-75.22	-43.27	-97.49	-96.28	-74.59	-95.8	45.31
BRD-A25004090	CP	erastin	anion channel modulator, ion channel antagonist	VDAC2		-82.31	-92.93	-88.25	31.34	-36.14	-87.95	-94.77	-65.43	-88.05	38.91	-76.67
CGS001-81550	KD	TDRD3	Tudor domain containing, tudor domain containing 3			-74.22	-92.92	-66.11	-32.2	69.72	-98.37	-93.66	NaN	NaN	-15.92	-82.32
BRD-A35989968	CP	megestrol	progesterone receptor agonist, DNA inhibitor, HegG2 inhibitor	PGR	Progesterone receptor agonist	-92.89	-92.89	6.73	97.94	NaN	NaN	-97.46	-95.76	NaN	NaN	NaN
BRD-K19554809	CP	MK-212	serotonin receptor agonist	HTR2A, HTR2B, HTR2C		-82.83	-92.86	-72.09	-97	-94.47	-62.72	-76.57	92.84	-91.42	-82.83	NaN
CGS001-5371	KD	PML	RING-type (C3HC4) zinc fingers, promyelocytic leukemia			-81.03	-92.85	-81.03	-92.98	-65.61	-96.12	-99.95	NaN	26.47	36.64	-28.21
CGS001-10059	KD	DNM1L	dynamin 1-like			-52.42	-92.84	-99.75	-52.42	77.64	-92.16	30.44	NaN	-42.59	43.9	-92.22
BRD-K91733562	CP	secoisolariciresinol	antioxidant			-85.9	-92.82	-97.11	99.12	-17.62	-88.7	-80.31	-84.66	-62.27	-88.57	-87.13
CGS001-6886	KD	TAL1	Basic helix-loop-helix proteins, T-cell acute lymphocytic leukemia 1			-48.32	-92.79	-99.69	NaN	-99.87	-32.26	54.21	NaN	-30.39	50.07	-64.39
BRD-K51318897	CP	fenbendazole	cytochrome P450 inhibitor, tubulin inhibitor	CYP2C19, CYP2D6, CYP2J2, CYP3A4, TUBB	Tubulin inhibitor	-63.23	-92.77	37.18	-12.82	41.97	-85.36	-99.34	-98.82	-41.1	-94.07	36.65
CGS001-440435	KD	GPR179	GPCR / Class C : Orphans, G protein-coupled receptor 179			-77.28	-92.77	-72.06	-77.28	-99.89	-20.18	32.21	27.85	NaN	-96.55	-97.79
ccsbBroad304_05782	OE	ADORA2A	GPCR / Class A : Adenosine receptors, adenosine A2a receptor		GPCR Subset GOF	-78.13	-92.77	-97.42	-74.66	99.81	55.63	51.93	-57.33	-84.43	-85.36	-81.6
CGS001-965	KD	CD58	CD molecules, CD58 molecule			-40.52	-92.75	9.23	90.61	20.66	-99.78	-90.26	39.33	-95.43	62.67	-99.74
BRD-K81062487	CP	taurocholic-acid	bile acid	CEL, FXR, NR1H4, FABP6, SLCO1C1	Bile acid	-78.9	-92.72	-90.81	-70.4	-40.98	-32.19	-89.66	-74.87	52.14	-88.05	-82.92
BRD-K43290182	CP	Ro-04-6790	serotonin receptor antagonist, serotonin receptor inhibitor	HTR6		-88.56	-92.71	-40.02	28.27	-91.64	55.57	-85.88	-96.27	-41.2	-96.49	-91.24
ccsbBroad304_00512	OE	EPO	Endogenous ligands, erythropoietin			-65.28	-92.69	-99.81	99.37	46.18	-97.78	-50.07	-69.9	30.38	-60.67	-99.95
CGS001-292	KD	SLC25A5	Mitochondrial nucleotide transporter subfamily, solute carrier family 25 (mitochondrial carrier; adenine nucleotide translocator), member 5			-55.17	-92.67	35.61	-49.44	-14.85	96.48	-97.76	-96.1	-94.22	-55.17	NaN
BRD-K20338176	CP	cefaclor	cell wall synthesis inhibitor			-65.08	-92.64	-62.93	-16.38	-59.88	-12.41	-96.05	-97.97	-67.23	-97.1	-45.37
CGS001-8204	KD	NRIP1	nuclear receptor interacting protein 1			-48.21	-92.63	78.01	-96.24	-42.5	-97.58	-48.21	NaN	60	-35.62	-87.32
BRD-K32536677	CP	AGK-2	SIRT inhibitor, SIRT pathway	SIRT2		-67.95	-92.62	-53.37	-55.96	89.19	-79.94	-97.63	-95.27	-39.13	-93.96	33.74
BRD-A13084692	CP	troglitazone	PPAR receptor agonist, insulin sensitizer, CCK ligand expression inhibitor, EGR1 expression enhancer, glycogen synthase kinase stimulant	PPARG, ACSL4, AKR1B1, CCL2, CYP3A4, ESRRA, ESRRG, INS, SERPINE1, SLC29A1, TRPM3	PPAR receptor agonist	-59.84	-92.61	-92.14	-99.32	-11.17	-37.61	92.62	31.31	-86.2	-35.43	-82.07
BRD-K52020312	CP	metronidazole	DNA inhibitor	CYP2C8, CYP2E1, CYP3A5, CYP3A7		-60.3	-92.61	-96.26	55.33	-90.79	-29.81	-96.04	NaN	52.45	43.64	NaN
CGS001-9919	KD	SEC16A	SEC16 homolog A (S. cerevisiae)			-84.35	-92.59	-93.16	NaN	27.95	-38.28	-54.24	NaN	NaN	-84.35	-99.87
BRD-K01192156	CP	tyrphostin-AG-112	protein tyrosine kinase inhibitor	EGFR		-83.5	-92.57	-58.57	-91.16	-83.87	-55.57	-73.35	-67.09	-95.11	-83.13	-96.15
CGS001-7535	KD	ZAP70	Syk family, zeta-chain (TCR) associated protein kinase 70kDa			-75.08	-92.53	94.33	-61.22	-88.94	-98.65	29.73	NaN	NaN	-94.57	-33.51
CGS001-147179	KD	WIPF2	WAS/WASL interacting protein family, member 2			-82.8	-92.53	-66.73	-87.63	36.39	-84.23	-80.07	-87.93	-99.96	-81.37	-74.94
ccsbBroad304_06982	OE	SNRNP70	RNA binding motif (RRM) containing, small nuclear ribonucleoprotein 70kDa (U1)			-65.41	-92.5	-57.27	-99.96	-94.04	-99.08	-36.64	-33.15	50.45	-73.56	69.75
CGS001-23597	KD	ACOT9	Acyl CoA thioesterases, acyl-CoA thioesterase 9			-70.47	-92.46	-77.23	15.18	-50.27	-63.71	92.31	NaN	NaN	-96.17	-96.26
CGS001-34	KD	ACADM	acyl-CoA dehydrogenase, C-4 to C-12 straight chain			-71.99	-92.46	-97.97	51.52	99.76	69.97	-71.99	NaN	-94.82	33.55	-83.54
CGS001-3385	KD	ICAM3	CD molecules, intercellular adhesion molecule 3			-88.13	-92.42	NaN	NaN	43.67	-99.61	-65.19	NaN	-88.33	-88.13	-85.99
BRD-K28029915	CP	dolasetron	serotonin receptor antagonist	HTR3A		-43.6	-92.39	44.94	68.68	14.15	-8.01	-89.1	-79.2	88.86	-95.04	-82.12
BRD-A45543382	CP	metrizamide	iodine contrast agent			-85.82	-92.39	-51.52	-97.71	-91.57	95.05	32.31	-98.38	21.35	-85.82	NaN
BRD-A23226398	CP	estradiol	estrogen receptor agonist	ESR1, ESR2, NR1I2, CYP2B6, CYP2C19, CYP2C8, CYP2E1, CYP3A5, CYP3A7, GPER1, KCNMA1		-81.38	-92.38	-54.77	64.04	-97.3	98.51	-96.75	-93.5	-45.09	-99.98	-70.39
BRD-K63923597	CP	barasertib	Aurora kinase inhibitor, mitotic inhibitor, protein kinase inhibitor	AURKB, AURKC	Aurora kinase inhibitor	-60.77	-92.35	40.49	-52.82	-64.77	59.84	-94.74	87.7	-96.83	-56.77	-92.61
BRD-A32836748	CP	leu-enkephalin	opioid receptor agonist	OPRD1, OPRM1		-76.61	-92.35	81.45	-76.61	-90.29	-98.53	-93.32	55.18	34.79	-13.24	NaN
BRD-K80348542	CP	cephaeline	protein synthesis inhibitor	RPS2	Protein synthesis inhibitor	-77.74	-92.35	-58.16	NaN	-98.96	-31.27	-99.03	-86.42	-43.58	18.26	-77.74
BRD-K71289571	CP	zafirlukast	leukotriene receptor antagonist	CYSLTR1, CYSLTR2		-88.23	-92.35	-57.97	-40.52	31.98	-96.97	-14.56	-88.23	-94.02	-98.26	NaN
BRD-K04010869	CP	prostaglandin-a1	HSP inducer, NFKB pathway inhibitor			-71.54	-92.32	-99.06	-78.31	27.28	-99.55	-58.17	62.32	-64.77	-89.05	38.08
CGS001-23266	KD	LPHN2	Adhesion Class GPCRs, latrophilin 2			-57.39	-92.3	-57.39	58.86	-99.61	-98.14	34.71	NaN	-42.05	28.29	-97.08
ccsbBroad304_00889	OE	JUNB	basic leucine zipper proteins, jun B proto-oncogene			-67.13	-92.24	-50.28	76.7	-99.21	-96.99	-58.5	-75.76	-45.82	47.48	-98.72
CGS001-10733	KD	PLK4	Polo-like kinase (PLK) family, polo-like kinase 4			-76.31	-92.23	-93.72	77.55	-62.9	-97.96	-81.49	-49.02	-71.14	-53.96	-99.97
CGS001-6201	KD	RPS7	S ribosomal proteins, ribosomal protein S7		Ribosomal 40s Subunit LOF	-60.51	-92.22	-99.33	NaN	44.68	NaN	-91.06	-94.74	46.28	62.05	-29.97
CP_ANGIOTENSIN_RECEPTOR_ANTAGONIST	PCL	Angiotensin receptor antagonist				-50.58	-92.19	-89.07	34.67	-91.65	-37.12	80	-34.89	-64.04	66.29	-89.23
CGS001-6812	KD	STXBP1	syntaxin binding protein 1			-71.23	-92.17	NaN	-33.2	-84.26	-83.58	-98.99	NaN	86.77	57.74	-58.87
ccsbBroad304_01163	OE	PDHA1	pyruvate dehydrogenase (lipoamide) alpha 1			-80.78	-92.16	54.94	NaN	-98.75	44.03	-89.83	-44.94	7.9	-93.74	-80.78
ccsbBroad304_00152	OE	BCAT2	branched chain amino-acid transaminase 2, mitochondrial			-82.94	-92.15	-68.75	45.07	-90.98	-86.2	74.59	-83.85	-55.11	-97.55	-82.03
ccsbBroad304_00561	OE	FGFR1	Type V RTKs: FGF (fibroblast growth factor) receptor family, fibroblast growth factor receptor 1		Targets of VEGFR inhibitors GOF	-45.13	-92.13	-45.13	99.47	-99.42	NaN	96.18	-95	-96.67	-42.07	60.86
CGS001-3105	KD	HLA-A	Immunoglobulin superfamily / C1-set domain containing, major histocompatibility complex, class I, A			-75.21	-92.1	-27.39	-100	52.15	-98.78	-97.21	48.93	-76.41	-74	-69.64
CGS001-55748	KD	CNDP2	Carnosine dipeptidase, CNDP dipeptidase 2 (metallopeptidase M20 family)			-90.25	-92.1	-99.65	NaN	48.87	33.4	-99.74	-90.13	-93.2	56.07	-90.25
CGS001-1736	KD	DKC1	dyskeratosis congenita 1, dyskerin			-76.19	-92.07	-47.36	70.03	28.02	-97.42	-99.98	-75.92	-94.16	-76.19	NaN
CGS001-6046	KD	BRD2	Bromodomain kinase (BRDK) family, bromodomain containing 2			-84.21	-92.06	87.89	-83.52	-94.86	NaN	-31.78	NaN	-84.9	-86.18	42.49
CGS001-55793	KD	FAM63A	family with sequence similarity 63, member A			-86.27	-92.04	-92.09	NaN	-99.93	-90.36	50.35	-82.18	NaN	71.44	-35.03
CGS001-1112	KD	FOXN3	Forkhead boxes, forkhead box N3			-84.41	-92.01	-84.41	-98.94	-86.2	-96.88	-76.77	NaN	-42.51	-29.69	-34.82
CGS001-22934	KD	RPIA	ribose 5-phosphate isomerase A			-82.02	-92	60.25	34.81	-28.27	-87.62	-99.94	NaN	32.03	-99.85	-82.02
CGS001-8767	KD	RIPK2	Receptor interacting protein kinase (RIPK) family, receptor-interacting serine-threonine kinase 2			-67.51	-91.93	35.87	-69.74	-67.51	68.63	50.54	NaN	-99.9	-58.03	-96.61
CGS001-9500	KD	MAGED1	melanoma antigen family D, 1			-84.53	-91.93	-85.26	NaN	-83.8	-97.56	38.18	-42.72	-48.01	-92.09	NaN
BRD-A55815733	CP	phylloquinone	antifibrinolytic agent, gamma carboxylase enzyme	BGLAP, GGCX		-53.14	-91.91	8.62	-76.87	-53.14	-47.66	88.01	-99.9	-94.87	-16.69	NaN
CGS001-2697	KD	GJA1	Ion channels / Gap junction proteins (connexins), gap junction protein, alpha 1, 43kDa			-80.49	-91.86	-33.07	NaN	NaN	34.81	71.28	-96.83	NaN	-80.49	-99.7
BRD-A41301928	CP	bongkrek-acid	mitochondrial ADP, ATP translocase inhibitor	SLC25A4		-74.48	-91.83	-97.12	-93.74	20.65	-93.14	-60.48	-49.92	41.83	-88.47	39.21
CGS001-5498	KD	PPOX	protoporphyrinogen oxidase			-76.25	-91.8	-49.12	-86.7	-65.8	-86.97	-56.38	-90.57	-45.11	25.13	-89.86
CGS001-25865	KD	PRKD2	Pleckstrin homology (PH) domain containing, protein kinase D2		Akt Signaling LOF	-91.8	-91.8	31.19	-99.93	NaN	-53.89	-99.98	-94.46	36.64	27.64	-92.26
ccsbBroad304_09708	OE	PNLDC1	poly(A)-specific ribonuclease (PARN)-like domain containing 1			-88.28	-91.77	-85.88	-91.14	-86.97	62.06	-80.59	-90.43	-89.58	-95.08	83.71
BRD-A98702003	CP	carbenoxolone	11-beta hydroxysteroid dehydrogenase inhibitor	HSD11B1, GJA1, GJA10, GJA3, GJA4, GJA5, GJA8, GJA9, GJB1, GJB2, GJB3, GJB4, GJB5, GJB6, GJB7, GJC1, GJC2, GJC3, GJD2, GJD3, GJD4, GJE1, PANX1, PANX2, PANX3		-79.77	-91.76	-73.17	-91.04	-83.97	47.78	-96.93	-71.61	-76.07	39.15	-83.47
BRD-K99447003	CP	enalaprilat	angiotensin converting enzyme inhibitor	ACE		-89.33	-91.74	-94.88	-90.75	17.28	32.85	-92.06	NaN	-50.97	-87.9	NaN
CGS001-999	KD	CDH1	CD molecules, cadherin 1, type 1, E-cadherin (epithelial)			-84.86	-91.72	-85.31	NaN	-88.06	-74.49	57.27	NaN	-88.1	-84.41	68.7
CGS001-894	KD	CCND2	cyclin D2			-85.25	-91.71	-92.19	-46.79	-97.24	-99.05	-60.77	NaN	-59.33	-85.25	83.53
CGS001-9686	KD	VGLL4	vestigial like 4 (Drosophila)			-81.4	-91.68	NaN	NaN	-71.12	-92.15	-32.47	NaN	NaN	-94.55	-40.45
BRD-U97083655	CP	teicoplanin	bacterial cell wall synthesis inhibitor			-70.7	-91.67	34.28	-12.18	-97.15	-60.39	55.82	60.7	-87.09	-81.02	-98.07
CGS001-9833	KD	MELK	MELK subfamily, maternal embryonic leucine zipper kinase			-65.37	-91.58	-43.25	-35.77	-87.29	-91.61	-55.54	-75.19	-33.5	-34.88	-89.89
CGS001-5021	KD	OXTR	GPCR / Class A : Vasopressin and oxytocin receptors, oxytocin receptor			-64.93	-91.53	32.57	-83.27	-97.19	-46.6	-87.87	68.51	73.22	82.13	-97.52
BRD-K55186349	CP	BRD-K55186349	apelin receptor antagonist	APLNR		-75.73	-91.51	-32.95	72.76	-98.03	-87.58	NaN	-80.48	43.37	64.04	-75.73
CGS001-79600	KD	TCTN1	Tectonic proteins, tectonic family member 1			-79.46	-91.43	NaN	NaN	-81.89	-90.74	98.9	-79.46	NaN	70.88	39.52
CGS001-51002	KD	TPRKB	TP53RK binding protein			-73.47	-91.42	-91.49	-53.65	-98.45	-98.63	-73.38	32.99	-59.55	-54.58	-73.56
CGS001-8148	KD	TAF15	RNA binding motif (RRM) containing, TAF15 RNA polymerase II, TATA box binding protein (TBP)-associated factor, 68kDa			-85.38	-91.42	86	-64.65	20.67	-93.2	-86.23	NaN	-89.01	-85.38	-74.62
BRD-K40892394	CP	AR-C133057XX	nitric oxide synthase inhibitor	NOS2, NOS1		-62.16	-91.4	18.55	-89.98	-28.29	-90.65	-18.73	-83.86	-27.82	-96.58	-40.46
CGS001-11073	KD	TOPBP1	topoisomerase (DNA) II binding protein 1			-74.6	-91.4	56.59	61.53	-59.12	-91.46	-92.21	NaN	NaN	91.21	-90.09
CGS001-9748	KD	SLK	SLK subfamily, STE20-like kinase			-39.09	-91.39	41.3	59.78	46.99	-39.09	-93.68	NaN	-99.24	89.96	-88.37
CGS001-80762	KD	NDFIP1	Nedd4 family interacting protein 1			-72.22	-91.39	-95.41	-82.51	72.99	-72.22	-35	NaN	-56.57	-95.71	43.09
CGS001-9124	KD	PDLIM1	PDZ and LIM domain 1			-77.13	-91.39	NaN	NaN	-65.72	-95.37	-77.13	44.99	-26.14	NaN	-91.67
CGS001-344561	KD	GPR148	GPCR / Class A : Orphans, G protein-coupled receptor 148			-89.15	-91.33	-80.98	-99.65	NaN	-92.42	-89.42	-88.87	-29.43	-69.5	NaN
BRD-A99164655	CP	dihydrexidine	dopamine receptor agonist	DRD1, DRD2, DRD3, DRD4, DRD5		-71.13	-91.3	-92.03	-74.95	-21.95	-71.13	89.59	83	-5.12	-97.14	NaN
CGS001-4850	KD	CNOT4	RNA binding motif (RRM) containing, CCR4-NOT transcription complex, subunit 4			-70.56	-91.29	-34.49	-64.91	-39.35	-95.4	-90.77	-35.21	-99.64	-76.2	-30.09
ccsbBroad304_01797	OE	ZNF32	Zinc fingers, C2H2-type, zinc finger protein 32			-30.03	-91.28	84.9	58.86	74.07	65.79	31.21	-99.27	-91.57	-98.07	-99.95
CGS001-388650	KD	FAM69A	family with sequence similarity 69, member A			-81.31	-91.28	-77.1	NaN	-80.71	-99.89	33.06	82.71	NaN	-81.9	-98.86
CGS001-90589	KD	ZNF625	Zinc fingers, C2H2-type, zinc finger protein 625			-69.3	-91.26	-91.13	-44.27	95.68	-93.97	-96.88	-21.36	-50.48	-45.07	-88.13
CGS001-9784	KD	SNX17	Sorting nexins, sorting nexin 17			-81.15	-91.21	-99.72	-77.17	-64.49	-95.51	-99.98	66.75	28.61	-85.13	-53.68
BRD-K61993165	CP	niacin	vitamin agonist	HCAR2, HCAR3, ACHE, DGAT2, HCAR1, NNMT, PTGDR, QPRT		-84.51	-91.16	-87.89	-81.13	-89.88	-35.43	37.63	-67.93	-93.81	-98.35	42.23
BRD-K10098805	CP	rhapontin	apoptosis inducer			-85.3	-91.15	35.1	-39.31	-96.7	-99.52	-85.3	54.51	-89.35	-36.4	NaN
CGS001-5019	KD	OXCT1	3-oxoacid CoA transferase 1			-78.17	-91.12	-91.63	-68.16	-70.02	-98.34	56.41	-97.81	43.06	-36.64	-86.33
CP_BILE_ACID	PCL	Bile acid				-81.28	-91.12	-89.65	-77.31	-29.22	-20.26	-85.26	-88.67	29.84	-62.97	-98.91
CGS001-7040	KD	TGFB1	Endogenous ligands, transforming growth factor, beta 1			-81.39	-91.11	-37.53	NaN	28.14	-99.82	-98.86	-39.35	-84.72	34.18	-81.39
BRD-A99833829	CP	bethanechol	acetylcholine receptor agonist	CHRM2, CHRM1, CHRM3, CHRM4		-67.44	-91.1	-57.3	-90.91	37.52	-67.44	-97.41	-86.14	46.19	76.68	NaN
BRD-K46317332	CP	proadifen	nitric oxide synthase inhibitor, cytochrome P450 inhibitor, potassium channel blocker	NOS1		-70.94	-91.08	21.56	-11.31	84.47	21.43	-98.77	-87.22	-86.87	-83.29	-58.59
BRD-K68077509	CP	brucine	glycine receptor antagonist	CHRM1, CHRM2, CHRM3, CHRM4, CHRM5		-60.98	-91.07	-37.25	78.25	-50.89	-99.08	-71.07	-74.72	98.04	-92.83	46.21
ccsbBroad304_05417	OE	P2RY8	GPCR / Class A : Purinergic receptors, P2Y, purinergic receptor P2Y, G-protein coupled, 8		Purinergic receptors P2Y GOF	-88.56	-91.07	-60.82	NaN	-91.2	-82.88	-98.83	24.03	28.52	-93.47	-88.56
BRD-K08703257	CP	3-amino-benzamide	PARP inhibitor	PARP1		-76.72	-91.06	-100	-99.96	-53.91	-80.53	-45.82	-66.74	-82.14	-60.38	-72.92
CGS001-51282	KD	SCAND1	SCAN domain containing 1			-61.17	-91.04	95.86	NaN	-49.6	-93.51	96.48	NaN	34.25	-98.37	-72.73
CGS001-224	KD	ALDH3A2	Aldehyde dehydrogenases, aldehyde dehydrogenase 3 family, member A2			-83.27	-91.03	NaN	NaN	NaN	-83.27	-31.25	NaN	NaN	-99.04	92.23
ccsbBroad304_06708	OE	PDGFRB	Type III RTKs: PDGFR, CSFR, Kit, FLT3 receptor family, platelet-derived growth factor receptor, beta polypeptide		Targets of VEGFR inhibitors GOF	-83.07	-91	-88.46	43.02	-96.52	NaN	-83.07	-99.67	36.37	-59	97.75
CGS001-4942	KD	OAT	ornithine aminotransferase			-76.99	-90.98	NaN	-54.37	76.52	-53.87	-89.78	NaN	-67.42	-86.55	-92.06
BRD-A67373739	CP	AICA-ribonucleotide	adenosine release stimulant, AMPK stimulant	ATIC, PRKAA1		-78.16	-90.92	-18.97	-95.54	35.08	-82.52	-40.03	-92.18	-97.82	-73.8	31.95
BRD-A68039575	CP	liquiritigenin	aromatase inhibitor	CYP19A1		-87.96	-90.89	-96.97	-64.25	-87.96	-92.7	-42.79	45.19	-93.16	-87.49	NaN
BRD-K83010055	CP	VU-0415374-1	glutamate receptor modulator	GRM4		-71.81	-90.87	-65.43	-83.66	-99.98	94.97	-78.2	-32.13	43.3	-56.33	-99.01
CGS001-5286	KD	PIK3C2A	Phosphatidylinositol-4-phosphate 3-kinase family, phosphoinositide-3-kinase, class 2, alpha polypeptide		PI3K Signaling LOF	-68.27	-90.84	14.65	-99.93	44.65	-69.61	-59.4	-66.93	21.1	-93.63	-97.48
CGS001-2959	KD	GTF2B	General transcription factors, general transcription factor IIB			-57.4	-90.83	58.03	-34.36	NaN	-92.79	-80.45	NaN	46.67	-94.17	45.09
BRD-A24191444	CP	ifenprodil	adrenergic receptor antagonist, glutamate receptor antagonist	GRIN1, GRIN2B		-50.71	-90.82	-23.49	-13.9	-77.93	11.52	29.62	NaN	-99.82	-98.43	NaN
CGS001-2957	KD	GTF2A1	General transcription factors, general transcription factor IIA, 1, 19/37kDa		General transcription factors group 2 LOF	-53.42	-90.81	-53.55	-97.36	-33.78	-99.71	28.46	-47.33	-53.29	34.98	-99.7
CGS001-166647	KD	GPR125	Adhesion Class GPCRs, G protein-coupled receptor 125			-80.83	-90.81	-80.09	NaN	98.67	-80.83	-97.38	-24.2	-99.98	-95.34	28.47
CGS001-1606	KD	DGKA	EF-hand domain containing, diacylglycerol kinase, alpha 80kDa			-81.09	-90.78	-32.73	-95.19	-88.24	-90.2	57.08	-73.95	-36.55	99.33	-95.91
ccsbBroad304_02336	OE	LPAR6	GPCR / Class A : Lysophospholipid receptors : Lysophosphatidic acid, lysophosphatidic acid receptor 6			-15.6	-90.76	45.72	-98.29	-76.89	94.19	89.92	-86.08	45.69	-95.51	64.01
ccsbBroad304_03533	OE	CDCA8	cell division cycle associated 8			-74.15	-90.73	53.28	-79.47	-95.66	-85.25	-56.24	84.34	-68.82	-90.01	-47.1
BRD-A65013509	CP	oxybutynin	acetylcholine receptor antagonist	CHRM3, CHRM1, CHRM2, CHRM4		-28.05	-90.69	12.11	-98.53	-98.95	71.83	59.96	33.16	-28.05	-94.89	NaN
ccsbBroad304_02923	OE	PHF19	Zinc fingers, PHD-type, PHD finger protein 19			-48.72	-90.69	-99.84	-94.2	-99.45	NaN	-48.72	35.12	51.6	45.04	62.17
CGS001-7345	KD	UCHL1	Ubiquitin C-terminal hydrolase, ubiquitin carboxyl-terminal esterase L1 (ubiquitin thiolesterase)			-76.91	-90.69	-76.91	-87.62	-94.68	-33.6	46.21	NaN	-40.65	-97.42	50.54
ccsbBroad304_02831	OE	SGK3	SGK family, serum/glucocorticoid regulated kinase family, member 3			-81.59	-90.69	-97.03	NaN	-64.46	-99.96	46.57	-81.59	-23.8	-92.9	44.07
ccsbBroad304_02625	OE	SLC7A9	SLC7 family, solute carrier family 7 (glycoprotein-associated amino acid transporter light chain, bo,+ system), member 9			-52.65	-90.63	55.13	-33.07	-32.79	-97.15	-30.08	-33.54	-71.77	-99.45	-98.78
CGS001-6654	KD	SOS1	Rho guanine nucleotide exchange factors, son of sevenless homolog 1 (Drosophila)			-71.2	-90.59	-91.84	NaN	-99.79	70.68	-86.6	NaN	47.24	-55.81	38.43
CGS001-23429	KD	RYBP	RING1 and YY1 binding protein			-83.52	-90.56	52.9	-29.79	-41.4	-95.54	-99.57	NaN	66.66	-93.34	-83.52
BRD-K90543092	CP	levonorgestrel	estrogen receptor agonist, glucocorticoid receptor antagonist, progesterone receptor agonist, progesterone receptor antagonist	PGR, AR, CYP2E1, ESR1, SRD5A1	Progesterone receptor agonist	-75.96	-90.55	52.72	92.16	-65.94	-90.68	-70.24	-75.96	-94.18	-86.9	NaN
BRD-K16618170	CP	BRD-K16618170	lysophospholipid receptor agonist	S1PR4		-60.92	-90.5	-88.72	-12.32	-50.96	-88.76	NaN	-60.92	-91.82	33.79	-53.51
CGS001-5515	KD	PPP2CA	Serine/threonine phosphatases / Protein phosphatase, catalytic subunits, protein phosphatase 2, catalytic subunit, alpha isozyme			-69.23	-90.46	29.17	-69.23	23.02	-98.93	-84.89	NaN	-63.11	-59.35	-98.14
BRD-K24656285	CP	farnesol	amine oxidase B inhibitor, FXR agonist	MAOB, MVK, NR1H4		-73.35	-90.45	-91.71	-65.37	-91.71	-20.21	-72.42	-74.28	43.81	-37.95	-98.73
BRD-K07117950	CP	imperatorin	acetylcholinesterase inhibitor, nitric oxide production inhibitor, Sodium Channel Blockers	ACHE, HTR7		-79	-90.41	14.27	-97.75	36.95	-16.71	-96.29	-78.63	58.37	-90.75	-79.37
BRD-K91696562	CP	orantinib	PDGFR tyrosine kinase receptor inhibitor, FGFR inhibitor, VEGFR inhibitor, angiogenesis inhibitor, apoptosis stimulant, Aurora kinase inhibitor, FGFR antagonist, fibroblast growth factor receptor (FGFR) antagonist, fibroblast growth factor receptor inhibitor, kinase insert domain receptor inhibitor, platelet-derived growth factor receptor (PDGFR) inhibitor, serine/threonine kinase inhibitor, vasc…	PDGFRB, AURKA, AURKB, KDR, EGFR, FGFR1, FGFR2, PDGFRA, TBK1	FGFR inhibitor	-75.29	-90.37	-67.71	-53.7	-97.77	51.11	82.7	-85.16	-82.87	-98.06	75.92
ccsbBroad304_04619	OE	GNG8	guanine nucleotide binding protein (G protein), gamma 8			-77.03	-90.3	-42.99	-90.05	-60.98	-47.61	-92.37	58.55	-93.13	-64.02	-99.16
BRD-A69951442	CP	dexamethasone	glucocorticoid receptor agonist, corticosteroid agonist, immunosuppressant	ANXA1, CYP3A4, CYP3A5, NOS2, NR0B1, NR3C1, NR3C2		-86.31	-90.28	-89.37	48.74	-11.25	-28.28	-75.52	-87.82	-97.34	-84.8	-90.35
CGS001-23523	KD	CABIN1	calcineurin binding protein 1			-59.12	-90.26	-39.73	-85.68	-57.68	-59.12	-96.91	NaN	-35.29	-84.65	-31.32
BRD-A64227845	CP	SKF-77434	dopamine receptor agonist, dopamine receptor partial agonist	DRD1		-49.88	-90.24	-97.73	-76.28	57.72	20.24	-99.81	68.23	-23.49	54.5	-93.52
BRD-A87387433	CP	cefpodoxime	cell wall synthesis inhibitor			-88.47	-90.24	-35.4	-86.69	-97.14	-91.46	-96.17	NaN	-69.09	-58.59	NaN
BRD-K59222562	CP	BRD-K59222562	CLK inhibitor, dual specificity tyrosine-(Y)-phosphorylation regulated kinase inhibitor, dual-specificity tyrosine-(Y)-phosphorylation regulated kinase 1B inhibitor	CLK1, CLK4, DYRK1A, DYRK1B		-84.83	-90.22	-73.69	-86.48	-99.13	61.97	NaN	72.56	-92.8	-84.83	-41.5
BRD-K91938660	CP	memantine	glutamate receptor antagonist, glutamate release inhibitor	GRIN1, CHRFAM7A, CYP2E1, DRD2, GRIN2A, GRIN2B, GRIN3A, HTR3A		-88.31	-90.21	-91.19	-71.19	-88.09	26.98	-88.53	NaN	-99.83	63.22	NaN
BRD-K54790157	CP	trioxsalen	DNA synthesis inhibitor			-79.44	-90.19	-92.93	-86.38	40.75	-72.5	-55.24	52.32	-99.22	96.96	-97.92
CGS001-7071	KD	KLF10	Kruppel-like transcription factors, Kruppel-like factor 10			-83.47	-90.17	-88.26	25.92	-71.51	53.03	-93.61	-99.76	-83.47	NaN	-25.25
CGS001-1066	KD	CES1	Carboxylesterases, carboxylesterase 1			-54.85	-90.16	-43.59	-35.05	72.8	50.78	-97.16	-66.11	-95.23	-94.11	55.96
CGS001-51231	KD	VRK3	Vaccina related kinase (VRK) family, vaccinia related kinase 3			-67.79	-90.12	-48.14	-97.47	-92.79	-37.79	-87.44	-21.86	18.89	-46.25	-96.25
CGS001-3717	KD	JAK2	Janus kinase (JakA) family, Janus kinase 2			-80.45	-90.04	96.34	-80.45	40.58	-67.79	-81.53	NaN	-49.04	-98.67	-81.16
BRD-A90311807	CP	cilastatin	dehydropeptidase inhibitor	DPEP1		-70.24	-90.03	9.21	24.77	-63.31	-77.16	-99.04	85.55	-87.45	89.77	-90.09
BRD-A54487287	CP	cortisone	glucocorticoid receptor agonist	NR3C1		-68.14	-90.01	63.59	-89.11	-99.79	-96.23	78.37	-3.57	-41.67	-91.57	-47.17
ccsbBroad304_03980	OE	DCLRE1B	DNA cross-link repair 1B			-81.88	-90.01	-37.72	-90.24	-64.15	-73.74	49.36	-93.15	-39.7	-98.65	-99.96
ccsbBroad304_00963	OE	SMAD5	SMADs, SMAD family member 5			-82.69	-89.96	-93.14	61.88	-80.33	59.55	-93.88	-99.85	69.47	68.67	-85.05
CGS001-1849	KD	DUSP7	Protein tyrosine phosphatases / Class I Cys-based PTPs : MAP kinase phosphatases, dual specificity phosphatase 7			-83.23	-89.95	-95.69	-68.34	-82.05	-55.59	-99.96	-34.21	-87.8	-83.23	NaN
BRD-K63954456	CP	BRD-K63954456	macrophage migration inhibiting factor inhibitor, nitric oxide production inhibitor, tumor necrosis factor production inhibitor	MIF, TNF		-83.95	-89.93	-83.95	-86.41	-67.43	53.49	-96.58	-27.71	-91.67	32.67	NaN
BRD-K65331431	CP	retinyl	vitamin analog			-18.97	-89.89	-89.46	96.63	66.03	48.42	-86.36	96.46	76.57	-96.72	-98.65
ccsbBroad304_04398	OE	MRPL43	Mitochondrial ribosomal proteins / large subunits, mitochondrial ribosomal protein L43			-69.62	-89.85	-69.62	NaN	-99.68	-98.39	41.83	-50.64	20.68	-88.64	69.46
ccsbBroad304_06462	OE	ITGAE	Integrins, integrin, alpha E (antigen CD103, human mucosal lymphocyte antigen 1; alpha polypeptide)			-83.03	-89.83	94.24	-91.88	-92.92	34.71	61.12	-76.23	-97.51	-90.52	-57.99
ccsbBroad304_01247	OE	POU2AF1	POU class 2 associating factor 1			-77.9	-89.79	-79.3	-76.49	41.97	98.96	-35.51	-99.97	-71.73	-97.31	-97.24
BRD-K84266862	CP	BRL-50481	phosphodiesterase inhibitor	PDE7A, PDE7B		-82.81	-89.79	-80.18	13.27	-85.43	-48.2	-30.87	-99.17	-98.41	-25.35	-87.81
CGS001-23410	KD	SIRT3	Histone deacetylases (HDACs), sirtuin 3			-84.4	-89.73	-82.18	-89.02	-59.63	26.17	-49.03	-86.61	-99.98	-30.82	-91.42
BRD-K94325918	CP	kinetin-riboside	apoptosis inducer			-76.17	-89.69	-48.59	-28.08	-82.19	-96.35	-87.54	-90.88	86.45	-47.26	-70.15
BRD-K92301463	CP	16,16-dimethylprostaglandin-e2	15-hydroxyprostaglandin dehydrogenase inhibitor, unidentified pharmacological activity	HPGD		-68.47	-89.68	-54.25	-99.69	21.32	-98.17	99.31	18.34	-82.69	-86.21	30.08
ccsbBroad304_07056	OE	TGFB1	Endogenous ligands, transforming growth factor, beta 1			-76.69	-89.64	78.64	-72.85	-80.53	-96.42	94.06	78.81	-93.56	78.76	-95.2
CGS001-7421	KD	VDR	Vitamin D receptors, vitamin D (1,25- dihydroxyvitamin D3) receptor			-86.54	-89.64	-96.89	-49.99	-14.6	-36.51	-86.54	NaN	-65.85	-96.67	-99.73
CGS001-4798	KD	NFRKB	INO80 complex subunits, nuclear factor related to kappaB binding protein			-88.41	-89.64	-88.41	60.47	-66.18	-76.85	92.26	NaN	-99.98	-92.57	-91.08
BRD-A14792000	CP	valsartan	angiotensin receptor antagonist	AGTR1		-63.3	-89.56	11	-63.3	-76.17	76.45	-91.52	-73.05	-48.35	79.17	NaN
BRD-A07395371	CP	esmolol	adrenergic receptor antagonist	ADRB1		-76.53	-89.55	-22.93	-72.68	-80.37	-96.84	-69.49	NaN	-98.55	70.79	NaN
ccsbBroad304_03028	OE	RBMX	RNA binding motif (RRM) containing, RNA binding motif protein, X-linked			-78.91	-89.53	-99.29	-85.61	-68.2	-72.21	-90.33	-44.59	-52.96	-85.91	72.51
CGS001-4300	KD	MLLT3	myeloid/lymphoid or mixed-lineage leukemia (trithorax homolog, Drosophila); translocated to, 3			-58.06	-89.5	-31.55	-44.65	-29.15	-95.06	-99.98	-96.9	24.16	-58.06	NaN
ccsbBroad304_04153	OE	PHF17	PHD finger protein 17			-73.73	-89.5	-96.21	-84.01	-85.15	-91.04	-61.41	-49.03	39.23	-63.44	49.83
CGS001-60493	KD	FASTKD5	FAST kinase domains 5			-88.75	-89.48	-39.6	-88.75	-99.49	-89.36	26.45	-54	NaN	-61.2	-96.9
CGS001-836	KD	CASP3	Caspases, caspase 3, apoptosis-related cysteine peptidase			-75.35	-89.45	-84.4	-98.32	44.67	-95.65	-19.15	23.11	-66.3	-56.24	-96.3
CGS001-2747	KD	GLUD2	glutamate dehydrogenase 2			-79.84	-89.41	35.15	-93.56	-62.35	-95.68	-56.6	-98.5	NaN	-70.27	NaN
CGS001-2952	KD	GSTT1	Glutathione S-transferases / Soluble, glutathione S-transferase theta 1			-69.53	-89.4	72.88	NaN	-62.25	-57.07	-93.71	NaN	-87.21	-49.2	-76.81
ccsbBroad304_05801	OE	ALDH3A1	Aldehyde dehydrogenases, aldehyde dehydrogenase 3 family, member A1			-65.73	-89.39	75.16	-67.8	-63.66	56.27	-88.29	-90.19	-97.16	50.66	96.65
CGS001-54733	KD	SLC35F2	SLC35 family of nucleotide sugar transporters, solute carrier family 35, member F2			-74.78	-89.36	-98.53	-93.03	-73.83	-89.01	-75.74	39.75	-67.51	-55.6	-27.25
BRD-K48427617	CP	U-0124	MEK inhibitor			-76.88	-89.34	43.6	-34.65	-51.81	-76.88	40.33	-88.84	-92.97	-91.81	NaN
BRD-K04853698	CP	LDN-193189	ALK inhibitor, serine/threonine protein kinase inhibitor	ACVR1, BMPR1A		-81.17	-89.34	-69.1	88.75	NaN	-84.24	NaN	-79.55	-82.78	-92.54	-31.96
CGS001-2828	KD	GPR4	GPCR / Class A : Orphans, G protein-coupled receptor 4			-60.18	-89.33	-13.44	55.4	-99.53	-99.95	-29.03	NaN	NaN	-77.9	-42.45
BRD-K39187410	CP	BRD-K39187410	antiamyloidogenic agent			-68.55	-89.33	-88.5	-48.91	-86.88	-99.53	-50.23	67.08	-96.46	-49.33	92.64
BRD-A70449690	CP	forskolin	adenylyl cyclase activator, Adenylate cyclase stimulant, growth hormone receptor agonist, phosphokinase stimulant	ADCY2, ADCY5, GNAS		-36.27	-89.31	-15.24	-96.08	97.29	60.2	28.03	-93.92	-99.43	73.24	-57.3
CGS001-3661	KD	IRF3	interferon regulatory factor 3			-89.25	-89.25	-92.74	NaN	-57.43	NaN	-93.41	NaN	40.24	-98.49	-25.84
CGS001-5743	KD	PTGS2	Cyclooxygenase, prostaglandin-endoperoxide synthase 2 (prostaglandin G/H synthase and cyclooxygenase)			-87.59	-89.24	21.04	-46.72	-29.66	-87.59	-95.32	-99.73	88.05	NaN	-89.41
BRD-K85133207	CP	HDAC1-selective	HDAC inhibitor			-80.35	-89.21	-90.52	NaN	100	-82.35	50.63	64.55	-93.96	-80.35	-50.85
CGS001-26574	KD	AATF	apoptosis antagonizing transcription factor			-42.63	-89.17	-99.86	43.29	36.01	23.02	24.92	NaN	-97.94	-42.63	-86.87
BRD-K13725475	CP	rhodomyrtoxin	cytotoxic, DNA intercalator			-83.56	-89.17	-36.67	13.7	-99.8	-83.56	-99.53	-87.83	44.77	-20.19	NaN
BRD-K05395900	CP	nicotine	acetylcholine receptor agonist	CHRNA10, CHRNA9, AOX1, CHAT, CHRNA2, CHRNA3, CHRNA4, CHRNA5, CHRNA6, CHRNA7, CHRNB2, CHRNB3, CHRNB4, CYP19A1, CYP2B6, TBXAS1, TRPA1		-67.99	-89.13	-89.87	19.8	-53.46	-94.46	48.79	-91.12	90.88	-67.99	NaN
CGS001-716	KD	C1S	Complement system, complement component 1, s subcomponent			-74.2	-89.13	-30.54	-30.92	-99.98	-29.11	-99.98	NaN	25.55	-74.2	-81.01
CGS001-708	KD	C1QBP	complement component 1, q subcomponent binding protein			-82.93	-89.12	21.13	-26.37	-88.23	-77.62	33.27	-95.86	-95.17	31.35	-99.92
CGS001-1728	KD	NQO1	NAD(P)H dehydrogenase, quinone 1			-80.63	-89.03	-93.07	67.05	-93.47	-48.51	-96.35	NaN	25.15	33.94	-80.63
CGS001-22809	KD	ATF5	basic leucine zipper proteins, activating transcription factor 5			-68.35	-88.97	-93.73	-61.21	-99.56	-75.5	41.91	39.97	-29.02	-99.98	67.09
BRD-A41145729	CP	methoprene-acid	RXR agonist	NCOA2, NR1H3, RXRA, RXRB		-74.17	-88.96	-87.32	-95.85	98.28	62.25	-91.06	-61.02	-97.45	83.7	-27.19
ccsbBroad304_07884	OE	RYBP	RING1 and YY1 binding protein			-86.35	-88.96	-85.53	NaN	-74.88	-86.35	-87.54	31.39	-89.57	-42.84	-88.04
ccsbBroad304_10857	OE	MKNK2	MKN subfamily, MAP kinase interacting serine/threonine kinase 2			-66.18	-88.95	-86.91	49.22	66.26	NaN	-82.68	-99.91	-29.63	-66.18	72.99
CGS001-55012	KD	PPP2R3C	Serine/threonine phosphatases / Protein phosphatase 2, regulatory subunits, protein phosphatase 2, regulatory subunit B'', gamma			-60.37	-88.93	-97.51	-99.93	-27.08	-49.65	79.53	NaN	NaN	86.8	-71.08
CGS001-26191	KD	PTPN22	Protein tyrosine phosphatases / Class I Cys-based PTPs : Non-receptor, protein tyrosine phosphatase, non-receptor type 22 (lymphoid)			-80.42	-88.91	-98.44	-93.03	-80.42	-65.19	21.68	NaN	-88.52	-36.78	65.89
ccsbBroad304_13929	OE	PRKACA	Protein kinase A, protein kinase, cAMP-dependent, catalytic, alpha			-83.83	-88.91	-33.87	-64.76	-88.37	-99.93	-79.28	44.08	-92.65	42.59	-99.9
BRD-K37865504	CP	LY-2183240	FAAH inhibitor, FAAH reuptake inhibitor	FAAH		-74.12	-88.9	-87.4	34.88	-95.06	-88.65	96.82	-69.56	-78.68	12.55	62.87
BRD-K01507359	CP	rifampicin	DNA directed RNA polymerase inhibitor, enzyme inducer	NR1I2, ABCB1, CYP2B6, CYP2C19, CYP2C8, CYP3A4, CYP3A5, SLCO1A2, SLCO1B1, SLCO1B3		-78.53	-88.9	-78.65	-52.59	-78.28	-78.4	-92.65	-89.34	-12.76	-18.81	-87.39
BRD-A43082555	CP	loxoprofen	cyclooxygenase inhibitor, platelet aggregation inhibitor, prostanoid receptor inhibitor	PTGS2		-70.55	-88.83	-53.33	-49.29	-83.83	-57.26	-90.37	NaN	-46.33	-99.13	NaN
ccsbBroad304_10929	OE	JAK2	Janus kinase (JakA) family, Janus kinase 2			-81.68	-88.82	-98.47	88.91	32.51	-97.21	-76.89	-84.38	85.57	-78.98	-84.84
CGS001-462	KD	SERPINC1	Serine (or cysteine) peptidase inhibitors, serpin peptidase inhibitor, clade C (antithrombin), member 1			-70.81	-88.81	-60.66	-100	-85.24	-56.98	-52.86	NaN	-57.11	-70.81	-79.5
ccsbBroad304_00722	OE	HSD17B10	Short chain dehydrogenase/reductase superfamily / Classical SDR fold cluster 1, hydroxysteroid (17-beta) dehydrogenase 10			-75.36	-88.81	-99.48	82.66	-98.38	-70.8	-49.66	-66.81	-90.66	-79.91	80.11
CGS001-5362	KD	PLXNA2	Plexins, plexin A2			-83.46	-88.81	70.87	-91.19	-86.58	-92.6	-79.31	56.15	NaN	-83.46	-79.19
BRD-K21009077	CP	BRD-K21009077	dual specificity protein phosphatase inhibitors			-74.4	-88.75	-81.91	-95.14	-78.55	12.83	-70.25	-27.3	54.02	-16.31	-96.42
CGS001-5698	KD	PSMB9	Proteasome (prosome, macropain) subunits, proteasome (prosome, macropain) subunit, beta type, 9 (large multifunctional peptidase 2)			-79.21	-88.75	-66.35	-51.44	-79.21	-97.52	37.76	-99.27	NaN	-90.61	-28.13
CGS001-11157	KD	LSM6	LSM6 homolog, U6 small nuclear RNA associated (S. cerevisiae)			-75.12	-88.68	-92.54	-99.61	-30.2	-86.3	33.45	94.5	-92.06	85.18	-63.93
BRD-A22380646	CP	pantoprazole	ATPase inhibitor	ATP4A, CYP2C19, CYP3A4		-72.67	-88.65	-78.69	-41.41	-80.24	-82.19	-63.44	28.15	-95.87	35.45	-66.65
BRD-K20152659	CP	gamma-homolinolenic-acid	cholesterol inhibitor, platelet aggregation inhibitor, prostaglandin G/H synthase 1, prostanoid receptor stimulant	PTGS1, PTGS2		-82.28	-88.65	-32.65	-82.86	-82.28	-95.58	-20.5	62.06	-86.88	-9.74	NaN
CGS001-7157	KD	TP53	tumor protein p53			-68.49	-88.6	18.04	-49.79	65.99	-98.78	-92.89	-65.39	54.29	-89.02	-71.58
BRD-K53959060	CP	indirubin	CDK inhibitor, glycogen synthase kinase inhibitor, cyclin-dependent kinase inhibitor, PKC inhibitor	CDK1, CDK5, CCNE1, CDK2, CDK4, CDK5R1, CDK9, GSK3A, GSK3B, LCK, LRRK1, LRRK2	Glycogen synthase kinase inhibitor	-80.71	-88.58	-80.71	-99.67	-42.4	-90.07	-75.35	-55.5	-94.57	90.9	NaN
BRD-K11905747	CP	spectinomycin	30S ribosomal subunit inhibitor		Bacterial 30S ribosomal subunit inhibitor	-83.01	-88.56	-89.28	-92.36	35.82	-99.93	-83.01	-68.41	-38.05	-61.07	NaN
BRD-A94793051	CP	gestrinone	progesterone receptor antagonist, Estradiol 17 beta dehydrogenase stimulant, estrone sulfotransferase stimulant	PGR, AR, ESR1	Androgen receptor modulator, Progesterone receptor antagonist	-68.1	-88.54	99.23	26.26	-53.49	-55	-99.91	-81.04	-68.1	-92.42	NaN
ccsbBroad304_07724	OE	KDELR2	KDEL (Lys-Asp-Glu-Leu) endoplasmic reticulum protein retention receptor 2			-31.74	-88.49	-99.12	-93.22	51.2	-94.87	64.73	26.17	42.41	-99.2	25
CGS001-146050	KD	ZSCAN29	Zinc fingers, C2H2-type, zinc finger and SCAN domain containing 29			-63.98	-88.46	-84.1	-63.98	86.52	-99.83	-96.68	69.06	33.87	91.18	NaN
CGS001-6868	KD	ADAM17	ADAM metallopeptidase domain containing, ADAM metallopeptidase domain 17			-54.48	-88.42	40.18	97.2	75.97	-54.48	-99.67	-30.98	-99.48	-87.51	NaN
ccsbBroad304_05833	OE	APEH	Prolyl oligopeptidase, N-acylaminoacyl-peptide hydrolase			-61.74	-88.4	-61.74	NaN	39.85	-99.34	66	49.96	48.13	-97.54	-79.85
CGS001-57459	KD	GATAD2B	GATA zinc finger domain containing, GATA zinc finger domain containing 2B			-67.82	-88.38	-27.52	-46.34	-97.51	-93.31	97.72	NaN	68.07	-67.82	-93.77
ccsbBroad304_09508	OE	HMGB4	High-mobility group / Canonical, high mobility group box 4			-83.63	-88.33	34.43	-83.73	-36.27	-49.98	-94.22	-83.52	-89.47	-96.72	-53.96
ccsbBroad304_06329	OE	GRPR	GPCR / Class A : Bombesin receptors, gastrin-releasing peptide receptor			-72.17	-88.23	17.06	-78.17	-83.13	-48.4	-34.57	45.51	-96.89	-66.17	-87.54
BRD-K41160163	CP	fenobam	glutamate receptor antagonist	GRM5		-65.06	-88.21	-58.76	-79.05	35.83	-65.75	-93.47	-64.36	-86.42	-40.49	-58.51
ccsbBroad304_07173	OE	ZNF202	Zinc fingers, C2H2-type, zinc finger protein 202			-73.33	-88.19	-36.72	NaN	38.21	-73.33	89.33	-94.5	-90.52	-92.08	61.8
BRD-K16233984	CP	eriochrome-black-t	azo dye used in titrations to detect metal ions			-58.93	-88.16	12.16	-94.29	45.55	-98.44	46.73	-26.93	-52.66	-65.2	-99.43
CGS001-10061	KD	ABCF2	ATP binding cassette transporters / subfamily F, ATP-binding cassette, sub-family F (GCN20), member 2			-41.4	-88.12	97.77	-41.4	-98.37	-86.84	66.57	50.7	NaN	-88.51	65.87
CGS001-29105	KD	C16ORF80	chromosome 16 open reading frame 80			-59.63	-88.11	-91.53	-92.67	35.64	50.44	77.85	35.56	-98.96	-31.14	-89.89
CGS001-5645	KD	PRSS2	Serine peptidases, protease, serine, 2 (trypsin 2)			-90	-88.11	-26.35	-79.77	NaN	-99.98	NaN	-93.29	-91.39	-88.61	-94.02
BRD-A90515964	CP	guaifenesin	expectorant			-76.19	-88.07	-65.26	-94.42	-53.32	-76.19	38.02	69.31	-83.98	-96.08	NaN
CGS001-80025	KD	PANK2	pantothenate kinase 2			-71.22	-88.03	-94.67	-49.95	-71.22	-99.05	28	NaN	66.54	-97.39	39.17
BRD-K61480498	CP	epoxycholesterol	LXR agonist	NR1H2, NR1H3		-18.6	-87.97	54.12	92.82	74.35	97.94	-85.17	-89.56	47.96	-88.88	-98.56
CGS001-54499	KD	TMCO1	transmembrane and coiled-coil domains 1			-84.65	-87.93	45.45	NaN	-90.03	-75.94	68.55	-86.94	NaN	-82.36	-99.97
CGS001-9759	KD	HDAC4	Histone deacetylases, histone deacetylase 4		Histone deacetylases LOF	-72.49	-87.9	42.65	-91.58	-94.38	-98.58	-43.87	-67.29	-77.68	52.69	58.56
BRD-A65671304	CP	candesartan	angiotensin receptor antagonist	AGTR1, AGTR2	Angiotensin receptor antagonist	-68.52	-87.88	-96.69	48.1	-92.59	55.97	19.64	-49.16	-93.82	68.09	-98.09
CGS001-51655	KD	RASD1	RAS, dexamethasone-induced 1			-60.93	-87.86	31.69	-26.94	-99.58	-38.22	-97.68	-60.93	-88.99	NaN	-34.42
CGS001-81620	KD	CDT1	chromatin licensing and DNA replication factor 1			-63.41	-87.85	88.05	-67.76	NaN	-36.86	-71.45	NaN	-59.06	-97.44	-52.72
BRD-K69470111	CP	montelukast	leukotriene receptor antagonist	CYSLTR1, ALOX5, CYP2C8		-66.71	-87.85	-91.83	-87.52	20.61	-45.91	44.07	NaN	-99.88	-44.23	NaN
CGS001-624	KD	BDKRB2	Bradykinin receptors, bradykinin receptor B2			-68.59	-87.85	-42.37	76.67	-64.99	-99.48	-89.01	85.69	-99.39	-72.19	-57.48
BRD-A53107311	CP	BRD-A53107311	mitotic kinesin inhibitor, Tubulin Polymerization Inhibitors			-84.62	-87.84	-99.74	-7.77	-96.37	-92.09	-84.62	46.93	-7.07	84.96	NaN
CGS001-22933	KD	SIRT2	Histone deacetylases, sirtuin 2			-76.2	-87.83	5.47	-84.86	49.75	-91.45	-83.85	19.88	-28.23	-76.88	-75.52
BRD-A26787626	CP	cyclopiazonic-acid	ATPase inhibitor	ATP2A1		-67.2	-87.82	-94.91	-67.2	74.98	-88.69	18.68	43.84	-77.08	-44.6	NaN
CGS001-3553	KD	IL1B	Interleukins and interleukin receptors, interleukin 1, beta			-76.06	-87.75	-99.35	NaN	-24.79	-32.78	-97.51	NaN	43.27	-72.28	-79.84
BRD-A70461345	CP	naloxone	opioid receptor antagonist	OPRM1, OPRK1, OPRD1, CREB1, ESR1, TLR4		-70.81	-87.71	-69.36	30.82	-43.92	-72.27	-92.49	-98.21	-94.76	48.35	-46.86
CGS001-10001	KD	MED6	mediator complex subunit 6		Mediator complex LOF	-83.92	-87.71	30.89	-94.06	-83.92	-99.3	25.33	-85.33	35.82	-46.6	NaN
CGS001-5306	KD	PITPNA	phosphatidylinositol transfer protein, alpha			-85.82	-87.68	-88.88	30.11	-30.61	-91.97	-95.49	-85.82	36.82	-66.22	NaN
ccsbBroad304_00617	OE	GBA	glucosidase, beta, acid			-63.01	-87.66	-48.83	76.69	-45.56	-25.68	-77.19	-90.34	-89.41	59.9	-97.47
BRD-K30197592	CP	5-methoxytryptamine	serotonin receptor agonist	HTR2A, HTR6, HTR1B, HTR1D, HTR1E, HTR1F, HTR2C, HTR4, HTR7, TRPM8		-68.06	-87.64	-89.28	-94.04	-98.19	-57.07	71.74	-76.03	67.37	-60.09	18.45
BRD-A84174393	CP	meloxicam	cyclooxygenase inhibitor, prostanoid receptor inhibitor	PTGS2, PTGS1		-83.77	-87.63	-98.11	-36.88	-84.23	-26.36	-60.91	-36.35	-88.45	-85.87	-83.31
BRD-K06792661	CP	narciclasine	coflilin signaling pathway activator, LIM kinase activator, ROCK activator	RHOA		-72.29	-87.6	67.94	31.59	-73.1	-82.11	-86.61	19.35	27.11	-72.16	-72.41
CGS001-598	KD	BCL2L1	Serine/threonine phosphatases / Protein phosphatase 1, regulatory subunits, BCL2-like 1			-72.98	-87.6	-91.87	-69.58	98.41	-98.75	-95.4	NaN	-72.98	99.34	74.78
BRD-A51410489	CP	yohimbine	adrenergic receptor antagonist	ADRA2A, ADRA2C, ADRA2B, HTR1A, HTR1B, HTR1D, HTR2B, DRD2, DRD3, HTR1E, HTR1F, HTR2A, HTR2C, HTR5A, HTR7, KCNJ1, KCNJ10, KCNJ11, KCNJ12, KCNJ14, KCNJ15, KCNJ8		-57.99	-87.59	-32.21	-84.95	-84.76	51.97	-96.73	27.71	-83.77	-22.16	93.57
BRD-K75181824	CP	acetyl-geranygeranyl-cysteine	inhibitor of methyl esterification of geranylgeranylated proteins			-69.45	-87.58	-61.64	-48.43	-25.64	-77.26	-89.03	86.07	-99.07	-42.1	-93.74
CGS001-10123	KD	ARL4C	ADP-ribosylation factors, ADP-ribosylation factor-like 4C			-63.82	-87.54	79.87	-40.1	-99.17	-87.54	23.76	NaN	NaN	-95.28	67.96
BRD-A69917777	CP	aminopentamide	anticholinergic agent			-56.83	-87.52	-91.99	-76.01	-95.52	28.36	-92.62	-37.65	-12.33	-36.6	-37.6
BRD-K46862739	CP	metyrapone	cytochrome P450 inhibitor, 11-beta hydroxysteroid dehydrogenase inhibitor, mineralocorticoid receptor antagonist	CYP11B1, HSD11B1, NR3C2		-63.64	-87.49	-90.81	-92.54	92.77	-98.63	17.35	-60.46	-23.55	-63.64	NaN
CGS001-8896	KD	BUD31	BUD31 homolog (S. cerevisiae)			-77.59	-87.46	24.36	-89.39	-28.88	-37.5	NaN	-70.12	-98.72	-85.06	NaN
CGS001-50814	KD	NSDHL	Short chain dehydrogenase/reductase superfamily / Extended SDR fold, NAD(P) dependent steroid dehydrogenase-like			-13.95	-87.44	-13.95	69.55	-92.81	-99.16	-98.76	NaN	32.12	25.62	86.96
BRD-K21350491	CP	phenamil	acid sensing ion channel blocker, Sodium Channel Blockers, TRPP3 channel inhibitor, TRPV modulator	PKD2L1		-55.46	-87.42	-55.46	-86.11	77.93	-94.74	-45.27	-43.29	-14.6	-85.54	NaN
BRD-K67680372	CP	CI-966	GABA uptake inhibitor, GAT inhibitor	SLC6A1		-62.91	-87.42	52.41	89.04	-44.11	-73.74	-99.31	-98.28	22.82	-94.32	-52.09
CP_NUCLEOSIDE_REVERSE_TRANSCRIPTASE_INHIBITOR	PCL	Nucleoside reverse transcriptase inhibitor				-78.03	-87.4	-33.5	-68.67	-99.65	-96.05	-98.48	NaN	25.13	26.16	NaN
CGS001-23039	KD	XPO7	Exportins, exportin 7			-75.24	-87.39	NaN	NaN	99.88	-89.31	-97.45	NaN	NaN	-63.09	72
ccsbBroad304_00949	OE	LRPAP1	low density lipoprotein receptor-related protein associated protein 1			-81.74	-87.37	-88.89	-99.19	-70.88	-11.59	-85.99	-92.78	-52.63	-44.84	-77.48
CGS001-898	KD	CCNE1	cyclin E1			-69.16	-87.34	67.87	-82.54	-59.48	-78.83	-46.14	NaN	NaN	97.32	-88.37
BRD-K11129031	CP	gemfibrozil	lipase clearing factor inhibitor, lipoprotein lipase activator, PPAR receptor agonist	PPARA, CYP2C8, LPL, SLCO1B1, SLCO1B3, SLCO2B1		-73.18	-87.32	-99.33	-79.69	94.94	-38.18	-69.47	28.09	-94.09	-73.18	NaN
CGS001-317703	KD	VN1R4	GPCR / Unclassified : Vomeronasal receptors, type 1, vomeronasal 1 receptor 4			-73.62	-87.32	-73.62	28.22	31.1	-99.39	-94.9	-43.62	-82.73	-72.08	NaN
BRD-K05926469	CP	lenalidomide	angiogenesis inhibitor, cereblon inhibitor, tumor apoptosis inducer, tumor necrosis factor production inhibitor, tumor necrosis factor receptor antagonist	CRBN, TNF, CDH5, PTGS2, TNFSF11		-67.84	-87.28	60.45	-93.06	41.19	-5.72	-85.74	27.75	-99.89	-80.06	-55.63
CGS001-5048	KD	PAFAH1B1	WD repeat domain containing, platelet-activating factor acetylhydrolase 1b, regulatory subunit 1 (45kDa)			-74.37	-87.28	-99.77	34.26	-33.21	-68.74	-74.37	NaN	-95.97	91.14	-85.42
ccsbBroad304_04399	OE	PGBD1	piggyBac transposable element derived 1			-60.67	-87.17	-98.57	-43.57	-92.52	59.98	90.38	-77.78	87.25	92.14	-83.15
BRD-A22707317	CP	SB-205384	GABA receptor modulator	GABRA3, GABRA5, GABRA6		-61.65	-87.16	-99.6	16.04	-64.1	-38.96	-83.11	-99.93	-59.21	24.83	85.56
BRD-K81783531	CP	VX-222	HCV inhibitor, RNA-directed RNA polymerase inhibitor			-72.53	-87.15	-16.32	76.78	-75.71	-86.77	-45.01	-69.35	84.76	-91.7	-99.54
ccsbBroad304_07153	OE	ZNF24	Zinc fingers, C2H2-type, zinc finger protein 24			-51.69	-87.1	-99.84	-96.58	84.01	-36.44	-58.52	62.73	97.21	-44.87	-95.37
ccsbBroad304_09420	OE	RASGRP4	EF-hand domain containing, RAS guanyl releasing protein 4			-28.6	-87.07	-90.1	51.39	68.49	-87.64	-98.56	-89.52	29.86	39.81	35.5
BRD-K18194590	CP	mephentermine	adrenergic receptor agonist	ADRA1A, ADRA1B, ADRA1D, ADRA2A, ADRA2B, ADRA2C, ADRB1, ADRB2, ADRB3		-54.67	-87.06	83.14	-34.35	-79.93	64.59	-75	-94.88	-89.23	33.83	9.56
CGS001-80212	KD	CCDC92	coiled-coil domain containing 92			-71.06	-87.06	-71.06	40.89	98.82	-47.65	-75.96	-80.18	NaN	53.41	-98.98
BRD-K99107520	CP	felbamate	carbonic anhydrase inhibitor, GABA receptor modulator, glutamate receptor blocker	GRIN2A, GRIN2B, GRIN3A		-77.05	-87.04	-83.95	69.7	-98.38	-24.84	50.02	-93.95	-72.58	-44.25	-81.51
CGS001-5315	KD	PKM2	pyruvate kinase, muscle			-73.99	-87.02	-95.06	-56.35	-91.74	-54.94	-30.35	NaN	-40.79	-93.76	-73.99
BRD-A78391468	CP	prednisolone	glucocorticoid receptor agonist	NR3C1, NR3C2, SERPINA6	Glucocorticoid receptor agonist	-81.71	-87.01	-83.57	40.47	23.33	92.3	-84.38	-79.85	-57.52	-84.97	-96.74
BRD-K06080977	CP	eicosatetraynoic-acid	cyclooxygenase inhibitor, lipoxygenase inhibitor	ALOX12, PPARA, PPARG, PTGS1		-63.06	-87	-91.89	-55.14	-15.67	-60.92	-99.05	-42.14	-65.19	29.04	-90.61
CGS001-23585	KD	TMEM50A	transmembrane protein 50A			-80.72	-86.87	NaN	-45.49	24.6	-99.28	81.08	-80.72	-50.28	-88.91	-84.59
BRD-A75479906	CP	rimantadine	acetylcholine channel inhibitor, unidentified pharmacological activity			-36.13	-86.8	-36.13	-34.77	47.09	-96.12	76.32	-87.64	-91.4	17.97	NaN
ccsbBroad304_03441	OE	UGT1A9	UDP glucuronosyltransferases, UDP glucuronosyltransferase 1 family, polypeptide A9			-62.5	-86.8	-95.06	-45.58	49.65	-37.4	-99.81	62.66	-67.07	-98.09	-57.93
CGS001-602	KD	BCL3	Ankyrin repeat domain containing, B-cell CLL/lymphoma 3			-17.91	-86.79	99.71	NaN	48.19	-97.67	-98.54	NaN	39.06	55.99	-74.87
CGS001-8508	KD	NIPSNAP1	nipsnap homolog 1 (C. elegans)			-68.63	-86.77	NaN	-44.92	-68.63	-54.16	-46.17	-91.17	-27.37	-86.56	-89.79
CGS001-6146	KD	RPL22	L ribosomal proteins, ribosomal protein L22			-76.75	-86.64	-76.75	NaN	-99.49	-55.13	NaN	NaN	-67.94	-93.83	38.75
BRD-K05977355	CP	fluconazole	cell wall synthesis inhibitor, sterol demethylase inhibitor	CYP3A5, CYP3A7		-66.8	-86.59	-99.89	70	-57.24	-62.55	48.81	-90.46	-98.9	-31.66	-71.05
BRD-K31342827	CP	bisindolylmaleimide	CDK inhibitor, PKC inhibitor, leucine rich repeat kinase inhibitor	CCND1, CDK4, LRRK2, PDPK1, PIM1, PRKCA, PRKCB, PRKCI, PRKCZ		-83.08	-86.59	48.83	-83.64	-93	-89.23	-82.53	-50.76	-75.14	48.77	-86
BRD-K53665955	CP	MK-5108	Aurora kinase inhibitor	AURKA, AURKB, AURKC	Aurora kinase inhibitor	-67.9	-86.52	-93.32	NaN	74.87	-42.66	45.94	-78.33	-68.17	-67.9	62.46
CGS001-51776	KD	ZAK	MLK subfamily, sterile alpha motif and leucine zipper containing kinase AZK			-62.78	-86.48	-93.54	-77.47	-38.48	-46.94	44.37	NaN	-62.78	-98.68	-61.99
CGS001-7023	KD	TFAP4	Basic helix-loop-helix proteins, transcription factor AP-4 (activating enhancer binding protein 4)			-25.03	-86.46	-85.21	-77.1	-99.94	90.64	27.03	51.39	-96.11	49.25	39.45
CGS001-10139	KD	ARFRP1	ADP-ribosylation factors, ADP-ribosylation factor related protein 1			-82.88	-86.45	33.92	-77	-89.66	-79.32	-86.65	-91	-32.49	-38.64	-99.7
CGS001-23530	KD	NNT	nicotinamide nucleotide transhydrogenase			-71.94	-86.44	73.57	-99.63	-99.98	-84.3	80.31	-73.18	-70.71	-64.86	82.57
BRD-A77118605	CP	BML-ST330	phospholipase inhibitor, DNA inhibitor, RNA synthesis inhibitor			-62.75	-86.42	-57.45	17.03	-89.62	-54.87	-68.06	-94.25	86.03	-56.82	-87.49
CGS001-5899	KD	RALB	v-ral simian leukemia viral oncogene homolog B (ras related; GTP binding protein)			-64.46	-86.41	-83.15	NaN	-94.15	-45.77	82.67	NaN	-99.47	-18.23	-37.56
CGS001-639	KD	PRDM1	Zinc fingers, C2H2-type, PR domain containing 1, with ZNF domain			-60.94	-86.38	-38.49	-53.69	-99.98	-99.45	-45.16	-74.53	NaN	-60.94	-59.64
BRD-K64451768	CP	GANT-58	GLI antagonist	DHH, GLI1, IHH		-71.75	-86.31	-61.06	-56.63	-12.61	44.22	-82.45	-92.06	-95.37	-98.19	-59.81
BRD-A93659613	CP	GR-89696	opioid receptor agonist	OPRK1		-70.05	-86.29	-37.85	75.47	45.09	-55.61	-73.5	-92.3	-91.6	-99.78	-66.6
BRD-A01317026	CP	7,8-dihydro-L-biopterin	dihydroneopterin aldolase inhibitor	NOS2, TPH1		-68.61	-86.27	-65.67	35.57	-50.95	29.08	-94.44	50.56	-80.22	-71.56	-89.67
BRD-K45861246	CP	azaperone	dopamine receptor antagonist	DRD2, DRD3		-61.57	-86.26	-87.24	38.53	-98.36	-96.46	-42.96	-24.15	-62.13	-26.88	-61.01
ccsbBroad304_06862	OE	RGS3	regulator of G-protein signaling 3			-75.44	-86.26	-97.39	42.4	57.64	NaN	-77.24	-75.44	-91.96	-60.32	75.23
ccsbBroad304_07292	OE	TNFSF13	CD molecules, tumor necrosis factor (ligand) superfamily, member 13			-52.3	-86.25	71.18	NaN	36.83	-52.3	-90.17	-80.28	92.43	-97.24	61.19
CGS001-24148	KD	PRPF6	PRP6 pre-mRNA processing factor 6 homolog (S. cerevisiae)			-63.16	-86.19	-92.36	-46.03	-80.29	-30.49	-81.73	64.17	-99.85	44.35	-27.35
CGS001-5887	KD	RAD23B	RAD23 homolog B (S. cerevisiae)		DNA Replication LOF	-68.98	-86.18	-77.41	-32.2	-99.02	-96.16	81.35	-60.54	86.4	43.4	-96.36
BRD-A93048969	CP	BRD-A93048969	acetylcholine receptor antagonist	CHRM2, CHRM1, CHRM3, CHRM4, CHRM5, SI		-78.88	-86.15	-51.75	-84.31	-88.22	-73.45	-55.81	NaN	37.03	-99.05	NaN
ccsbBroad304_00098	OE	ARG1	Arginase, arginase, liver			-77.88	-86.12	46.4	-77.88	-99.82	NaN	32.06	-87.48	-98.86	-57.7	-39.48
BRD-K91370081	CP	anisomycin	DNA synthesis inhibitor	NHP2L1, RPL10L, RPL11, RPL13A, RPL15, RPL19, RPL23, RPL23A, RPL26L1, RPL3, RPL37, RPL8, RSL24D1		-46.15	-85.98	61.52	NaN	-84.93	-46.15	-85.99	-29.69	-45.17	42.58	-82.92
ccsbBroad304_02322	OE	ZNF263	Zinc fingers, C2H2-type, zinc finger protein 263			-73.86	-85.98	-96.51	NaN	95.29	-73.86	52.65	-80.13	-85.56	-42.7	41.68
BRD-K71879491	CP	tretinoin	RAR agonist, RAR receptor binder, retinoid receptor agonist, ROR ligand	RARG, RORB, ALDH1A1, ALDH1A2, GPRC5A, NR0B1, NR2C2, PPARD, RARA, RARB, RARRES1, RORC, RXRB, RXRG		-78.03	-85.97	-76.1	-87.66	90.51	-87.75	-49.54	-57.38	96.28	-79.97	-80.26
CGS001-2138	KD	EYA1	Protein tyrosine phosphatases / Asp-based PTPs, eyes absent homolog 1 (Drosophila)			-82.61	-85.97	-75.13	-96.64	-82.48	-63.9	NaN	NaN	-99.91	-26.93	-82.74
ccsbBroad304_04146	OE	HDAC11	Histone deacetylases, histone deacetylase 11			-61.97	-85.96	73.84	-47.92	88.9	-99.49	-95.48	-50.75	-73.19	-92.64	36.51
CGS001-1045	KD	CDX2	Homeoboxes / ANTP class : HOXL subclass, caudal type homeobox 2			-62.47	-85.92	40.5	53.49	-37.69	-33.1	-87.33	NaN	-90.38	-62.47	-83.84
CGS001-10973	KD	ASCC3	activating signal cointegrator 1 complex subunit 3			-82.39	-85.92	67.05	NaN	63.04	-99.88	21.82	-84.73	-97.13	-82.39	-55.64
CGS001-7030	KD	TFE3	Basic helix-loop-helix proteins, transcription factor binding to IGHM enhancer 3			-48.67	-85.83	-21.18	96.07	-92.61	46.47	-99.49	NaN	NaN	75.73	-76.15
BRD-A07440155	CP	labetalol	adrenergic receptor antagonist	ADRB1, ADRB2, ADRA1A, ADRA1D, ADRA1B		-57.15	-85.82	-99.92	-97.36	62.33	92.6	20.82	-97.81	-37.07	-77.24	71.48
BRD-K14643723	CP	4-(2-Amino-ethyl)-benzenesulfonamide	carbonic anhydrase inhibitor	CA2, CA1, CA9, CA12, CA14, CA4		-68.64	-85.77	-18.31	-40.47	-73.17	-64.11	-96.51	-91.06	44.8	-87.84	46.56
CGS001-5359	KD	PLSCR1	phospholipid scramblase 1			-77.13	-85.76	-99.68	29.09	51.26	-73.23	-66.36	-81.03	-87.92	-60.34	-99.47
BRD-A56892734	CP	esomeprazole	ATPase inhibitor, ABC transporter expression enhancer	ATP4A, CYP2C19, CYP3A4		-72.42	-85.72	-25.3	-95.61	-68.18	-60.4	-76.65	NaN	-78.49	-65.26	NaN
CGS001-23066	KD	CAND2	cullin-associated and neddylation-dissociated 2 (putative)			-52.57	-85.71	-99.59	49.11	-93.66	-48.67	-51.01	NaN	-84.64	83.4	-52.57
BRD-K17294426	CP	clebopride	dopamine receptor antagonist	DRD2, ACHE		-64.43	-85.68	-82.58	-60.04	-61.43	-91.61	-37.96	95.78	-85.24	-64.43	NaN
ccsbBroad304_06367	OE	HK1	hexokinase 1			-82.18	-85.66	-88.73	-96.09	-96	-94.42	-37.73	78.8	30.66	47.14	-78.69
CGS001-1936	KD	EEF1D	eukaryotic translation elongation factor 1 delta (guanine nucleotide exchange protein)			-43.33	-85.65	92.5	NaN	-98.55	NaN	83.21	NaN	-43.33	-93.87	-28.17
CGS001-10257	KD	ABCC4	ATP binding cassette transporters / subfamily C, ATP-binding cassette, sub-family C (CFTR/MRP), member 4			-65.65	-85.62	51.05	NaN	-65.65	-58.83	-80.47	NaN	NaN	-99.98	30.36
BRD-K97951054	CP	BRD-K97951054	Aurora kinase inhibitor, Pim kinase inhibitor, VEGFR inhibitor	AURKB, KDR, PIM1		-35.88	-85.55	26.24	-97.72	42.86	-71.88	65.56	-35.88	-93.49	26.81	NaN
ccsbBroad304_01380	OE	RBBP7	WD repeat domain containing, retinoblastoma binding protein 7			-24.28	-85.53	-81.76	55.32	56.52	47.03	33.21	65.15	-85.5	-91.36	-93.83
BRD-K14236372	CP	BRD-K14236372	lysophospholipid receptor agonist	S1PR4		-48.15	-85.51	-92.18	45.29	-95.91	-93.35	NaN	-48.15	-38.83	97.92	84.83
BRD-A65440446	CP	cimaterol	adrenergic receptor agonist		Beta-adrenergic receptor agonist	-55.95	-85.49	-95.6	-87.43	-28.06	65.81	-27.08	92.99	-79.34	-55.95	NaN
CGS001-6934	KD	TCF7L2	transcription factor 7-like 2 (T-cell specific, HMG-box)			-63.5	-85.49	57.88	-97.75	41.58	-63.5	-94.04	NaN	49.09	-91.77	50.31
CGS001-79894	KD	ZNF672	Zinc fingers, C2H2-type, zinc finger protein 672			-34.31	-85.46	58.22	24.98	95.35	-98.24	-97.7	41.72	NaN	-89.06	-34.31
CGS001-3304	KD	HSPA1B	Heat shock proteins / HSP70, heat shock 70kDa protein 1B			-80.75	-85.37	-82.06	-95.61	-80.75	-68.61	-38.1	25.37	-99.98	-61.14	NaN
ccsbBroad304_02436	OE	ZER1	ZYG11 cell cycle regulator family, zer-1 homolog (C. elegans)			-76.58	-85.35	-50.73	93.94	-95.98	NaN	82.16	-99.97	-81.78	-73.45	-76.58
ccsbBroad304_00883	OE	ISG20	interferon stimulated exonuclease gene 20kDa			-76.85	-85.35	-97.48	-55.46	-37.48	-83.69	-64.38	-99.97	-77.46	-50.28	-76.23
ccsbBroad304_07590	OE	WARS2	Aminoacyl tRNA synthetases / Class I, tryptophanyl tRNA synthetase 2, mitochondrial			-78.84	-85.33	-84.48	-88.86	-86.94	58.65	-55.42	53.22	-99.89	31.21	-73.19
ccsbBroad304_00679	OE	GPR39	GPCR / Class A : Orphans, G protein-coupled receptor 39			-79.53	-85.26	52.38	-96.34	-83.04	-95.79	-84.04	-56.16	-36.9	-76.02	66.33
ccsbBroad304_00127	OE	ATP5B	ATPases / F-type, ATP synthase, H+ transporting, mitochondrial F1 complex, beta polypeptide			-62.45	-85.15	48.69	-50.23	-95.02	54.63	-65.87	-50.8	-59.03	-98.23	-98.93
CGS001-93349	KD	SP140L	Zinc fingers, PHD-type, SP140 nuclear body protein-like			-82.76	-85.15	-63.97	-88.58	25.84	-98.81	-82.76	NaN	-56.84	21.53	-99.82
CGS001-2059	KD	EPS8	epidermal growth factor receptor pathway substrate 8			-60.57	-85.14	-47.63	NaN	-60.57	NaN	-98.61	NaN	-96.98	79.66	92.4
BRD-K57545991	CP	enalapril	angiotensin converting enzyme inhibitor, angiotensin receptor blocker	ACE		-70.12	-85.1	-70.8	70.03	-93.95	86.6	-81.61	-99.23	-42.52	-69.44	39.65
CGS001-3046	KD	HBE1	hemoglobin, epsilon 1			-71.36	-85.1	-51.63	-88.01	-74.43	-58.42	20.02	72.58	-69.57	-95.42	-73.15
BRD-K74501079	CP	azithromycin	50S ribosomal subunit inhibitor, protein synthesis inhibitor	MLNR		-50.94	-85.08	-65.85	-20.6	-98.54	-87.19	94.74	37.22	-99.74	34.07	-36.03
CGS001-10782	KD	ZNF274	Zinc fingers, C2H2-type, zinc finger protein 274			-63.43	-85.08	16.99	-61.07	-81.22	-99.66	52.74	92.15	NaN	-81.97	-63.43
CGS001-6583	KD	SLC22A4	Organic zwitterions/cation transporters (OCTN), solute carrier family 22 (organic cation/ergothioneine transporter), member 4			-64.84	-85.06	-81.9	-99.78	29.82	97.95	-92.51	-47.77	-86.92	-28.65	-33.5
CGS001-55556	KD	ENOSF1	enolase superfamily member 1			-61.84	-85.04	-98.98	-90.16	19.79	39.66	-70.94	84.31	50.91	-52.73	-87.12
ccsbBroad304_04633	OE	TP53RK	Bud32 family, TP53 regulating kinase			-75.51	-85.03	-93.63	-90.28	-24.94	48.04	89.42	-65.98	-99.36	-53.51	-99.71
BRD-A23770159	CP	sirolimus	mTOR inhibitor, CCR expression inhibitor, cell cycle inhibitor, proteasome inhibitor, protein kinase inhibitor, T cell inhibitor	MTOR, FKBP1A, CCR5, FGF2		-78.38	-85	-96.1	-87.98	25.59	-71.77	78.13	-37.11	28.43	-94.26	-85.12
BRD-K72034655	CP	peucedanin	apoptosis inducer, antileukemic			-84.99	-84.99	-93.19	11.89	NaN	NaN	-85.54	-72.91	NaN	NaN	NaN
BRD-A96456596	CP	FPL-55712	leukotriene receptor antagonist, leukotriene synthesis inhibitor			-65.64	-84.95	41.44	57.08	-50.56	-76	80.01	-94.89	-60.05	-71.24	-92.05
CGS001-10694	KD	CCT8	Heat Shock Proteins / Chaperonins, chaperonin containing TCP1, subunit 8 (theta)			-73.81	-84.93	NaN	-27.29	31.22	54.85	-73.81	38.58	-99.82	-99.43	-84.43
CGS001-7536	KD	SF1	Zinc fingers, CCHC domain containing, splicing factor 1			-65.86	-84.92	-91.7	-93.11	50.62	-65.02	43.64	48.37	-94.33	-66.71	-43.25
BRD-K67174588	CP	toremifene	selective estrogen receptor modulator (SERM), estrogen receptor antagonist	ESR1, CYP3A5	Estrogen receptor antagonist	-68.62	-84.92	-80.53	NaN	-89.57	-74.07	67.59	-55.82	-62.73	94.4	-68.62
CGS001-3945	KD	LDHB	lactate dehydrogenase B			-72.65	-84.91	-86.28	NaN	-99.83	-60.38	32.03	NaN	-37.27	90.1	-94.8
BRD-K03406345	CP	azacitidine	DNA methyltransferase inhibitor, antimetabolite, DNA methylase inhibitor, DNA synthesis inhibitor, RNA synthesis inhibitor	DNMT1		-82.86	-84.88	-49.48	97.55	-90.99	56.53	-92.87	-86.22	-52.96	-82.86	NaN
BRD-A83855350	CP	naltrexone	opioid receptor antagonist, opioid receptor ligand	OPRK1, OPRM1, OPRD1, SIGMAR1		-79.9	-84.86	-79.9	-40.21	-98.88	-86.06	19.86	-52.09	42.89	-80.21	NaN
BRD-A87125127	CP	3-matida	glutamate receptor antagonist	GRM1		-65.86	-84.85	NaN	NaN	86.28	-95.67	NaN	NaN	-46.88	-31.25	-87.45
BRD-K52721684	CP	PCO-400	potassium channel activator, potassium channel agonist	ABCC9, KCNJ8	Potassium channel activator	-66.07	-84.82	-90.27	-70.36	23.57	24.85	-83.85	39.29	-61.78	-93.43	-55.26
ccsbBroad304_02121	OE	UBE2L6	Ubiquitin-conjugating enzymes E2, ubiquitin-conjugating enzyme E2L 6			-73.16	-84.82	-94.11	35.2	-33.09	-89.91	-99.3	95.38	-85.56	-53.67	-61.5
CGS001-23236	KD	PLCB1	Phosphoinositide-specific phospholipase C, phospholipase C, beta 1 (phosphoinositide-specific)		Phospholipases LOF	-77.77	-84.8	-82.92	-72.62	-54.93	-35.59	-98.32	-27.5	NaN	-91.56	NaN
BRD-K95655893	CP	MAZ-51	VEGFR inhibitor	FLT4		-65.31	-84.79	-97.64	-16.39	-95.68	-26.21	-84.62	-65.31	-21.3	86.19	NaN
CGS001-6491	KD	STIL	SCL/TAL1 interrupting locus			-76.75	-84.77	-82.74	31.06	-97.85	-99.64	-85.12	30.72	-42.53	-42.61	-70.77
CGS001-4522	KD	MTHFD1	methylenetetrahydrofolate dehydrogenase (NADP+ dependent) 1, methenyltetrahydrofolate cyclohydrolase, formyltetrahydrofolate synthetase			-71.31	-84.74	-91.64	75.34	52.44	-55.24	-94.65	-66.57	-76.04	74.64	-90.06
CGS001-57819	KD	LSM2	LSM2 homolog, U6 small nuclear RNA associated (S. cerevisiae)			-84.61	-84.69	-31.97	-84.53	-96.46	-85.45	-86.01	29.16	NaN	-67.78	NaN
BRD-A79479878	CP	testosterone	androgen receptor (AR) agonist, androgen receptor agonist, testosterone receptor agonist	AR, CYP19A1, CYP2C19, CYP2C8, CYP3A5		-74.37	-84.63	-91.18	91.42	-95.51	-79.41	-70.03	-74.37	44.26	82.34	NaN
BRD-K64935403	CP	ebelactone-b	pancreatic lipase inhibitor	PNLIP		-74.61	-84.62	-80.46	94.84	-73.05	-89.61	-70.01	-76.16	70.73	-36.23	-83.16
CGS001-5646	KD	PRSS3	Serine peptidases / Serine peptidases, protease, serine, 3			-79.98	-84.62	-91.8	81.53	-80.42	-52.64	-79.54	52.08	-94.56	-81	38.25
CGS001-2185	KD	PTK2B	Serine/threonine phosphatases / Protein phosphatase 1, regulatory subunits, PTK2B protein tyrosine kinase 2 beta			-86.33	-84.61	-28.84	-100	-88.13	NaN	NaN	-88.04	-95.43	32.17	98.95
BRD-K02404261	CP	caffeine	adenosine receptor antagonist, ATM kinase inhibitor, ATR kinase inhibitor	ADORA1, ADORA2A, ADORA2B, ATM, ITPR1, RYR1, ADORA3, ATR, ITPR2, ITPR3, PDE10A, PDE11A, PDE1A, PDE1B, PDE1C, PDE2A, PDE3A, PDE3B, PDE4A, PDE4B, PDE4C, PDE4D, PDE5A, PDE6A, PDE6B, PDE6C, PDE7A, PDE7B, PDE8A, PDE8B, PDE9A, PIK3CA, PIK3CB, PIK3CD, PRKDC, RYR2, RYR3		-72.54	-84.5	-72.46	-72.63	-16.64	87.09	-39.78	-79.8	-61.13	-87.24	-99.59
CGS001-64324	KD	NSD1	Histone methyltransferases (HMTs), nuclear receptor binding SET domain protein 1			-32.42	-84.49	79.75	NaN	-82.33	-92.05	-29.46	-32.42	31.09	-79.54	65.46
BRD-K91904471	CP	SD-169	p38 MAPK inhibitor	MAPK14		-41.94	-84.46	-96.69	68.33	-9.15	-97.76	-41.94	98.99	-95.63	92.42	NaN
CGS001-79862	KD	ZNF669	Zinc fingers, C2H2-type, zinc finger protein 669			-25.84	-84.42	NaN	36.88	51.25	-88.98	69.99	NaN	27.65	-99.31	-79.33
BRD-K48869804	CP	icilin	TRPA1 agonist, TRPM8 agonist	TRPA1, TRPM8		-68.58	-84.42	19.09	-66.01	-92.41	-98.98	-95.8	-71.15	20.34	-59.39	-26.58
BRD-A62184259	CP	cycloheximide	glycogen synthase kinase inhibitor, protein synthesis inhibitor	GSK3B, RPL3	Protein synthesis inhibitor	-15.45	-84.41	-92.47	99.69	-63.19	32.29	-85.5	61.43	64.19	54.15	-71.95
CGS001-25874	KD	BRP44	brain protein 44			-63.29	-84.34	-44.03	NaN	98.42	76.81	-75.11	-93.74	-63.29	67.61	-89.91
BRD-A98431941	CP	ephedrine	adrenergic receptor agonist	ACHE, ADRA1A, ADRB2, SLC18A2, SLC6A2		-78.63	-84.32	-80.08	-81.51	51.64	-78.63	-41.89	61.61	-13.6	-98.18	NaN
BRD-A06352508	CP	SB-218078	CHK inhibitor, PKC inhibitor	CHEK1		-75.1	-84.29	-80.94	30.56	-81.68	-99.16	-69.27	-99.07	-45.48	42.87	76.62
CGS001-9702	KD	CEP57	centrosomal protein 57kDa			-77.02	-84.25	NaN	NaN	-91.12	-71.1	-40.88	NaN	NaN	-82.95	46.94
CGS001-23139	KD	MAST2	MAST family, microtubule associated serine/threonine kinase 2			-81.69	-84.23	-91.16	90.8	-98.28	-99.12	-30.79	89.46	-47.29	-80.22	-83.17
CGS001-55620	KD	STAP2	signal transducing adaptor family member 2			-72.38	-84.21	NaN	NaN	86.07	-72.38	-84.49	61.58	74.48	NaN	-80.89
ccsbBroad304_03072	OE	GTPBP8	GTP-binding protein 8 (putative)			-76.27	-84.18	-76.92	78.82	-95.03	43.78	-83.65	-75.62	37.67	-81.4	-54.42
CGS001-1650	KD	DDOST	dolichyl-diphosphooligosaccharide--protein glycosyltransferase			-60.69	-84.17	-82.25	51.22	-99.89	-90.63	-39.13	NaN	NaN	30.79	61.51
CGS001-1409	KD	CRYAA	Heat shock proteins / HSPB, crystallin, alpha A			-84.16	-84.16	-91.93	-52.61	-86.02	-41.97	52.9	-99.93	NaN	-45	-95.61
CGS001-7728	KD	ZNF175	Zinc fingers, C2H2-type, zinc finger protein 175			-62.74	-84.15	-62.74	NaN	-98.26	53.61	74.27	-91.02	NaN	NaN	-43.8
CGS001-5581	KD	PRKCE	Eta subfamily, protein kinase C, epsilon			-65.76	-84.13	-97.21	-41	-99.43	-54.78	-67.02	47.92	-92.2	-64.5	-40.9
BRD-A02006392	CP	nitrendipine	calcium channel blocker, L-type calcium channel blocker	CACNA1C, CACNA1D, CACNA2D1, CACNA1H, CACNA1S, CACNA2D2, CACNB2, CACNG1, KCNN4		-74.77	-84.12	14.71	-97.73	-69.8	-33.16	-79.73	-91.76	-96.69	32.81	-34.43
CGS001-1604	KD	CD55	CD molecules, CD55 molecule, decay accelerating factor for complement (Cromer blood group)			-55.6	-84.08	-75.9	-79.88	-83.57	65.34	-35.3	91.23	NaN	-33.78	NaN
BRD-K36395411	CP	SB-206553	serotonin receptor antagonist, serotonin receptor partial agonist	HTR2B, HTR2C, HTR1A, HTR2A		-44.79	-84.01	-81.04	-44.61	-31.54	-44.79	-94	43.72	-90.4	-34.73	NaN
CGS001-10672	KD	GNA13	guanine nucleotide binding protein (G protein), alpha 13			-77.94	-83.97	-60.43	-96.12	41.87	-92.69	NaN	-74.18	-81.69	-40.4	NaN
BRD-U01690642	CP	acetyl-geranyl-cysteine	Ras carboxyl methylation inhibitor			-73.31	-83.94	57.69	-59.08	70.68	-79.8	-71.17	-87.36	-99.25	-23.21	-75.45
CGS001-134288	KD	TMEM174	transmembrane protein 174			-76.25	-83.93	-68.62	NaN	NaN	-76.25	-94.33	NaN	-82.86	98.74	50.82
ccsbBroad304_01976	OE	EIF4EBP3	eukaryotic translation initiation factor 4E binding protein 3			-75	-83.92	-75	NaN	-30.54	-36.49	-29.85	-90.16	56.17	-87.88	-84.03
CGS001-8777	KD	MPDZ	multiple PDZ domain protein			-63.61	-83.91	NaN	-96.32	85.24	NaN	-63.61	NaN	-95.95	19.11	29.69
CGS001-7172	KD	TPMT	thiopurine S-methyltransferase			-62.06	-83.86	99.82	-79.81	-62.06	-79.89	-61.81	NaN	-99.74	-16.09	-45.16
CGS001-509	KD	ATP5C1	ATPases / F-type, ATP synthase, H+ transporting, mitochondrial F1 complex, gamma polypeptide 1			-76.79	-83.85	43.89	32.13	-92.35	-51.75	-23.89	NaN	-81.09	-76.79	-91.79
CGS001-55746	KD	NUP133	nucleoporin 133kDa		Minor histocompatibility antigens LOF, Nucleoporin LOF	-40.25	-83.77	NaN	81.33	-40.25	-95.46	-99.91	-77.4	43.31	35.35	97.54
BRD-A74771556	CP	nikkomycin	chitinase inhibitor			-73.39	-83.76	-73.39	-93.04	87.43	-98.84	-58.21	-64.96	-85.4	11.72	NaN
ccsbBroad304_06800	OE	PSMB7	Proteasome subunits, proteasome (prosome, macropain) subunit, beta type, 7			-78.92	-83.75	-86.68	-74.92	-35.88	36.39	-85.01	-97.65	-57.73	-82.91	-43.5
ccsbBroad304_03433	OE	DDIT4	DNA-damage-inducible transcript 4			-83.68	-83.72	-83.8	-88.02	-93.4	-88.06	-73.95	-81.07	-55.71	-83.64	53.84
CGS001-4214	KD	MAP3K1	MAPKKK:STE11 family, mitogen-activated protein kinase kinase kinase 1			-83.73	-83.7	-87.76	-89.57	-51.55	-88.8	-83.76	-39.44	-84.34	-69.2	-33.89
ccsbBroad304_02140	OE	ZNHIT3	Zinc fingers, HIT-type, zinc finger, HIT-type containing 3			-75.36	-83.68	-96.66	-73.48	-46.37	96.13	-28.17	-54.21	-93.36	-77.24	-88.58
CGS001-51635	KD	DHRS7	Short chain dehydrogenase/reductase superfamily / Classical SDR fold cluster 3, dehydrogenase/reductase (SDR family) member 7			-59.4	-83.65	-99.95	73.34	-97.76	-58.39	-25.37	-60.41	-97.73	92.98	-54.51
CGS001-51478	KD	HSD17B7	Short chain dehydrogenase/reductase superfamily / Classical SDR fold cluster 2, hydroxysteroid (17-beta) dehydrogenase 7			-78.14	-83.61	-98.99	26.08	-78.14	-29.36	-38.69	-98.39	NaN	-82.71	27.37
CGS001-1362	KD	CPD	Carboxypeptidase A, carboxypeptidase D			-63.55	-83.6	-63.55	-84.14	39.4	85.52	-98.98	-99.35	45.86	32.19	NaN
CGS001-51466	KD	EVL	Enah/Vasp-like			-62.48	-83.58	40	-93.08	-76.42	-95.82	-48.54	38.46	96.53	47.7	-77.91
BRD-A65615053	CP	zacopride	serotonin receptor antagonist, serotonin receptor agonist	HTR3A, HTR4, HTR3B, HTR5A		-64.63	-83.56	23.37	63.19	-99.96	-42.7	-64.63	95.78	-73.84	-89.04	NaN
CGS001-54881	KD	TEX10	testis expressed 10			-67.86	-83.55	NaN	99.39	-80.24	-96.35	76.75	-87.08	-34.99	-67.86	-28.87
CGS001-9961	KD	MVP	major vault protein			-71.96	-83.47	-76.09	-71.96	-99.81	-87.82	-43.55	NaN	69.99	-61.77	52.7
ccsbBroad304_05865	OE	ATP1A3	ATPases / P-type, ATPase, Na+/K+ transporting, alpha 3 polypeptide			-78.41	-83.46	-78.62	-78.2	36.57	-98.79	-99.1	36.25	67.19	-80.23	-75.33
BRD-K76211160	CP	BRD-K76211160	cytochrome P450 inhibitor	CYP11B2		-65.71	-83.45	-65.71	-30.34	-92.23	34.18	-28.94	-92.35	-87.2	44.25	NaN
BRD-A41722204	CP	sulmazole	calcium sensitizer, phosphodiesterase inhibitor			-63.26	-83.44	-97	-99.13	69.38	-70.24	40.84	-85.8	-32.23	-56.29	54.55
CGS001-54536	KD	EXOC6	exocyst complex component 6			-82.79	-83.43	46.66	-99.89	NaN	-82.79	NaN	NaN	24.32	-91.69	83.64
CGS001-53834	KD	FGFRL1	Immunoglobulin superfamily / I-set domain containing, fibroblast growth factor receptor-like 1			-73.21	-83.35	-65.06	81.21	88.44	-90.31	-73.21	NaN	-99.2	-33.05	-88.19
BRD-K55301415	CP	abiraterone	17,20 lyase inhibitor, androgen biosynthesis inhibitor, cytochrome P450 inhibitor, steroid sulfatase inhibitor	CYP17A1, CYP11B1		-75.69	-83.35	-75.69	-80.55	53.66	-96.85	-34.51	-51.54	-86.52	36.3	NaN
BRD-K08109516	CP	L-701324	glutamate receptor antagonist	GRIN1, GRIN2A, GRIN2B, GRIN2C, GRIN2D		-50	-83.32	-98.73	20.22	-97.09	-38.71	45.95	57.7	-61.29	-34.55	-86.07
CGS001-8573	KD	CASK	CASK family, calcium/calmodulin-dependent serine protein kinase (MAGUK family)			-77.98	-83.32	50	-96.65	26.6	-81.51	97.24	NaN	-77.98	-93.44	43.91
ccsbBroad304_09177	OE	EFCAB2	EF-hand domain containing, EF-hand calcium binding domain 2			-76.28	-83.31	-99.15	-86.29	-89.95	-69.26	47.46	32.62	41.07	-91.61	70.89
CGS001-11214	KD	AKAP13	A-kinase anchor proteins, A kinase (PRKA) anchor protein 13		Kinase anchoring proteins LOF	-62.93	-83.28	-47.37	64.54	-96.69	65.55	-99.24	NaN	NaN	-78.48	32.74
CGS001-1147	KD	CHUK	IKK family, conserved helix-loop-helix ubiquitous kinase			-63.27	-83.27	NaN	-91.13	-80.38	-72.59	-53.96	NaN	43.7	97.96	-38.33
ccsbBroad304_01514	OE	SDHC	Mitochondrial respiratory chain complex / Complex II, succinate dehydrogenase complex, subunit C, integral membrane protein, 15kDa			-63.39	-83.25	43.36	35.97	-99.73	-52.87	27.73	-84.28	-88.33	-46.5	-73.91
CGS001-10150	KD	MBNL2	Zinc fingers, CCCH-type domain containing, muscleblind-like 2 (Drosophila)			-61.35	-83.16	NaN	24.7	82.29	-90.99	-72.91	-61.35	-35.15	78.09	-98.8
BRD-K76775527	CP	nimesulide	cyclooxygenase inhibitor, matrix metalloprotease inhibitor, prostanoid receptor inhibitor	PTGS2, LTF, PLA2G2E, PTGS1		-59.69	-83.13	-85.51	21.62	-41.72	-71.05	21.27	-94.58	-48.32	-47.81	-82.29
CGS001-5565	KD	PRKAB2	AMPK subfamily, protein kinase, AMP-activated, beta 2 non-catalytic subunit			-54.01	-83.08	-40.07	-98.16	-54.01	-33.2	24.94	-97.95	41.94	-86.42	NaN
BRD-K73978287	CP	hydrocortisone	corticosteroid agonist, glucocorticoid receptor agonist, immunosuppressant, interleukin receptor antagonist	ANXA1, NOS2, NR3C1, NR3C2	Glucocorticoid receptor agonist	-42.68	-83.03	-42.68	-91.22	68.48	-95.85	35.63	-82.37	58	-17.59	NaN
ccsbBroad304_07582	OE	NET1	Rho guanine nucleotide exchange factors, neuroepithelial cell transforming 1			-57.3	-82.97	-96.43	-49.22	-97.67	-82.34	24.97	-64.72	92.05	-49.88	65.46
CGS001-6722	KD	SRF	serum response factor (c-fos serum response element-binding transcription factor)			-63.77	-82.95	-14.6	-59.67	-97.42	-66.16	-92.89	-41.47	23.33	-99.43	-61.38
ccsbBroad304_06755	OE	PPAT	Phosphoribosyl pyrophosphate amidotransferase, phosphoribosyl pyrophosphate amidotransferase			-52.98	-82.92	-91.85	NaN	-44.51	42.91	-52.98	-92.03	27.23	-97.23	38.94
CGS001-57594	KD	HOMEZ	Homeoboxes / ZF class, homeobox and leucine zipper encoding			-68.79	-82.92	-70.98	-35.21	-94.04	-66.6	-99.57	-95.67	-56.84	70.16	-63.65
ccsbBroad304_00034	OE	AES	amino-terminal enhancer of split			-58.04	-82.9	-92.52	-24.1	-91.56	-29.96	-85.53	39.05	92.17	-37.49	-78.58
CGS001-5297	KD	PI4KA	1-phosphatidylinositol 4-kinase family, phosphatidylinositol 4-kinase, catalytic, alpha			-53.6	-82.82	-19.56	-99.21	25.83	-82.07	51.05	-98.28	-53.6	NaN	42.05
BRD-K61341215	CP	vecuronium	acetylcholine receptor antagonist	CHRNA2		-62.68	-82.82	19.68	-28.43	-80.43	-47.23	-74.62	-87.21	-50.73	-98.44	43.29
ccsbBroad304_02392	OE	PAK4	PAKB subfamily, p21 protein (Cdc42/Rac)-activated kinase 4			-56	-82.8	-69.28	46.39	-95.8	-42.72	-29.35	95.36	-95.39	60.39	-99.35
BRD-A83081521	CP	finasteride	5 alpha reductase inhibitor, androgen receptor antagonist, steroid 5alpha-reductase inhibitor	SRD5A2, SRD5A1, AKR1D1, AR		-70.77	-82.79	-72.49	82.05	-26.66	-69.05	-94.63	66.77	-81.51	-63.76	-75.74
CGS001-85027	KD	C5ORF62	chromosome 5 open reading frame 62			-65.32	-82.76	35.42	-96.66	-94.09	-40.96	-95.85	NaN	-65.32	83.74	34.31
BRD-K17349619	CP	HLI-373	MDM inhibitor	MDM2	MDM inhibitor	-71.52	-82.75	-66.78	-21.27	97.61	-99.03	-76.26	-88.16	-81.78	-37.23	89.9
CGS001-7534	KD	YWHAZ	tyrosine 3-monooxygenase/tryptophan 5-monooxygenase activation protein, zeta polypeptide			-65.76	-82.74	-62.78	-76.13	NaN	-84.82	76.25	NaN	98.87	-21.03	-68.75
CGS001-9120	KD	SLC16A6	SLC16 family of monocarboxylate transporters, solute carrier family 16, member 6 (monocarboxylic acid transporter 7)			-37.11	-82.72	-37.11	NaN	-98.89	94.23	25.97	-28.58	44.23	-92.38	-77.66
CGS001-9826	KD	ARHGEF11	Rho guanine nucleotide exchange factors, Rho guanine nucleotide exchange factor (GEF) 11			-43.01	-82.72	-98.28	-33.06	NaN	-92.55	46.96	-94.25	-43.01	36.34	59.15
ccsbBroad304_01287	OE	MAPK8	MAPK:JNK subfamily, mitogen-activated protein kinase 8			-74.31	-82.7	-87.48	-83.04	-86.23	NaN	98.01	30.09	-74.31	37.62	-62.84
CGS001-818	KD	CAMK2G	CAMK2 family, calcium/calmodulin-dependent protein kinase II gamma			-48.36	-82.67	-94.93	22.94	16.86	-74.51	-85.96	53.23	35.29	-22.2	-96.71
CGS001-24140	KD	FTSJ1	FtsJ homolog 1 (E. coli)		X linked mental retardation group 1 LOF	-53.5	-82.67	-94.42	-83.46	98.75	99.51	-35.63	-98.37	-71.36	60.12	56.49
CGS001-3294	KD	HSD17B2	Short chain dehydrogenase/reductase superfamily / Classical SDR fold cluster 2, hydroxysteroid (17-beta) dehydrogenase 2			-68.57	-82.63	-52.99	-49.98	-89.94	-86.99	63.23	-68.57	-98.52	NaN	65.52
ccsbBroad304_04490	OE	RSPH1	radial spoke head 1 homolog (Chlamydomonas)			-63.34	-82.57	-48.85	-81.39	-99.95	68.27	85.23	-32.11	-78.52	-77.84	92.96
BRD-A89672324	CP	CGP-55845	GABA receptor antagonist	GABBR1, GABBR2, KCTD12, KCTD16, KCTD8		-66.76	-82.53	-79.99	93.99	28.14	-99.94	99.29	-99.57	-53.53	49.64	-87.14
CGS001-54108	KD	CHRAC1	chromatin accessibility complex 1			-79.19	-82.53	-89.32	-80.33	14.2	-96.68	-22.87	-78.06	-99.94	-64.67	-67.36
BRD-K41260949	CP	valproic-acid	HDAC inhibitor, ABAT inhibitor, GABA receptor agonist, GABAergic transmission enhancer, voltage-gated sodium channel blocker	ABAT, HDAC1, SCN1A, SCN3A, ACADSB, ALDH5A1, HDAC2, HDAC9, OGDH, SCN10A, SCN11A, SCN1B, SCN2A, SCN2B, SCN3B, SCN4A, SCN4B, SCN5A, SCN7A, SCN8A, SCN9A		-75.67	-82.5	-76.9	-40.59	64.55	-82.79	-47.12	-91.11	-74.45	-95.25	-71.61
BRD-K57886322	CP	fluocinonide	corticosteroid agonist, corticosteroid hormone receptor agonist	NR3C1, SERPINA6, SMO	Glucocorticoid receptor agonist	-50.48	-82.49	-86.6	-11.61	-94.66	62.77	29.72	-98.49	-50.48	42.28	NaN
BRD-K81839095	CP	estrone	estrogen receptor agonist, estrogenic hormone	ESR1, ESR2	Estrogen receptor agonist	-58.38	-82.43	-80.8	74.93	-35.95	-91.18	-31.32	-93.29	84.72	-81.3	28.39
BRD-K06878038	CP	deferiprone	chelating agent, cytochrome P450 inhibitor, iron absorption inhibitor, reducing agent	CYP4F2		-70.26	-82.41	-94.52	95.64	-97.53	47.99	-48.46	NaN	-67.1	-73.41	NaN
CGS001-23161	KD	SNX13	Sorting nexins, sorting nexin 13			-64.79	-82.4	-46.02	33.3	-74.8	-85.79	-99.72	-68.94	-60.63	-54.69	79.68
BRD-K45252063	CP	clofibrate	PPAR receptor agonist	PPARA, LPL		-68.25	-82.4	-61.59	-63.12	-82.48	-73.39	-99.63	-35.79	-44.67	-92.67	58.77
CGS001-23062	KD	GGA2	golgi-associated, gamma adaptin ear containing, ARF binding protein 2			-67.15	-82.37	NaN	83.25	55.97	-56.85	-67.15	NaN	NaN	-99.83	-83
BRD-K63430059	CP	methoxsalen	acetylcholinesterase inhibitor, cytochrome P450 inhibitor, DNA damaging, DNA synthesis inhibitor, immunosuppressant	ACHE, CYP1A2		-72.92	-82.35	-95.82	-37.04	39.24	-72.92	-94.13	-99.19	40.72	-20.48	NaN
CGS001-3158	KD	HMGCS2	Lanosterol biosynthesis pathway, 3-hydroxy-3-methylglutaryl-CoA synthase 2 (mitochondrial)			-63.38	-82.34	-83.28	-28.02	30.93	-85.53	-25.29	34.7	NaN	-63.38	-95.87
BRD-K79437791	CP	acetyl-farnesyl-cysteine	inhibitor of methylation of endogenous isoprenylated proteins	PPARG		-64.35	-82.32	-42.38	-87.3	-63.78	-64.91	66.38	-36.83	-78.65	-24.91	-70.49
BRD-K53318339	CP	vinpocetine	phosphodiesterase inhibitor, sodium channel blocker, voltage-sensitive sodium channel inhibitor	PDE1A, PDE1C, SCN10A		-48.43	-82.31	-96.39	-38.34	73.93	-50.12	75.7	-99.57	-33.47	-93.33	-46.75
CGS001-8318	KD	CDC45	cell division cycle 45 homolog (S. cerevisiae)			-79.98	-82.31	-79.98	NaN	94.69	-84.33	-88.26	NaN	NaN	50.52	-35.67
CGS001-10969	KD	EBNA1BP2	EBNA1 binding protein 2			-10.42	-82.3	-95.91	-95.69	-93.1	68.34	94.67	-62.18	41.35	99.56	80.11
CGS001-6271	KD	S100A1	EF-hand domain containing, S100 calcium binding protein A1		S100 calcium binding proteins LOF	-65.81	-82.3	-98.15	-61.56	-91.83	-65.81	-56.65	NaN	35.78	-89.61	-65.78
CGS001-5796	KD	PTPRK	Receptor tyrosine phosphatases (RTP), protein tyrosine phosphatase, receptor type, K			-76.85	-82.3	-24.13	NaN	-99.52	-86.93	87.42	NaN	35.08	-71.4	-86.94
ccsbBroad304_06558	OE	MAOB	Catecholamine turnover, monoamine oxidase B			-74.51	-82.23	-98.17	-87.44	-89.83	71.06	-71.75	66.17	-77.26	48.56	62.92
CGS001-9128	KD	PRPF4	WD repeat domain containing, PRP4 pre-mRNA processing factor 4 homolog (yeast)			-45.89	-82.2	92.05	NaN	-45.89	-64.24	-43.39	-27.15	-90.65	-94.13	52.49
BRD-U33728988	CP	QL-X-138	mTOR inhibitor	BTK, JAK3, MKNK2, MTOR, PRKDC	MTOR inhibitor	-55.26	-82.2	-65.61	-29.81	-99.09	34.25	-41.05	-88.1	-44.92	-9.93	-90.81
CGS001-2853	KD	GPR31	GPCR / Class A : Orphans, G protein-coupled receptor 31			-78.26	-82.2	93.88	71.12	-78.26	53.56	-92	NaN	-84.86	-92.85	-52.63
BRD-K52075715	CP	oxibendazole	DNA polymerase inhibitor, tubulin inhibitor	TUBB, TUBB4B	Tubulin inhibitor	-55.86	-82.14	-36.92	-68.59	63.69	-82.69	-83.85	65.05	-88.18	35.04	-43.14
CGS001-10608	KD	MXD4	Basic helix-loop-helix proteins, MAX dimerization protein 4			-72.97	-82.09	-67.52	-28.18	-84.5	-49.66	-86.63	NaN	-88.84	-72.97	63.92
BRD-K92731339	CP	perindopril	angiotensin converting enzyme inhibitor	ACE		-69.28	-82.03	-95.17	-41.04	-57.97	-86.1	-62.75	-75.81	76.48	-85.39	-57.4
BRD-A79672927	CP	tropicamide	acetylcholine receptor antagonist, anticholinergic	CHRM3, CHRM4, CHRM1, CHRM2		-32.48	-82	-90.85	-32.48	-95.33	40.05	84.71	-93.46	81.53	40.47	NaN
CGS001-6767	KD	ST13	Tetratricopeptide (TTC) repeat domain containing, suppression of tumorigenicity 13 (colon carcinoma) (Hsp70 interacting protein)			-70.75	-82	-94.93	NaN	NaN	-70.75	36.05	NaN	-31	-33.13	-95.29
ccsbBroad304_08709	OE	SCYL3	SCY1-like 3 (S. cerevisiae)			-53.01	-81.97	-59.63	-71.69	36.98	-46.38	60.35	-89.87	-72.5	37.41	82.09
CGS001-1020	KD	CDK5	Cyclin-dependent kinases, CDK5 subfamily, cyclin-dependent kinase 5			-81.94	-81.94	-99.84	71.73	-98.47	-82.94	-60.86	NaN	55.61	-91.6	-46.64
BRD-K49404994	CP	levetiracetam	acetylcholine receptor agonist, N-type calcium channel blocker, synaptic vesicle glycoprotein ligand	SV2A, CACNA1B, SCN1A		-68.09	-81.89	-41.44	-76.2	-97.44	-84.63	99.79	NaN	-59.98	59.3	NaN
CGS001-11031	KD	RAB31	RAB, member RAS oncogene, RAB31, member RAS oncogene family			-77.26	-81.87	-80.45	NaN	-99.1	-64.21	-24.02	NaN	NaN	28.46	-77.26
BRD-K51941867	CP	LM-1685	cyclooxygenase inhibitor	PTGS2		-61.04	-81.85	-86.89	17.77	-58.2	-91.7	88.85	-61.04	-83.43	-36.25	NaN
CGS001-10962	KD	MLLT11	myeloid/lymphoid or mixed-lineage leukemia (trithorax homolog, Drosophila); translocated to, 11			-69.56	-81.85	-16.71	99.56	-85.13	-89.75	59.75	NaN	NaN	NaN	-69.56
BRD-K37447567	CP	hydrocotarnine	non-narcotic opium alkaloid used in cancer pain treatment			-69.05	-81.84	-16.99	66.76	-94.88	-86.03	-69.05	79.19	-93.08	86.29	NaN
CGS001-51804	KD	SIX4	Homeoboxes / SINE class, SIX homeobox 4			-81.81	-81.81	-92.57	-33.01	-61.05	-83.29	-48.02	-88.29	-48.6	-84.79	NaN
CGS001-3486	KD	IGFBP3	insulin-like growth factor (IGF) binding proteins, insulin-like growth factor binding protein 3			-60.56	-81.78	-88.45	-60.56	49.98	-99.67	99.98	NaN	33.39	NaN	NaN
CGS001-7035	KD	TFPI	tissue factor pathway inhibitor (lipoprotein-associated coagulation inhibitor)			-80.22	-81.71	-23.68	NaN	-81.11	-89.76	-80.22	-26.69	-99.91	98.44	-24.76
CGS001-9955	KD	HS3ST3A1	Sulfotransferases, membrane-bound, heparan sulfate (glucosamine) 3-O-sulfotransferase 3A1			-60.59	-81.69	98.21	NaN	28.84	-57.26	-48.52	NaN	-88.95	-99.95	-63.93
ccsbBroad304_10240	OE	CROT	carnitine O-octanoyltransferase			-81.68	-81.68	36.07	-82.45	-94.33	NaN	26.43	-48.24	98.65	-89.5	-95.38
BRD-K83144676	CP	olmesartan	angiotensin receptor antagonist, angiotensin antagonist	AGTR1		-73.49	-81.66	-79.29	-43.34	-67.7	-95.5	-98.07	NaN	76.82	-20.01	NaN
BRD-K17306061	CP	aprepitant	tachykinin antagonist	TACR1, CYP2C19		-73.03	-81.62	-72.45	-73.61	-67.43	-97.98	70.5	-97.21	-84.48	60.48	-41.01
CGS001-79001	KD	VKORC1	Oxidoreductases, vitamin K epoxide reductase complex, subunit 1			-56.24	-81.57	95.88	NaN	-97.88	-87.2	50.53	NaN	59.93	-80.74	-31.74
BRD-K42679050	CP	Y-27152	potassium channel activator, potassium channel agonist	ABCC9, KCNJ8		-53.84	-81.48	-99.23	46.43	-75.12	24.69	-44.81	-33.47	66.57	-96.72	-62.86
CGS001-79733	KD	E2F8	E2F transcription factor 8			-50.44	-81.46	-34.21	-98.39	NaN	-50.44	66.07	-49.65	-84.08	32.34	-92.05
BRD-K80672993	CP	M2-PK-activator	pyruvate kinase isozyme activator	PKM		-66.44	-81.45	-76.92	-99.93	-56.77	-50.44	50.87	-71.62	-61.26	-96.84	-19.71
CGS001-6658	KD	SOX3	SRY (sex determining region Y)-boxes, SRY (sex determining region Y)-box 3		SRY LOF	-69.39	-81.45	-70.71	-91.88	-57.21	63.83	-66.17	NaN	-99.02	-69.39	-57.7
CGS001-11072	KD	DUSP14	Protein tyrosine phosphatases / Class I Cys-based PTPs : Atypical dual specificity phosphatases, dual specificity phosphatase 14			-69.38	-81.39	-61.29	-93.77	-81.18	-37.95	82.1	-74.03	-64.74	-82.91	-25.84
CGS001-79366	KD	HMGN5	High-mobility group / Canonical, high mobility group nucleosome binding domain 5			-77.14	-81.39	-44.28	-52.46	-78.54	-89.25	-56.43	-99.96	-77.14	NaN	-42.33
ccsbBroad304_00446	OE	DKC1	dyskeratosis congenita 1, dyskerin			-50.26	-81.32	-49.21	52.31	-51.32	94.42	42.27	-39.43	-95.14	-98.13	-99.12
CGS001-10336	KD	PCGF3	Polycomb group ring fingers, polycomb group ring finger 3			-66.37	-81.31	-54.41	-37.98	-36.72	-75.12	-95.65	-70.52	-37.81	-62.22	-94.9
ccsbBroad304_00470	OE	DVL2	Dishevelled homologs, dishevelled, dsh homolog 2 (Drosophila)			-43.61	-81.3	48.19	26.76	71.85	-99.31	-48.96	-97.58	60.22	-38.27	-99.97
BRD-K35128472	CP	2-aminopurine	serine/threonine protein kinase inhibitor			-31.91	-81.29	46.98	-6.08	99.49	97.25	-60.98	-96.36	66.03	-57.74	-62.91
CGS001-439	KD	ASNA1	arsA arsenite transporter, ATP-binding, homolog 1 (bacterial)			-49.75	-81.25	-34.6	-29.97	26.83	-45.67	-51.24	-48.26	-98.06	-95.89	-98.13
ccsbBroad304_02416	OE	TUBB4B	tubulin, beta 4B class IVb			-66.51	-81.25	-51.78	-99.36	60.2	-81.88	48.48	-98.18	89.07	-50.93	-88
BRD-K90553655	CP	testosterone	androgen receptor (AR) agonist, androgen receptor agonist, testosterone receptor agonist	AR, CYP19A1, CYP2C19, CYP2C8, CYP3A5		-44.45	-81.22	30.57	95.07	54.3	-75.97	-23.49	-96.9	-97.54	-65.4	47.37
ccsbBroad304_02443	OE	HAX1	HCLS1 associated protein X-1			-58.32	-81.21	-66.62	40.14	-99.68	54.5	-92.7	-50.01	81.48	78.23	-97.45
ccsbBroad304_06236	OE	XRCC6	XRCC DNA Repair, X-ray repair complementing defective repair in Chinese hamster cells 6			-76.67	-81.21	-92.62	46.7	-79.18	91.56	-92.69	-75.99	-37.81	-77.35	-47.66
BRD-K09859624	CP	methantheline	acetylcholine receptor antagonist	CHRM1, HRH2		-45.83	-81.19	-33.16	-87.38	-85.78	-54.78	-27.81	-36.88	-96.12	68.39	53.4
BRD-K12401458	CP	BRD-K12401458	lysophospholipid receptor agonist	S1PR4		-50.51	-81.18	-39.27	81.91	33.96	-97.7	NaN	-99.93	-50.51	52.9	-90.21
CGS001-7132	KD	TNFRSF1A	Tumour necrosis factor (TNF) receptor family, tumor necrosis factor receptor superfamily, member 1A			-67.88	-81.14	-25.83	NaN	-74.11	-98.21	-26.37	NaN	-64.07	-66.14	-69.63
KD_EIF_PROTEINS	PCL	EIF Proteins LOF				-81.13	-81.13	-98.63	-30.74	-90.16	-89.98	-91.51	NaN	82.48	35.28	74.61
BRD-K76872913	CP	benzanthrone	aromatic hydrocarbon derivate with fluorescent and luminescent properties			-81.11	-81.11	-93.79	37.49	NaN	NaN	-86.54	-75.41	NaN	NaN	NaN
CGS001-271	KD	AMPD2	adenosine monophosphate deaminase 2			-75.01	-81.09	68.04	38	-72.76	-77.25	-81.47	-85.3	-40.57	-94.22	-67.53
CGS001-3482	KD	IGF2R	CD molecules, insulin-like growth factor 2 receptor			-33.05	-81.04	-89.39	74.39	28.08	41.06	22.52	-87.09	-96.52	14.94	-92.43
BRD-A35338386	CP	NECA	adenosine receptor agonist	ADORA1, ADORA2A, ADORA2B, ADORA3, HSP90B1	Adenosine receptor agonist	-47.06	-81.01	-97.39	93.2	-47.72	-97.52	10.13	-94.92	-46.39	51.49	75.05
CGS001-9971	KD	NR1H4	Liver X receptor-like receptors, nuclear receptor subfamily 1, group H, member 4			-70.92	-80.99	-48.9	-47.91	NaN	-99.98	-90.54	-97.51	-42.98	NaN	-60.85
BRD-K14965640	CP	ibuprofen	cyclooxygenase inhibitor, NFkB pathway inhibitor	PTGS2, PTGS1, ASIC1, BCL2, CFTR, CYP2C8, FABP2, PLAT, PPARG, SLC5A8, THBD		-77.98	-80.98	-76.86	79.54	-81.05	-79.1	-96.46	-11.25	48.93	-92.79	-67.51
CGS001-7695	KD	ZNF136	Zinc fingers, C2H2-type, zinc finger protein 136			-78.41	-80.98	-78.41	39.36	NaN	-29.02	-91.23	77.11	NaN	NaN	-89.7
BRD-A75517195	CP	thiazolopyrimidine	CDC inhibitor			-74.67	-80.93	-77.48	-77.83	-64.7	-71.85	28.47	91.71	-80.71	-52.27	-96.02
BRD-K99063460	CP	didanosine	nucleoside reverse transcriptase inhibitor, reverse transcriptase inhibitor	PNP	Nucleoside reverse transcriptase inhibitor	-63.55	-80.9	-32.83	-71.49	-93.55	-48.23	-99.81	NaN	-55.61	28.43	NaN
CGS001-2175	KD	FANCA	Fanconi anemia, complementation groups, Fanconi anemia, complementation group A			-66.19	-80.88	60.71	NaN	-85.67	38.64	46.02	-77.96	-66.19	-85.85	-45.17
CGS001-2288	KD	FKBP4	Tetratricopeptide (TTC) repeat domain containing, FK506 binding protein 4, 59kDa			-77.19	-80.86	79.27	NaN	-80.22	-86.78	-74.16	52.29	NaN	-59.34	-99.75
CGS001-23223	KD	RRP12	ribosomal RNA processing 12 homolog (S. cerevisiae)			-60.85	-80.81	-96.5	87.94	61	49.15	-84.85	-90.54	-73.11	83.53	-48.6
ccsbBroad304_05803	OE	ALDH3B2	Aldehyde dehydrogenases, aldehyde dehydrogenase 3 family, member B2			-70.95	-80.81	49.06	-33.91	-99.86	-49	-83.13	-86.62	-62.17	-79.73	42.48
CGS001-10198	KD	MPHOSPH9	M-phase phosphoprotein 9			-74.45	-80.81	-36.96	-37.5	-71.06	-90.38	46.28	-77.84	-97.1	-60.93	-90.87
BRD-K20197062	CP	SA-94315	caspase inhibitor	CASP3		-24.63	-80.8	50.34	31.54	82.53	-89.42	41.17	-83.86	99.91	-94.8	-99.78
CGS001-6732	KD	SRPK1	SRPK family, SRSF protein kinase 1			-83.36	-80.79	-20.92	-89.63	-18.56	-83.36	-84.9	-95.45	NaN	-66	-96.57
CGS001-23097	KD	CDK19	Cyclin-dependent kinases, CDK8 subfamily, cyclin-dependent kinase 19			-37.3	-80.76	-96.66	-37.3	-92.38	-37.12	NaN	70.51	-84.79	41.73	90.11
CGS001-8609	KD	KLF7	Kruppel-like transcription factors, Kruppel-like factor 7 (ubiquitous)			-71.04	-80.73	-57.77	-64.65	-87.56	-79.86	-93.91	-71.04	-28.77	-46.82	NaN
CGS001-25888	KD	ZNF473	Zinc fingers, C2H2-type, zinc finger protein 473			-69.16	-80.68	-87.6	42.39	-99.89	-38.51	-84.52	NaN	24.79	-60.43	-69.16
BRD-A36707673	CP	hydroxycholesterol	LXR agonist, ABC transporter expression enhancer, alpha secretase activator, beta secretase inhibitor, glutamate receptor modulator	ABCA1, NR1H2, NR1H3		-64.38	-80.66	-72.51	58.37	-47.37	-37.02	-85.22	-82.21	-56.25	-27.68	-99.55
CGS001-10610	KD	ST6GALNAC2	Sialyltransferases, ST6 (alpha-N-acetyl-neuraminyl-2,3-beta-galactosyl-1,3)-N-acetylgalactosaminide alpha-2,6-sialyltransferase 2			-65.02	-80.66	92.94	-99.47	-78.72	-88.42	-43.99	43.26	-69.06	-60.98	79.29
CGS001-23013	KD	SPEN	RNA binding motif (RRM) containing, spen homolog, transcriptional regulator (Drosophila)			-54.53	-80.65	-54.53	-35.4	38.81	66.95	77.78	NaN	-96.58	-95.92	-99.97
CGS001-3934	KD	LCN2	Lipocalins, lipocalin 2			-60.88	-80.65	47.88	-73.51	44.44	-95.79	-82.29	NaN	-60.88	44.22	98.3
ccsbBroad304_00520	OE	ETV1	ETS Transcription Factors, ets variant 1			-62.45	-80.62	-94.59	-70.28	-99.88	55.61	-57.78	90.4	-67.12	-40.84	42.24
ccsbBroad304_01662	OE	TFDP2	transcription factor Dp-2 (E2F dimerization partner 2)			-62.6	-80.55	55.99	-44.65	-94.44	-90.36	48.12	38.08	-96.76	-81.46	41.37
ccsbBroad304_07183	OE	BRPF1	Non-enzymatic BRD containing proteins, bromodomain and PHD finger containing, 1			-50.56	-80.54	-26.56	-51.63	-82.02	-49.48	82.29	53.36	-85.15	-99.83	96.18
ccsbBroad304_05792	OE	AGTR1	Angiotensin receptors, angiotensin II receptor, type 1			-69.61	-80.53	-98.6	-45.33	-97.21	-67.63	77.41	-87.81	39.55	-71.6	-36.52
BRD-A09472452	CP	flecainide	sodium channel blocker, sodium channel inhibitor, voltage-gated sodium channel blocker	SCN5A, KCNA5, KCNA7, SCN4A		-64.58	-80.51	-56.28	-72.88	52.72	-47	43.89	-83.98	-77.14	54.98	-75.85
ccsbBroad304_06569	OE	MCM5	minichromosome maintenance complex component 5			-70.23	-80.51	96.54	NaN	-85.5	41.85	-91.67	59.51	94.5	-80.05	-70.23
CGS001-5310	KD	PKD1	Voltage-gated ion channels / Transient receptor potential cation channels, polycystic kidney disease 1 (autosomal dominant)			-63.36	-80.48	-38.23	98.71	-98.05	-97.35	-16.96	-69.63	-99.87	-20.6	-57.1
BRD-A87445400	CP	yohimbine	adrenergic receptor antagonist	ADRA2A, ADRA2C, ADRA2B, HTR1A, HTR1B, HTR1D, HTR2B, DRD2, DRD3, HTR1E, HTR1F, HTR2A, HTR2C, HTR5A, HTR7, KCNJ1, KCNJ10, KCNJ11, KCNJ12, KCNJ14, KCNJ15, KCNJ8		-69.81	-80.46	-68.27	73.96	-57.15	-60.93	97.83	-94.7	-87.39	-71.36	-77.05
CGS001-23043	KD	TNIK	MSN subfamily, TRAF2 and NCK interacting kinase			-63.33	-80.43	-63.33	-33.48	19.78	-86.88	50.61	NaN	-78.45	-80.93	-43.62
CGS001-132	KD	ADK	Adenosine turnover, adenosine kinase			-73.91	-80.43	37.81	87.42	-60.77	-76.01	-83.07	NaN	80.4	-73.91	-88.89
BRD-A18620900	CP	estriol	estrogen receptor agonist, estrogen receptor antagonist	ESR1, ESR2	Estrogen receptor agonist	-80.43	-80.43	-16.74	15.67	-85.4	-94.94	-91.94	81.34	-29.86	-86.84	NaN
BRD-A99177642	CP	deltaline	acetylcholine receptor antagonist	CHRNA7		-70.85	-80.42	-58.58	15.45	64.84	-90.46	-90.33	-95.18	-61.29	-93.96	81.12
CGS001-54749	KD	EPDR1	ependymin related protein 1 (zebrafish)			-54.68	-80.36	-99.32	-33.28	NaN	-54.68	NaN	NaN	-98.88	45.45	-45.38
CGS001-476	KD	ATP1A1	ATPases / P-type, ATPase, Na+/K+ transporting, alpha 1 polypeptide			-74.26	-80.35	-68.17	NaN	NaN	-84.76	23.33	NaN	NaN	-98.53	-46.13
BRD-K81916719	CP	triclabendazole	acetylcholinesterase inhibitor, DNA methyltransferase inhibitor, microtubule inhibitor	DNMT1		-68.74	-80.27	-19.18	-96.59	-91.73	69.15	-57.22	NaN	-80.29	-19.65	NaN
ccsbBroad304_04309	OE	HDAC10	Histone deacetylases, histone deacetylase 10			-73.03	-80.27	-55.13	-72.04	-32.71	-74.01	-52.64	-99.96	-83.3	-78.65	35.16
BRD-K97514127	CP	vinorelbine	tubulin inhibitor, apoptosis stimulant, microtubule inhibitor, mitosis inhibitor, mitotic inhibitor, tubulin polymerisation inhibitor, vinca alkaloid	TUBB		-74.36	-80.24	-78.34	43.58	-79.44	-70.39	97.51	NaN	-37.15	-90.7	NaN
BRD-K31627533	CP	rimexolone	glucocorticoid receptor agonist, immunosuppressant, mineralocorticoid receptor agonist	NR3C1, SERPINA6	Glucocorticoid receptor agonist	-65.99	-80.13	-60.81	-62.84	-69.14	97.65	36.42	39.79	-92.42	-77.05	-85.58
BRD-K71726959	CP	BRD-K71726959	CDK inhibitor	CDK1, CDK5		-75.35	-80.1	-43.65	-99.06	-73.83	-98.27	-76.87	26.64	-64.64	83.6	-84.72
CP_FGFR_INHIBITOR	PCL	FGFR inhibitor				-9.22	-80.05	-57.82	81.98	-93.28	39.39	70.06	-72.86	56.73	-86.78	65.41
CGS001-4841	KD	NONO	RNA binding motif (RRM) containing, non-POU domain containing, octamer-binding			-68.67	-80.05	-96.42	NaN	-52.56	NaN	-91.52	NaN	-46.43	-68.67	25.9
CGS001-1859	KD	DYRK1A	Dyrk1 subfamily, dual-specificity tyrosine-(Y)-phosphorylation regulated kinase 1A			-77.13	-79.98	-91.42	-77.13	84.91	-25.19	27.89	NaN	-68.57	-96.98	-98.65
CGS001-7343	KD	UBTF	upstream binding transcription factor, RNA polymerase I			-69.86	-79.96	-89.66	-58.51	-81.16	-69.86	-31.35	NaN	87.01	-99.49	-65.9
CGS001-7866	KD	IFRD2	interferon-related developmental regulator 2			-74.04	-79.96	64.81	NaN	-54.6	-68.13	-88.23	NaN	93.37	-84.85	-95.96
CGS001-217	KD	ALDH2	Aldehyde dehydrogenases, aldehyde dehydrogenase 2 family (mitochondrial)			-55.19	-79.93	-99.29	-95.55	-41.07	-31.82	57.6	-38.22	-69.32	39.8	-82.79
CGS001-10793	KD	ZNF273	Zinc fingers, C2H2-type, zinc finger protein 273			-68.15	-79.92	-26.46	-94.71	-92.57	-32.95	-56.38	44.98	NaN	NaN	-95.84
BRD-K21971034	CP	OM-137	Aurora kinase inhibitor		Aurora kinase inhibitor	-73.55	-79.92	-63.74	-73.55	-99.47	-35.27	-89.05	-86.62	91.22	-8.54	NaN
CGS001-6505	KD	SLC1A1	Glutamate transporter subfamily, solute carrier family 1 (neuronal/epithelial high affinity glutamate transporter, system Xag), member 1			-69.89	-79.9	-55.9	-99.05	NaN	-99.61	-35.87	-80.11	NaN	-58.14	-59.87
BRD-A88774919	CP	doxycycline	metalloproteinase inhibitor, 30S ribosomal protein inhibitor, matrix metalloprotease inhibitor, protein arginine deiminase inhibitor	MMP8, MMP1	Bacterial 30S ribosomal subunit inhibitor	-73.75	-79.89	-73.75	-23.63	-94.94	49.14	61.33	-85.55	-39.48	-79.38	NaN
CGS001-25942	KD	SIN3A	SIN3 homolog A, transcription regulator (yeast)			-79.89	-79.89	-90.97	-42.61	80.26	29.72	-80.11	-75.22	NaN	-81.74	-85.91
CGS001-5599	KD	MAPK8	MAPK:JNK subfamily, mitogen-activated protein kinase 8			-72.95	-79.87	-93.67	33.08	48.65	-98.27	-80.29	-83.53	-25.97	-66.03	-39.08
BRD-K18910433	CP	estradiol	estrogen receptor agonist	ESR1, ESR2, NR1I2, CYP2B6, CYP2C19, CYP2C8, CYP2E1, CYP3A5, CYP3A7, GPER1, KCNMA1		-63.58	-79.85	-45.17	40.98	-33.57	-95.38	-64.3	49.46	-99.13	-94.74	-62.85
BRD-K10852020	CP	tolcapone	catechol O methyltransferase inhibitor, transthyretin amyloid inhibitor	COMT, TTR		-69.37	-79.85	-66.68	67.49	-87.4	-28.27	-80.97	-69.37	-95.13	-59.83	NaN
BRD-K50324045	CP	avrainvillamide-analog-6	nucleophosmin inhibitor	NPM1	Nucleophosmin inhibitor	-60.15	-79.84	-60.15	NaN	59.03	-73.99	-36.89	-62.18	-97.16	35.89	69.69
BRD-A29731977	CP	17-hydroxyprogesterone-caproate	progesterone receptor agonist	CYP1A2, CYP2B6, CYP3A5, PGR	Progesterone receptor agonist	-51.61	-79.82	27.21	-78.68	-69.47	57.03	-33.76	-97.78	70.81	-29.3	-92.39
ccsbBroad304_06238	OE	GABBR1	GABA receptors, gamma-aminobutyric acid (GABA) B receptor, 1			-71.58	-79.8	-95.44	36.1	-66.79	-98.43	65.86	-76.37	41.82	-90.36	65.87
BRD-K90789829	CP	nefazodone	serotonin receptor antagonist, serotonin reuptake inhibitor, adrenergic transmitter uptake inhibitor, norepinephrine reuptake inhibitor, serotonin uptake inhibitor	HTR2A, SLC6A4, HTR2C, SLC6A2, ADRA1A, ADRA1B, ADRA2A, CYP3A4, CYP3A5, CYP3A7, HTR1A, SLC6A3		-47.3	-79.73	-97.74	-25.48	-99.12	25.44	-69.12	91.39	-11.91	32.3	-79.31
BRD-K92984783	CP	melperone	dopamine receptor antagonist, serotonin receptor antagonist	DRD2, HTR1A, HTR2A		-75.39	-79.72	-73.9	-48.28	-95.97	-87.65	-79.85	-64.6	-70.56	-39.5	-76.87
ccsbBroad304_05012	OE	CREB3L4	basic leucine zipper proteins, cAMP responsive element binding protein 3-like 4			-55.22	-79.7	-52.52	-26.94	-57.91	-91.71	96.23	-97.45	-98.84	64.17	88.66
BRD-K73285375	CP	BRD-K73285375	lipoxygenase inhibitor			-54.77	-79.65	41.75	-42.6	79.9	-91.22	-92.83	-66.96	-32.22	-66.94	40.4
BRD-K02950022	CP	BMS-299897	gamma secretase inhibitor, antiamyloidogenic agent		Gamma secretase inhibitor	-73.05	-79.65	-82.69	-83.52	-97.98	-66.44	-30.71	-92.64	-35.28	20.67	-63.04
CGS001-90	KD	ACVR1	Type I receptor serine/threonine kinases, activin A receptor, type I			-78.02	-79.65	-25.46	-88.54	-78.02	-99.34	42.69	30.2	NaN	-64.26	-96.18
ccsbBroad304_00226	OE	CAV1	caveolin 1, caveolae protein, 22kDa			-64.23	-79.6	-55.38	-80.02	56.65	-83.68	86.16	97.19	-80.27	-36.82	-73.09
CGS001-114785	KD	MBD6	methyl-CpG binding domain protein 6			-48.6	-79.57	-34.66	-97.03	50.48	-22.92	-35.68	-94.11	40.99	-90.23	-61.53
CGS001-4258	KD	MGST2	Glutathione S-transferases / Microsomal, microsomal glutathione S-transferase 2			-57.06	-79.54	-95.24	68.27	-92.92	-37.5	-76.61	-85.89	28.92	45.15	-28.13
BRD-A64092382	CP	mexiletine	sodium channel blocker, potassium channel blocker	SCN5A, AHR, CYP2B6, CYP2E1, KCNK2, KCNK3, SCN4A	Sodium channel blocker	-74.68	-79.46	-95.9	-40.68	37.9	-88.11	-51.02	-69.9	-87.25	-40.31	-89.53
CGS001-8396	KD	PIP4K2B	1-phosphatidylinositol-5-phosphate 4-kinase family, phosphatidylinositol-5-phosphate 4-kinase, type II, beta			-67.95	-79.44	-92.73	NaN	63.48	-96.6	-46.11	-67.95	47.59	-75.95	49.91
CGS001-3159	KD	HMGA1	High-mobility group / Canonical, high mobility group AT-hook 1			-77.61	-79.43	-19.7	NaN	-77.61	-68.44	-22.56	-99.94	-81.5	-84.57	49.84
BRD-K30990140	CP	FR-122047	cyclooxygenase inhibitor			-62.38	-79.41	-83.95	20.51	86.75	-38.25	53.72	-91.74	-59.18	-95.51	-65.58
ccsbBroad304_01675	OE	TK1	thymidine kinase 1, soluble			-61.15	-79.38	-58.69	NaN	-52.85	-81.23	83.34	-61.15	70.84	-90.99	-87.7
ccsbBroad304_02626	OE	PKIG	protein kinase (cAMP-dependent, catalytic) inhibitor gamma			-56.69	-79.36	-92.58	77.49	-86.28	-73.47	-77.76	70.05	56.43	-39.91	36.09
CGS001-571	KD	BACH1	BTB/POZ domain containing, BTB and CNC homology 1, basic leucine zipper transcription factor 1			-72.97	-79.32	-94.47	26.87	-81.14	-66.71	-98.73	-66.85	-79.09	-50.59	-64.83
CGS001-8575	KD	PRKRA	protein kinase, interferon-inducible double stranded RNA dependent activator			-76.13	-79.31	-22.02	-76.13	-86.13	-79.46	-21.37	-58.35	-86.06	-70.34	NaN
BRD-K89375097	CP	pirenzepine	acetylcholine receptor antagonist	CHRM1, CHRM2, CHRM3, CHRM4, CHRM5		-62.14	-79.28	-92.17	-89.68	44.15	-23.71	96.89	-79.73	-26.69	-92.08	-44.99
BRD-A17411484	CP	carprofen	cyclooxygenase inhibitor, prostanoid receptor inhibitor	PTGS2, PTGS1		-65.33	-79.27	-85.55	-87.44	33.76	-49.91	-51.4	-22.72	-85.35	-98.11	-34.13
CGS001-6098	KD	ROS1	Type XVII RTKs: ROS receptors, c-ros oncogene 1 , receptor tyrosine kinase			-63.09	-79.22	-54.7	-24.44	-97.16	-85.42	-63.09	NaN	21.81	78.44	-66.51
CGS001-8625	KD	RFXANK	Ankyrin repeat domain containing, regulatory factor X-associated ankyrin-containing protein			-66.79	-79.22	-34.69	-47.21	-28.76	-93.5	-90.25	-66.96	76.66	-99.94	-66.62
BRD-K51485625	CP	ritonavir	HIV protease inhibitor, cytochrome P450 inhibitor	CYP3A4, CYP1A2, CYP2B6, CYP2C19, CYP3A5, CYP3A7	HIV protease inhibitor	-68.1	-79.22	-91.15	99.46	-74.94	-51.48	48.73	NaN	-98.93	-61.25	NaN
ccsbBroad304_00490	OE	EIF4EBP1	eukaryotic translation initiation factor 4E binding protein 1			-75.34	-79.21	-48.06	95.27	-22.35	-78.19	-48.75	-78.58	-98.87	-72.48	-99.12
BRD-K04218075	CP	clomifene	estrogen receptor antagonist, estrogen receptor modulator, selective estrogen receptor modulator (SERM), testosterone receptor agonist	ESR1, AR		-73.69	-79.17	-95.59	29.71	-78.44	-86.53	-26.01	-69.79	-77.58	95.56	-69.21
CGS001-9232	KD	PTTG1	pituitary tumor-transforming 1			-66.95	-79.14	46.94	28.65	-93.08	35.44	-66.95	38.42	NaN	-99.75	-78.92
BRD-K63915849	CP	AS-604850	Phosphatidylinositol 3-kinase (PI3K) inhibitor, PI3K inhibitor	PIK3CG, PIK3CA		-44.56	-79.12	-98.66	40.1	-98.81	-22.81	35.01	73.55	80.38	-66.3	-77.2
ccsbBroad304_01406	OE	RNASE4	Ribonucleases, RNase A, ribonuclease, RNase A family, 4			-79.1	-79.1	-89.05	53.59	-96.75	NaN	-70.2	86.64	-91.24	76.92	-80.05
CGS001-1891	KD	ECH1	enoyl CoA hydratase 1, peroxisomal			-55.6	-79.09	35.36	NaN	57.48	-87.03	22.12	NaN	-77.43	-86.36	-33.78
BRD-A38913120	CP	BH3I-1	BCL inhibitor	BCL2		-67.32	-79.09	-92.13	-56.26	20.52	27.3	89.94	-20.91	-85.58	-79.17	-78.37
BRD-A76528577	CP	vincristine	tubulin inhibitor, microtubule inhibitor, microtubule polymerization inhibitor, tubulin polymerisation inhibitor, vinca alkaloid	TUBB, TUBA4A		-36.79	-79.08	63.6	66.81	-58.49	-90.8	-10.68	-15.08	-80.88	-88.66	71.52
BRD-K06234293	CP	LY-364947	TGF beta receptor inhibitor, p38 MAPK inhibitor	TGFBR1	P38 MAPK inhibitor, TGF beta receptor inhibitor	-53.09	-79.04	-97.66	-47.66	-90.94	-99.9	-52.29	-8.98	-53.89	89.46	97.76
CGS001-29103	KD	DNAJC15	Heat shock proteins / DNAJ (HSP40), DnaJ (Hsp40) homolog, subfamily C, member 15			-58.06	-79.04	61.7	NaN	-69.69	-79.18	-70.78	-35.22	85.48	91.65	-58.06
BRD-K66956375	CP	oleoylethanolamide	Glucose-Dependent Insulinotropic Receptor (GDIR, GPR119) Agonists, potassium channel blocker, PPAR receptor agonist	CNR1, GPR119, GPR55, KCND3, PPARA		-60.56	-79.03	-6.76	-99.91	38.92	99.96	-88.69	-65.53	-90.94	-34.26	-55.58
CGS001-204851	KD	HIPK1	HIPK subfamily, homeodomain interacting protein kinase 1			-69.51	-79.02	-93.05	62.35	-96.63	36.89	-33.83	-69.51	NaN	-26.68	-72.89
ccsbBroad304_00757	OE	HMGA1	High-mobility group / Canonical, high mobility group AT-hook 1			-48.89	-78.96	87.1	62.77	-29.34	-68.45	-85.41	-88.42	96.66	60.73	-80.58
BRD-A91555231	CP	norepinephrine	adrenergic receptor agonist, DNA inhibitor, free radical scavenger	ADRA1A, ADRA1B, ADRA1D, ADRA2A, ADRA2B, ADRA2C, ADRB1, ADRB3, ADRB2, DRD1, DRD5, PAH, SLC18A1, SLC18A2		-73.54	-78.94	-15.73	-87.23	-60.95	-44.23	-76.86	90.71	-73.54	-92.85	NaN
BRD-A74907996	CP	equol	estrogen receptor agonist	ESR2, ESR1		-72.88	-78.92	-72.88	NaN	-74.59	36.5	-99.59	-51.51	44.15	-71.48	-88.22
ccsbBroad304_02440	OE	PPIE	RNA binding motif (RRM) containing, peptidylprolyl isomerase E (cyclophilin E)			-66.58	-78.9	-87.53	NaN	-99.62	41.58	58.78	15.97	-99.25	-66.58	56.34
CGS001-4189	KD	DNAJB9	Heat shock proteins / DNAJ (HSP40), DnaJ (Hsp40) homolog, subfamily B, member 9			-61.08	-78.89	-37.08	-99.54	-90.29	-49.76	-72.4	86.92	-40.72	-26.89	-98.01
BRD-K28075147	CP	biochanin-a	estrogen receptor agonist			-62.94	-78.86	-83.95	-56.11	-50.26	55.1	-24.84	-99.34	46.27	-82.51	-69.77
BRD-A20131130	CP	2',5'-dideoxyadenosine	adenylyl cyclase inhibitor			-74.08	-78.85	-84.84	-88.38	44.3	-69.3	-97.29	-12.16	-22.95	-17.01	-86.16
BRD-K59633790	CP	VU-0420363-1	SARS coronavirus 3C-like protease inhibitor			-69.14	-78.83	42.62	-58.37	-85.33	-92.12	NaN	55.27	-53.44	-69.14	-99.85
CGS001-5612	KD	PRKRIR	THAP (C2CH-type zinc finger) domain containing, protein-kinase, interferon-inducible double stranded RNA dependent inhibitor, repressor of (P58 repressor)			-69.69	-78.81	-30.83	-40.02	-82.87	-99.45	-69.69	NaN	-94.66	36.43	54.84
ccsbBroad304_06894	OE	RPS6	S ribosomal proteins, ribosomal protein S6			-74.33	-78.7	-99.92	NaN	-94.63	-49.94	-74.33	-60.13	-85.25	-39.77	82.99
ccsbBroad304_01974	OE	RNASET2	ribonuclease T2			-67.41	-78.69	-38.45	-57.49	-96.47	-89.75	23.75	-77.33	-48.22	-84.46	-49.86
BRD-A35912562	CP	pregnenolone	acetylcholine release enhancer, dopamine release enhancer, GABA receptor negative allosteric modulator, glutamate receptor modulator, progesterone receptor agonist, steroid hormone inhibitor of CYP17A1 and SULT2B1	CYP17A1, PGR, SULT2B1		-74.87	-78.69	27.28	75.53	-75.13	-47.39	-93.05	-74.61	-94.55	-98.96	25
CGS001-4091	KD	SMAD6	SMADs, SMAD family member 6			-56.18	-78.66	23.63	NaN	66.33	-99.96	-66.56	NaN	-45.8	94.91	-91.71
BRD-K14807180	CP	SB-221284	serotonin receptor antagonist	HTR2B, HTR2C, HTR2A		-80.4	-78.63	-80.25	-83.54	-80.54	47.33	-82.11	-63.47	67.04	-87.05	-89.13
CGS001-80135	KD	RPF1	ribosome production factor 1 homolog (S. cerevisiae)			-59.9	-78.59	NaN	-59.9	-99.68	-98.75	53.72	29.45	-63.49	74.95	60.46
BRD-K53979406	CP	ALX-5407	glycine transporter inhibitor, GlyT-1 inhibitor	SLC6A9		-67.58	-78.58	-85.66	-16.64	-67.58	-93.12	36.8	-99.38	42.6	-53.17	NaN
CGS001-5530	KD	PPP3CA	Serine/threonine phosphatases / Protein phosphatase, catalytic subunits, protein phosphatase 3, catalytic subunit, alpha isozyme			-71.68	-78.53	96.86	-58.43	-72.83	-98.2	-65.75	35.78	-70.53	-76.25	-73.39
CGS001-55191	KD	NADSYN1	NAD synthetase 1			-53.59	-78.52	-27.98	-40.24	-53.59	-99.93	-83.72	-30.47	57.6	NaN	-99.43
CP_BACTERIAL_30S_RIBOSOMAL_SUBUNIT_INHIBITOR	PCL	Bacterial 30S ribosomal subunit inhibitor				-71.44	-78.52	-71.44	-78.88	-47.05	-77.1	76.44	-97.57	-21.87	-63.91	NaN
CGS001-10456	KD	HAX1	HCLS1 associated protein X-1			-54.83	-78.49	-95.55	-57.62	99.95	-52.04	-75.72	NaN	NaN	44.31	93.43
CGS001-11007	KD	CCDC85B	coiled-coil domain containing 85B			-60.04	-78.49	-50.9	-69.18	88.6	-82.61	-41.63	-89.39	-45.63	-82.51	-18.66
CGS001-2101	KD	ESRRA	Estrogen-related receptors, estrogen-related receptor alpha			-67.42	-78.4	-52.46	-67.42	-79.49	-80.62	-80.79	NaN	54.6	58.21	52.93
CGS001-472	KD	ATM	Other PIKK family kinases, ataxia telangiectasia mutated		G2 M Checkpoint LOF, PI3K Signaling LOF	-70.61	-78.4	-96.1	-99.01	-62.13	-72.01	-99.52	20.02	-11.02	4.78	-69.21
BRD-K86600316	CP	RS-79948	adrenoreceptor antagonist			-20.14	-78.35	-20.14	-92.35	80.31	-97.2	92.7	85.6	12.84	-91.11	NaN
BRD-K69690935	CP	curcumin	cyclooxygenase inhibitor, AP inhibitor, CCN expression inhibitor, DNA methyltransferase inhibitor, EGFR expression inhibitor, free radical scavenger, FtsZ inhibitor, glucose 6 phosphatase inhibitor, histone N-acetyltransferase inhibitor, HIV integrase inhibitor, lipoxygenase inhibitor, NFkB pathway inhibitor, tau aggregation inhibitor, unidentified pharmacological activity	PTGS1, PTGS2, APP, CA1, CA12, CA14, CA2, CA4, CA6, CA9, CCND1, CYP3A4, DNMT1, DNMT3B, EP300, G6PC, MAPT, MMP13, MMP9, NOS2, XDH		-52.44	-78.35	-51.93	-29.24	-52.01	10.88	-47.75	-94.14	-99.89	-72.19	-52.87
CGS001-116512	KD	MRGPRD	GPCR / Class A : Orphans, MAS-related GPR, member D			-64.62	-78.35	-69.66	22.73	98.02	-27.65	-96.81	-59.57	35.61	-86.01	-92.62
CGS001-23196	KD	FAM120A	family with sequence similarity 120A			-74.52	-78.3	55.1	-74.52	-92.68	-99.69	-78.86	22.87	31.9	-73.72	NaN
BRD-K70511574	CP	sunitinib	FLT3 inhibitor, KIT inhibitor, PDGFR tyrosine kinase receptor inhibitor, RET tyrosine kinase inhibitor, VEGFR inhibitor, angiogenesis inhibitor, colony stimulating factor receptor antagonist, colony stimulating factor receptor inhibitor, platelet-derived growth factor receptor (PDGFR) inhibitor, vascular endothelial growth factor receptor (VEGFR) inhibitor, vascular endothelial growth factor rece…	FLT3, KDR, KIT, FLT4, FLT1, PDGFRA, PDGFRB, RET, CSF1R, FGFR1		-68.69	-78.28	-69.75	-67.64	39.92	-87	-83.75	91.71	-84.63	-31.51	40.53
CGS001-4860	KD	PNP	purine nucleoside phosphorylase			-51.43	-78.24	-99.68	-49.96	20.09	-52.91	-93.96	64.24	66.62	-95.34	-28.5
CGS001-30836	KD	DNTTIP2	deoxynucleotidyltransferase, terminal, interacting protein 2			-55.65	-78.24	-88.48	68.97	46.96	-35.04	52.99	-99.31	-99.98	99.42	-76.25
BRD-K26997899	CP	SA-792574	microtubule inhibitor, tubulin inhibitor	TUBB	Tubulin inhibitor	-68.52	-78.22	-98.66	46.59	-70.87	-94.64	-66.16	-21.41	-74.55	-59.72	-42.67
BRD-A16444946	CP	acarbose	glucosidase inhibitor	GAA, MGAM, AMY2A, SI		-78.56	-78.22	-78.56	-94.76	-5.03	-98.41	-76.63	NaN	32.16	-91.19	-84.04
CP_TGF_BETA_RECEPTOR_INHIBITOR	PCL	TGF beta receptor inhibitor				-58.73	-78.16	-99.72	6.54	-55.24	-99.85	-74.57	30.86	-62.22	30.15	-53.87
CGS001-1389	KD	CREBL2	basic leucine zipper proteins, cAMP responsive element binding protein-like 2			-57.45	-78.13	36.01	NaN	82.96	-99.85	-48.3	NaN	97.49	-94.45	-66.6
BRD-K33483813	CP	actarit	interleukin receptor agonist			-59.27	-78.1	-99.63	-20.47	-59.75	-53.37	-58.8	NaN	45.2	-92.7	NaN
BRD-A38898897	CP	GW-311616	leukocyte elastase inhibitor	ELANE		-60.38	-78.08	27.56	-81.83	-76.56	-43.47	95.64	-76.69	-86.82	9.55	-44.21
CGS001-22794	KD	CASC3	cancer susceptibility candidate 3			-57.51	-78.06	17.52	-96.66	-88.84	58.13	-66.24	-72.09	56.28	37.26	-48.79
CGS001-55509	KD	BATF3	basic leucine zipper proteins, basic leucine zipper transcription factor, ATF-like 3			-78.06	-78.06	-78.77	-67.02	NaN	-79.26	NaN	NaN	-35.98	-79.97	-33.99
ccsbBroad304_06847	OE	RBBP4	WD repeat domain containing, retinoblastoma binding protein 4			-64.87	-78.05	75.26	-47.93	-51.69	-82.08	31.96	-86.76	74.9	-87.3	-94.32
CGS001-54107	KD	POLE3	DNA polymerases, polymerase (DNA directed), epsilon 3 (p17 subunit)			-67.13	-78.05	-74.18	NaN	34.72	-93.22	-35.05	NaN	-67.75	-66.51	-63.73
CGS001-340371	KD	NRBP2	NRBP family, nuclear receptor binding protein 2			-60.94	-78.02	46.3	34.41	-90.14	-98.4	-81.26	-43.87	33.69	27.15	-96.56
BRD-K19605405	CP	ZM-241385	adenosine receptor antagonist	ADORA2A, ADORA2B, ADORA1, ADORA3		-59.03	-78	-95.17	60.63	-64.97	73.35	-91.39	-53.1	-97.97	90.98	66.62
BRD-A24891640	CP	nimodipine	calcium channel blocker, L-type calcium channel blocker	CACNA1C, NR3C2, AHR, CACNA1D, CACNA1F, CACNA1S, CACNB1, CACNB2, CACNB3, CACNB4, CFTR		-62.81	-77.98	-75.91	-40.1	-64.06	-82.15	-61.57	-31.25	97.44	-76.17	-38.25
ccsbBroad304_06149	OE	EIF4B	RNA binding motif (RRM) containing, eukaryotic translation initiation factor 4B			-52.39	-77.89	-31.04	-57.19	-16.36	-47.6	-98.79	-95.09	-91.73	-29.93	78.81
CGS001-8428	KD	STK24	YSK subfamily, serine/threonine kinase 24			-58.19	-77.88	90.97	-29.75	NaN	-22.98	-58.19	-99.66	-68.53	-97.93	-54.35
CGS001-64428	KD	NARFL	nuclear prelamin A recognition factor-like			-72.21	-77.88	NaN	NaN	-99.49	44.09	-56.62	-72.21	NaN	-78.85	-63.1
BRD-K85503079	CP	perospirone	dopamine receptor antagonist, serotonin receptor antagonist	DRD2, HTR2A, DRD3, DRD4, HTR2C		-71.34	-77.85	95.53	-64.84	-85.39	-92.99	93.58	NaN	-44.85	-84.2	NaN
ccsbBroad304_01651	OE	TCF7L2	transcription factor 7-like 2 (T-cell specific, HMG-box)			-45	-77.81	48.62	-47.43	-98.45	67.53	84.82	-89.93	-32.28	-98.51	-42.57
ccsbBroad304_07204	OE	TAF15	RNA binding motif (RRM) containing, TAF15 RNA polymerase II, TATA box binding protein (TBP)-associated factor, 68kDa			-66.28	-77.72	-90.48	-54.85	98.5	-99.8	64.18	37.37	-94.2	-93.13	-45.3
BRD-K74913225	CP	brinzolamide	carbonic anhydrase inhibitor	CA2, CA1, CA7, CA12, CA14, CA4, CA5A, CYP2B6, CYP2C8		-43.33	-77.71	61.39	-12.96	-73.71	43.2	-89.86	77.56	-97.3	29.77	-99.56
BRD-K99029477	CP	prometon	photosynthesis inhibitor			-77.7	-77.7	42.3	-58.62	NaN	NaN	-98.1	-85.18	NaN	NaN	NaN
ccsbBroad304_09831	OE	CERS3	Homeoboxes / CERS class, ceramide synthase 3			-55.23	-77.68	-83.54	99.47	-93.99	70.08	64.66	-99.5	-32.78	-93.28	50.96
BRD-K85242180	CP	beta-CCP	indoleamine 2,3-dioxygenase inhibitor	GABRA1, GABRG2, IDO1		-61.29	-77.65	-79.31	27.82	67.39	-44.93	-92.76	-90.12	42.19	-91.48	-41.04
ccsbBroad304_06386	OE	HNMT	histamine N-methyltransferase			-77.39	-77.63	42.06	53.15	-81.7	NaN	62.67	-77.39	58.79	-97.35	-97.28
BRD-A17655518	CP	ibuprofen	cyclooxygenase inhibitor, NFkB pathway inhibitor	PTGS2, PTGS1, ASIC1, BCL2, CFTR, CYP2C8, FABP2, PLAT, PPARG, SLC5A8, THBD		-59.16	-77.56	-88.18	-99.5	91.74	-50.29	-59.16	50.43	-99.48	61.32	NaN
BRD-A58207013	CP	pinacidil	ATP channel activator, potassium channel agonist	ABCC9, KCNJ8		-62.49	-77.56	-48.06	75.94	-89.32	-51.82	-43.82	-73.15	-98.82	-85.79	-44.97
ccsbBroad304_05309	OE	OR52B2	GPCR / Class A : Olfactory receptors, olfactory receptor, family 52, subfamily B, member 2			-53.83	-77.55	-41.04	31.72	-82.88	-66.62	-37.6	-99.97	-99.81	-31.78	58.25
BRD-K08206212	CP	entecavir	DNA directed DNA polymerase inhibitor, DNA polymerase inhibitor, DNA replication inhibitor, reverse transcription inhibitor, transcription inhibitor		Reverse transcriptase inhibitor	-49.84	-77.54	52.64	-15.54	-89.51	-21.95	-55.77	-43.92	99.64	-89.63	-93.58
BRD-A92670106	CP	tocainide	sodium channel blocker, voltage-gated sodium channel blocker	SCN5A		-65.24	-77.54	-95.32	-94.18	-31.02	-88.84	-62.71	79.74	-65.24	-44.56	NaN
BRD-K30189597	CP	SYK-inhibitor	syk inhibitor	SYK		-54.61	-77.51	-75.06	97.77	-32.73	-99.85	-28.47	-68.95	-91.72	67.34	-40.27
ccsbBroad304_01624	OE	SUPV3L1	suppressor of var1, 3-like 1 (S. cerevisiae)			-66.68	-77.49	-98.94	-39.71	43.52	-64.86	59.87	43.01	-68.5	-98.47	-80.8
ccsbBroad304_00060	OE	AMBP	Lipocalins, alpha-1-microglobulin/bikunin precursor			-70.05	-77.43	47.23	-98.58	-91.2	NaN	-51.53	-81.3	-70.05	36.09	-50.75
ccsbBroad304_13847	OE	DUSP3	Protein tyrosine phosphatases / Class I Cys-based PTPs : Atypical dual specificity phosphatases, dual specificity phosphatase 3			-73.23	-77.43	-70.5	62.19	69.52	-75.96	92.37	-80.25	-90.41	-50.93	-93.35
ccsbBroad304_00849	OE	IL4	Interleukins and interleukin receptors, interleukin 4			-51.05	-77.41	44.76	-90.08	-34.24	51.88	-95.57	-99.94	36.56	-67.85	80.95
BRD-K51751936	CP	alfadolone	GABA receptor agonist			-74.47	-77.4	-96.07	-87.26	-50.63	-71.91	-77.03	-33.77	-86.87	-63.25	-52.48
CGS001-54620	KD	FBXL19	F-boxes / Leucine-rich repeats, F-box and leucine-rich repeat protein 19			-69.04	-77.36	-36.76	59.17	-69.85	-56.77	-79.07	45.03	-93.97	-90.45	-68.24
ccsbBroad304_00329	OE	CLTA	clathrin, light chain A			-74.13	-77.35	-80.52	-91.75	-91.82	-82.16	79.82	44.73	74.34	44.08	-70.9
CGS001-143471	KD	PSMA8	Proteasome (prosome, macropain) subunits, proteasome (prosome, macropain) subunit, alpha type, 8			-76.57	-77.33	-69.75	-95.67	-46.04	-85.26	40.33	-76.57	17.57	-97.38	NaN
ccsbBroad304_00612	OE	GALNS	Arylsulfatase family, galactosamine (N-acetyl)-6-sulfate sulfatase			-56.08	-77.32	-34.84	-85.14	21.91	82.74	74.45	-89.68	-87.88	-84.54	73.15
CGS001-11014	KD	KDELR2	KDEL (Lys-Asp-Glu-Leu) endoplasmic reticulum protein retention receptor 2			-61.77	-77.31	24.67	41.89	-85.04	-98.76	-48.31	35.18	34.5	-91.72	-75.23
BRD-K50388907	CP	fenofibrate	PPAR receptor agonist, apolipoprotein expression enhancer, lipase clearing factor inhibitor	PPARA, APOA1, CYP2C19, CYP2C8, MMP25		-70.52	-77.28	-67.3	-29.99	77.11	18.7	16.84	-86.67	-99.7	-78.16	-73.73
CGS001-1646	KD	AKR1C2	Aldo-keto reductases, aldo-keto reductase family 1, member C2 (dihydrodiol dehydrogenase 2; bile acid binding protein; 3-alpha hydroxysteroid dehydrogenase, type III)			-61.42	-77.26	-45.58	-25.06	-80.12	-88.8	-32.65	-38.11	-33.94	-79.98	-93.72
CGS001-9552	KD	SPAG7	sperm associated antigen 7			-50.81	-77.24	NaN	NaN	-96.13	-32.13	-58.67	54.03	-40.26	-98.99	-42.95
ccsbBroad304_01288	OE	MAPK9	MAPK:JNK subfamily, mitogen-activated protein kinase 9			-70.31	-77.23	-90.21	-66.55	-74.07	-55.11	-42.51	-97.29	93.85	-91.5	53.04
BRD-U88459701	CP	atorvastatin	HMGCR inhibitor, dipeptidyl peptidase inhibitor, tumor necrosis factor expression inhibitor	HMGCR, DPP4, AHR, CYP3A5, FASLG	HMGCR inhibitor	-55.96	-77.21	24.48	-99.39	79.55	-29.05	70.35	-88.37	-93.64	-66.1	-45.82
CGS001-25898	KD	RCHY1	RING-type (C3HC4) zinc fingers, ring finger and CHY zinc finger domain containing 1			-37.31	-77.2	38.14	-58.03	-37.31	-90.19	31.56	NaN	65.82	23.72	-91.54
BRD-M47793593	CP	picrotoxin	GABA receptor antagonist	GABRA1, GLRA2, GLRA3, GABRR1, GLRA1, GLRB, HTR3A, HTR3B		-52.72	-77.19	-99.96	26.57	-74.56	-30.89	-92.74	NaN	38.81	76.79	NaN
CGS001-55111	KD	PLEKHJ1	Pleckstrin homology (PH) domain containing, pleckstrin homology domain containing, family J member 1			-68.02	-77.18	-74.86	NaN	-61.18	-99.32	54.51	-30.44	NaN	55.61	-88.86
CGS001-23038	KD	WDTC1	DDB1 and CUL4 associated factors, WD and tetratricopeptide repeats 1			-72.15	-77.12	NaN	NaN	-99.85	-60.32	54.53	NaN	-72.43	71.69	-72.15
CGS001-5433	KD	POLR2D	RNA polymerase subunits, polymerase (RNA) II (DNA directed) polypeptide D		RNA Polymerase Enzymes LOF	-74.8	-77.1	-94.07	-89.29	22.85	-74.8	-32.17	NaN	99.37	17.27	-99.25
ccsbBroad304_05901	OE	POLR3D	RNA polymerase subunits, polymerase (RNA) III (DNA directed) polypeptide D, 44kDa			-18.7	-77.09	92.88	-92.71	-75.25	54.93	-69.88	38.87	-91	32.48	96.93
BRD-A35108200	CP	dexamethasone	glucocorticoid receptor agonist, corticosteroid agonist, immunosuppressant	ANXA1, CYP3A4, CYP3A5, NOS2, NR0B1, NR3C1, NR3C2	Glucocorticoid receptor agonist	-77.44	-77.06	-46.98	-77.83	-89.84	90.72	-81.39	-78.47	-99.49	80.14	-39.28
BRD-K72166146	CP	dihydroergotamine	serotonin receptor agonist, adrenergic receptor partial agonist, dopamine receptor agonist	HTR1D, HTR1B, ADRA2A, DRD2, HTR1E, HTR1F, HTR2B, HTR7		-77.03	-77.05	-30.67	-77.01	-87.61	-31.21	-88.87	-98.75	19.24	-74.16	-99.31
ccsbBroad304_06597	OE	MSX2	Homeoboxes / ANTP class : NKL subclass, msh homeobox 2			-52.89	-77.03	-26.38	44.24	-85.71	-74.04	99.93	-31.73	91.72	-90.14	-75.48
BRD-K01436366	CP	XMD-1150	leucine rich repeat kinase inhibitor	LRRK2	Leucine rich repeat kinase inhibitor	-57.32	-77.03	-38.8	-20.07	35.68	-99.48	-75.85	63.28	41.11	-93.13	-81.82
CGS001-24138	KD	IFIT5	Tetratricopeptide (TTC) repeat domain containing, interferon-induced protein with tetratricopeptide repeats 5			-64.1	-77.03	-64.1	NaN	-46.69	-95.1	60.56	NaN	NaN	-79.07	-26.58
BRD-K02953697	CP	naringin	cytochrome P450 inhibitor	SLCO1A2		-30.2	-76.99	-71.1	7.83	-30.2	-99.26	73.66	65.46	-86.63	99.37	NaN
BRD-K50214219	CP	CS-1657	PARP inhibitor	PARP1		-74.93	-76.95	-51.84	-83.17	-87.32	-74.93	-99.43	73.4	16.41	38.77	NaN
CGS001-466	KD	ATF1	basic leucine zipper proteins, activating transcription factor 1			-59.86	-76.9	NaN	-63.31	-75.84	-36.95	96.24	NaN	-59.23	-28.87	-60.49
CGS001-8518	KD	IKBKAP	Elongator acetyltransferase complex subunits, inhibitor of kappa light polypeptide gene enhancer in B-cells, kinase complex-associated protein			-75.74	-76.89	-84.82	-70.06	98.32	53.19	-74.6	-84.13	98.23	-77.27	-77.87
CGS001-54505	KD	DHX29	DEAH-boxes, DEAH (Asp-Glu-Ala-His) box polypeptide 29			-71.47	-76.85	-98.35	63.19	-16.06	-20.45	-66.08	-95.35	-99.11	-64.08	-81.55
BRD-K32830106	CP	guanfacine	adrenergic receptor agonist, HCN (hyperpolarization activated cyclic nucleotide gated) channel blocker	ADRA2A, ADRA2B, ADRA2C, CYP3A5, HCN1, HCN2, HCN3, HCN4		-66.83	-76.77	38.27	-99.26	68.88	-81.52	86.9	-69.62	-64.04	-99.45	-16.72
CGS001-51335	KD	NGRN	neugrin, neurite outgrowth associated			-59.52	-76.75	NaN	-60.57	-99.49	-99.47	98.64	NaN	-58.47	-33.96	-32.06
CGS001-3155	KD	HMGCL	3-hydroxymethyl-3-methylglutaryl-CoA lyase			-74.28	-76.72	-99.87	-90.86	-87.07	98.42	99.57	86.16	-71.83	-87.39	30.56
BRD-A62434282	CP	goserelin	gonadotropin releasing factor hormone receptor agonist, luteinizing hormone releasing hormone agonist	GNRHR, GNRH1, LHCGR		-68.78	-76.7	-63.1	-25.37	-18.65	-99.98	54.37	-74.47	-81.22	-83.52	-57.6
CGS001-3630	KD	INS	insulin			-53.59	-76.65	NaN	NaN	-26.23	60.52	NaN	-30.53	NaN	-93.98	-82.28
BRD-A60414806	CP	vincristine	tubulin inhibitor, microtubule inhibitor, microtubule polymerization inhibitor, tubulin polymerisation inhibitor, vinca alkaloid	TUBB, TUBA4A		-49.58	-76.62	-64.04	-33.45	-35.12	-99.58	47.01	-17.9	42.94	-88.38	-95.84
CGS001-4233	KD	MET	Type X RTKs: HGF (hepatocyte growth factor) receptor family, met proto-oncogene (hepatocyte growth factor receptor)			-57.41	-76.61	-12.39	66.94	-96.22	-93.56	-83.32	76.86	35.96	-91.5	-38.2
CGS001-57157	KD	PHTF2	putative homeodomain transcription factor 2			-71.1	-76.55	-79.71	-65.65	-51.41	-90.8	NaN	-36.15	-80.55	37.3	NaN
CGS001-587	KD	BCAT2	branched chain amino-acid transaminase 2, mitochondrial			-64.03	-76.43	-57.6	NaN	-70.46	-96.09	-47.86	-54.44	NaN	-25.49	-88.82
BRD-K93325701	CP	damnacanthal	src inhibitor			-63.6	-76.37	-99.96	-14.79	NaN	NaN	-51.72	-63.6	NaN	NaN	NaN
BRD-A53576514	CP	orphenadrine	acetylcholine receptor antagonist	CYP2B6, GRIN1, GRIN2D, GRIN3A, GRIN3B, HRH1, SCN10A, SLC6A2		-65.98	-76.33	-72.54	-88.06	-59.42	-50.44	-94.72	95.69	-95.12	33.38	-38.48
CGS001-4780	KD	NFE2L2	basic leucine zipper proteins, nuclear factor (erythroid-derived 2)-like 2			-55.52	-76.29	-98.56	-53.44	-57.6	51.36	33.53	-85.5	88.18	-99.48	74.62
BRD-K16604360	CP	BRD-K16604360	antiamyloidogenic agent, dopamine receptor agonist			-65.27	-76.28	91.54	19	-39.88	-54.26	-83.3	-91.8	-97.67	36.92	-77.18
ccsbBroad304_07017	OE	SUOX	sulfite oxidase			-68.79	-76.26	-79.92	26.52	-44.63	-79.74	-90.18	-79.47	-61.32	24.71	89.79
BRD-K41445866	CP	alfaxalone	11-beta hydroxysteroid dehydrogenase inhibitor, chloride channel agonist, general pump inhibitor	HSD11B1		-70.56	-76.24	-70.56	81.84	-72.53	-84.08	75.69	-87.37	-26.95	-69.77	NaN
CGS001-5144	KD	PDE4D	Phosphodiesterases, phosphodiesterase 4D, cAMP-specific			-72.74	-76.19	-72.74	-22.69	-99.52	NaN	58.91	-89.76	-50.59	23.96	-89.78
BRD-K59597909	CP	phenothiazine	dopamine receptor antagonist			-76.72	-76.15	-81.78	-47.31	-43.19	-84.18	-89.55	-56.77	-71.42	-85.49	-77.28
ccsbBroad304_02922	OE	TES	testis derived transcript (3 LIM domains)			-64.35	-76.07	37.75	-55.27	-29.01	NaN	-90.39	-64.35	-99.57	-81.19	95.06
CGS001-4707	KD	NDUFB1	Mitochondrial respiratory chain complex / Complex I, NADH dehydrogenase (ubiquinone) 1 beta subcomplex, 1, 7kDa			-59.36	-75.97	-31.15	-97.5	73.54	-45.89	NaN	NaN	-36.41	-98.19	-72.84
ccsbBroad304_04360	OE	CAPNS2	EF-hand domain containing, calpain, small subunit 2			-66.97	-75.93	-48.27	97.64	-96.59	-64.56	61.87	-69.37	-87.26	45.36	-70.02
CGS001-10554	KD	AGPAT1	1-acylglycerol-3-phosphate O-acyltransferases, 1-acylglycerol-3-phosphate O-acyltransferase 1 (lysophosphatidic acid acyltransferase, alpha)			-75.87	-75.87	-76.85	-87.62	-88.41	-59.53	-88.57	NaN	31.15	-53.94	-37.51
BRD-K70976396	CP	cefoxitin	cell wall synthesis inhibitor			-67.74	-75.86	-37.62	-90.97	-86.88	-67.74	64.15	-48.98	49.95	-71.09	NaN
ccsbBroad304_01453	OE	RPS14	S ribosomal proteins, ribosomal protein S14			-51.98	-75.84	-91.12	-41.53	-99	NaN	41.06	-43.48	-87.36	-51.98	-47.83
BRD-K57954781	CP	BRD-K57954781	apoptosis stimulant, DNA inhibitor			-52.95	-75.83	94.6	-48.23	-97.4	-91.02	-55.22	NaN	-50.69	86.46	NaN
CGS001-57404	KD	CYP20A1	Cytochrome P450s, cytochrome P450, family 20, subfamily A, polypeptide 1			-59.22	-75.82	-99.16	NaN	-37.62	-85.6	-85.71	-59.22	44.2	18.08	-41.84
BRD-K89014967	CP	AS-703026	MEK inhibitor	MAP2K1, MAP2K2	MEK inhibitor	-57.9	-75.76	-99.7	-67.03	-99.44	99.9	-72.28	75.82	83.4	11.73	-48.77
CGS001-1840	KD	DTX1	deltex homolog 1 (Drosophila)			-63.12	-75.74	-63.12	-88.2	-52.88	-22.78	-86.63	-83.03	NaN	-44.67	-53.97
BRD-A62035778	CP	scopolamine	acetylcholine receptor antagonist	CHRM2, CHRM1, CHRM3, CHRM4, CHRM5, SI		-66.76	-75.67	-70.49	-71.97	39.58	-54.49	-89.04	-99.04	57.83	-43.04	-63.03
CGS001-3297	KD	HSF1	heat shock transcription factor 1			-65.89	-75.66	-74.95	-44.85	-99.63	-99.87	-28.06	NaN	-38.45	35.42	-65.89
BRD-K88172511	CP	naltrexone	opioid receptor antagonist, opioid receptor ligand	OPRK1, OPRM1, OPRD1, SIGMAR1		-67.26	-75.65	-64	-29.38	-22.34	-70.52	46.61	-98.73	-76.38	-21.03	-99.74
ccsbBroad304_13633	OE	PI4KAP2	phosphatidylinositol 4-kinase, catalytic, alpha pseudogene 2			-67.74	-75.62	84.42	-85.44	-92.23	-59.85	43.27	60.76	-99.6	60.52	-84.37
CGS001-9276	KD	COPB2	WD repeat domain containing, coatomer protein complex, subunit beta 2 (beta prime)		Vesicular Transport LOF	-66.83	-75.61	-90.08	-30.09	-77.02	-91.48	-58.04	73.76	90.84	55.8	-99.06
CGS001-3298	KD	HSF2	heat shock transcription factor 2			-68.83	-75.56	-97.33	-26.73	84.09	-30.88	65.55	NaN	-70.23	-81.06	-68.83
CGS001-22883	KD	CLSTN1	Cadherins / Cadherin-related, calsyntenin 1			-56.79	-75.55	93.06	NaN	NaN	-97.72	-74.76	NaN	NaN	60.96	-38.81
CGS001-51451	KD	LCMT1	leucine carboxyl methyltransferase 1			-49.95	-75.53	-41.25	-43.12	-91.06	-90.56	-49.95	NaN	94.94	-75.57	-35.94
CGS001-58508	KD	MLL3	myeloid/lymphoid or mixed-lineage leukemia 3			-66.01	-75.52	-66.06	-40.42	-85.85	-66.01	-56.11	NaN	-56.72	-86.23	-60.24
ccsbBroad304_01423	OE	RPL19	L ribosomal proteins, ribosomal protein L19			-61.78	-75.5	64.47	58.09	-88.81	46.93	-62.33	-99.97	99.54	-61.23	-97.25
BRD-K32696739	CP	noreleagnine	imidazoline receptor ligand, serotonin receptor ligand	ADRA2A, ADRA2B, ADRA2C, HTR2A, MAOA, MAOB		-74.38	-75.49	-73.88	22.6	98.12	-15.08	29.98	-93.58	-74.89	-96.45	-82.12
BRD-K05658747	CP	raltegravir	HIV integrase inhibitor			-56.96	-75.46	-76.95	95.98	-92.7	21.07	38.41	99.78	-53.3	-99.72	-60.62
CGS001-340273	KD	ABCB5	ATP binding cassette transporters / subfamily B, ATP-binding cassette, sub-family B (MDR/TAP), member 5			-70.71	-75.45	-39.48	-88.98	NaN	-96.42	41.69	-99.72	35.81	-70.71	-58.72
CGS001-5287	KD	PIK3C2B	Phosphatidylinositol-4-phosphate 3-kinase family, phosphoinositide-3-kinase, class 2, beta polypeptide			-47.65	-75.43	-86.44	93.6	32.26	-88.97	97.85	-89.57	-93.25	-19.87	80.82
CP_BETA_ADRENERGIC_RECEPTOR_AGONIST	PCL	Beta-adrenergic receptor agonist				-49.35	-75.35	-96.74	-98.53	43.42	-98.96	14.45	-73.64	-8.18	-15.72	-25.06
ccsbBroad304_03340	OE	LSR	Immunoglobulin superfamily / Immunoglobulin-like domain containing, lipolysis stimulated lipoprotein receptor			-58.2	-75.28	40.48	31.43	99.61	-81.08	-94.4	-41.91	-99.17	67.18	-74.5
BRD-K48195008	CP	ethinylestradiol	DNA directed DNA polymerase stimunlant, estrogen receptor agonist	ESR1, CYP2C8, ESR2, NR1I2		-75.74	-75.24	-95.1	-76.23	27.7	-99.06	-82.63	NaN	85.69	-27.65	NaN
CGS001-613	KD	BCR	Rho guanine nucleotide exchange factors, breakpoint cluster region			-76.57	-75.24	34.85	-97.92	77.75	-72.94	-86.91	52.02	-77.9	-79.03	-99.95
CGS001-8660	KD	IRS2	Pleckstrin homology (PH) domain containing, insulin receptor substrate 2			-67.41	-75.23	67.15	NaN	-81.45	-67.41	60.58	NaN	NaN	-95.93	61.16
CGS001-29899	KD	GPSM2	Tetratricopeptide (TTC) repeat domain containing, G-protein signaling modulator 2			-56.55	-75.21	-95.77	28.94	-42.39	-99.78	-43.99	NaN	NaN	34.43	-69.1
ccsbBroad304_09934	OE	MKX	Homeoboxes / TALE class, mohawk homeobox			-65.65	-75.21	-56.1	-85.79	98.06	-81.41	96.26	-82.56	-80.67	56.58	-38.08
CGS001-6652	KD	SORD	sorbitol dehydrogenase			-67.23	-75.2	-67.23	-84.29	NaN	84.31	-95.17	-69.05	-29.82	-54.79	45.33
CGS001-6203	KD	RPS9	S ribosomal proteins, ribosomal protein S9		Ribosomal 40s Subunit LOF	-23.52	-75.18	-99.57	38.89	53.56	-23.52	-88.5	NaN	77.25	37.61	-99.97
BRD-A82096673	CP	KU-C103428N	CDC inhibitor, rho GTPase inhibitor	NFE2		-75.17	-75.17	-89.27	-21.81	-99.51	82.1	-80.04	64.18	30.49	-94.8	NaN
BRD-K92446736	CP	zatebradine	HCN (hyperpolarization activated cyclic nucleotide gated) channel blocker, HCN channel antagonist, potassium channel antagonist, sodium channel blocker	HCN1, HCN2, HCN3, HCN4		-63.44	-75.13	41.27	-46.2	-63.73	-62.18	41.93	-63.16	-84.87	-88.78	-76.73
BRD-K12762134	CP	XAV-939	PARP inhibitor, TNKS inhibitor	TNKS, TNKS2		-69.19	-75.12	-50.88	-74.99	-88.13	-72.97	-63.33	65.28	-65.4	-91.59	58.93
ccsbBroad304_02990	OE	LYPD3	LY6/PLAUR domain containing 3			-75.09	-75.09	-88.27	44.91	-29.75	NaN	-79.02	-31.63	-92.34	-96.63	78.47
BRD-A15070535	CP	bucladesine	adenosine receptor agonist, cAMP stimulant, vasodilator	PRKACA		-75.09	-75.09	-93.73	7.17	58.15	-78.27	-78.9	-97.32	-58.14	75.06	NaN
CGS001-22938	KD	SNW1	SNW domain containing 1			-47.15	-75.08	-40.58	-99.47	-29.12	-36.86	-36.57	-99.88	-36.76	-84.27	-53.71
KD_SERPIN_PEPTIDASE_INHIBITORS	PCL	Serpin peptidase inhibitors LOF				-63.41	-75.07	-48.72	-38.31	-76.95	-51.76	-82.56	34.35	22.73	-81.75	-83.54
ccsbBroad304_03728	OE	DIABLO	diablo, IAP-binding mitochondrial protein			-66.65	-75.03	-99.88	NaN	-43.18	-55.43	-91.29	39.2	67.85	-66.65	-69.01
CGS001-9925	KD	ZBTB5	BTB/POZ domain containing, zinc finger and BTB domain containing 5			-52.42	-75	-44.65	-100	70.46	-78.43	-56	NaN	NaN	46.23	-48.83
CGS001-11156	KD	PTP4A3	Protein tyrosine phosphatases, protein tyrosine phosphatase type IVA, member 3			-55.54	-74.96	87.71	NaN	NaN	NaN	42.01	-47.33	-63.75	-80.6	NaN
CGS001-10723	KD	SLC12A7	SLC12 family of cation-coupled chloride transporters, solute carrier family 12 (potassium/chloride transporters), member 7			-54.09	-74.91	-22.88	-97.11	68.27	-54.09	47.22	-99.91	-34.74	-80.36	NaN
BRD-K62206109	CP	VUF-5681	histamine receptor antagonist	HRH3		-65.51	-74.86	-81.23	-81.87	-27.82	-91.34	-97.1	72.82	-33.78	-41.82	-56.16
BRD-K15522385	CP	cinanserin	serotonin receptor antagonist	HTR2A		-20.06	-74.83	42.02	-80.21	67.96	-79.6	-94.36	54.85	45.09	-88.45	34.72
CGS001-54658	KD	UGT1A1	UDP glucuronosyltransferases, UDP glucuronosyltransferase 1 family, polypeptide A1			-34.63	-74.78	-34.63	24.61	-88.95	-82.21	-26.03	NaN	-93.5	29.03	45.44
CGS001-7297	KD	TYK2	Janus kinase (JakA) family, tyrosine kinase 2			-66.13	-74.73	-57.53	88.91	-99.24	-74.98	-91.86	NaN	NaN	-13.63	29.54
CGS001-5918	KD	RARRES1	retinoic acid receptor responder (tazarotene induced) 1			-70.03	-74.7	-87.21	NaN	-79.27	-97.41	-65.37	NaN	-52.68	-52.88	-55.87
CGS001-1676	KD	DFFA	DNA fragmentation factor, 45kDa, alpha polypeptide			-70.68	-74.68	-94.66	-95.67	-45.72	32.01	-77.32	-45.95	NaN	-64.2	-70.68
ccsbBroad304_02822	OE	ARFIP2	ADP-ribosylation factor interacting protein 2			-8.68	-74.67	-98.82	52.66	74.22	61.89	45.86	96.73	-87.52	-63.22	-95.6
CGS001-7020	KD	TFAP2A	transcription factor AP-2 alpha (activating enhancer binding protein 2 alpha)			-37.58	-74.67	71.14	99.28	-88.45	-98.2	-41.09	89.54	-86.49	-34.06	53.68
BRD-K27184429	CP	levocetirizine	histamine receptor antagonist, interleukin expression inhibitor, tumor necrosis factor expression inhibitor	HRH1, CXCL8		-74.24	-74.67	-99.65	23.85	-93.27	-59.73	-80.1	NaN	-73.81	-57.81	NaN
CGS001-8604	KD	SLC25A12	Mitochondrial amino acid transporter subfamily, solute carrier family 25 (mitochondrial carrier, Aralar), member 12			-59.58	-74.65	11.91	31.68	19.72	-93.67	-26.26	-96.44	NaN	-59.58	-89.81
BRD-K99260425	CP	etodolac	cyclooxygenase inhibitor, TRPV agonist	PTGS2, PTGS1, RXRA, TRPV1		-59.82	-74.64	66.08	-99.72	-64.89	-29.92	-46.75	-54.74	56.55	-93.67	-98.41
CGS001-64175	KD	LEPRE1	leucine proline-enriched proteoglycan (leprecan) 1			-68.66	-74.61	-26.62	-73.91	NaN	-71.71	-65.61	NaN	-95.38	-30.12	65.45
BRD-K43764301	CP	dexketoprofen	cyclooxygenase inhibitor	CXCR1, PTGS1, PTGS2, SLC5A8		-27.28	-74.6	-96.07	12.88	-16.2	73.8	-98.12	-99.15	-38.37	84.79	55.11
CGS001-7625	KD	ZNF74	Zinc fingers, C2H2-type, zinc finger protein 74			-76.46	-74.58	-90.32	-96.98	-52.42	-27.03	-25.97	NaN	-76.52	-76.46	-76.78
BRD-K40530731	CP	hyoscyamine	acetylcholine receptor inhibitor	CHRM1, CHRM2, CHRM3, CHRM4		-44.65	-74.54	-89.55	-99.52	59.55	-29.71	44.41	91.52	-59.58	-10.53	-97.26
CGS001-8802	KD	SUCLG1	succinate-CoA ligase, alpha subunit			-49.2	-74.54	-96.94	-100	23.02	77.34	38.39	-38.15	-60.26	-98.58	-37.35
ccsbBroad304_02026	OE	NRP1	CD molecules, neuropilin 1			-7.38	-74.53	-90.19	91.76	-91.86	-61.12	46.37	-86.86	97.54	53.63	64.21
ccsbBroad304_01131	OE	OXCT1	3-oxoacid CoA transferase 1			-76.6	-74.53	48.14	NaN	-24.76	-94.01	-81.03	-52.19	-76.6	-85.59	-76.94
CGS001-427	KD	ASAH1	Acid ceramidase, N-acylsphingosine amidohydrolase (acid ceramidase) 1			-73.09	-74.47	-85.3	NaN	-90.97	-73.09	43.77	-96.93	91.03	-68.4	-42.82
ccsbBroad304_06773	OE	PRKAR2B	Protein kinase A, protein kinase, cAMP-dependent, regulatory, type II, beta			-66.82	-74.45	-66.82	-97.57	-67.74	NaN	62	99.34	77.26	94.14	-85.74
ccsbBroad304_07097	OE	TRAF1	TNF receptor-associated factor 1			-58.59	-74.39	-95.56	-89.69	-55.56	-61.62	-91.23	40.45	93.17	-35.84	-52.31
CGS001-87	KD	ACTN1	EF-hand domain containing, actinin, alpha 1			-63.79	-74.39	-56.64	34.17	45.17	-70.95	-88.66	-96.05	-79.87	48.36	37.64
BRD-K84566043	CP	fenpiverinium	acetylcholine receptor antagonist			-45.75	-74.38	-98.99	17.96	34.23	-21.6	70.7	NaN	-69.9	-71.05	NaN
ccsbBroad304_06087	OE	DDB2	WD repeat domain containing, damage-specific DNA binding protein 2, 48kDa			-51.77	-74.29	-78.2	51.36	26.14	-29.62	68.53	97.04	-86.63	-94.64	-73.92
BRD-K43880410	CP	pregnenolone	acetylcholine release enhancer, dopamine release enhancer, GABA receptor negative allosteric modulator, glutamate receptor modulator, progesterone receptor agonist, steroid hormone inhibitor of CYP17A1 and SULT2B1	CYP17A1, PGR, SULT2B1		-48.82	-74.28	-75.27	-67.52	39.25	-91.66	49.58	37.19	-92.72	-30.13	24.37
ccsbBroad304_06778	OE	PROC	Endogenous ligands, protein C (inactivator of coagulation factors Va and VIIIa)			-57.27	-74.27	44.32	-90.03	57	-46.74	63.24	-93.77	-74.41	40.29	-67.8
BRD-K82091397	CP	SB-239063	p38 MAPK inhibitor, interleukin inhibitor, tumor necrosis factor production inhibitor	MAPK11, MAPK14, PTGS2, TNF	P38 MAPK inhibitor	-72.5	-74.27	-92.06	33.99	44.1	74.09	-73.16	-71.83	-90.6	-94.93	41.92
ccsbBroad304_07876	OE	LARS2	Aminoacyl tRNA synthetases / Class I, leucyl-tRNA synthetase 2, mitochondrial			-64.45	-74.26	-69.28	-80.19	-43.16	-48.48	-53.05	52.38	-92.52	-92.06	-59.63
CGS001-9945	KD	GFPT2	glutamine-fructose-6-phosphate transaminase 2			-22.42	-74.25	-22.42	74.46	-99.88	-80.76	43.15	NaN	35.46	-98.92	85.38
BRD-K89237706	CP	noscapine	bradykinin receptor antagonist, tubulin polymerization inhibitor, apoptosis stimulant, microtubule inhibitor, tubulin inhibitor	BDKRB2, SIGMAR1		-24.61	-74.23	85.32	13.75	-92.09	-24.61	16.77	35.48	-89.65	-87.19	NaN
CGS001-6194	KD	RPS6	S ribosomal proteins, ribosomal protein S6		Ribosomal 40s Subunit LOF	-65.18	-74.21	-99.34	-74.98	18.8	22.9	-96.1	-99.71	-48.28	87.69	-56.15
CGS001-5813	KD	PURA	purine-rich element binding protein A			-49.54	-74.2	57.18	NaN	-31.81	-86.84	-67.28	NaN	-70.78	73.15	96.51
BRD-K81709173	CP	halcinonide	glucocorticoid receptor agonist	NR3C1	Glucocorticoid receptor agonist	-48.48	-74.19	24.98	56.28	-61.02	88.28	54.82	-94.25	-91.26	-89.47	-35.94
CGS001-55226	KD	NAT10	N-acetyltransferase 10 (GCN5-related)			-74.18	-74.18	-15.63	-77.05	-32.89	-93.42	-97.87	NaN	-66.51	-83.38	-64.91
BRD-A28318179	CP	aminomethyltransferase	nitric oxide synthase inhibitor	NOS2		-68.49	-74.17	-79.14	-79.64	-66.28	-82.41	32.7	62.58	-70.69	-33.91	27.63
CGS001-7474	KD	WNT5A	Endogenous ligands, wingless-type MMTV integration site family, member 5A			-66.43	-74.15	64.85	-74.26	-80.17	-79.85	49.47	NaN	-64.77	99.98	-66.43
CGS001-58190	KD	CTDSP1	Serine/threonine phosphatases / CTD aspartate-based phosphatases, CTD (carboxy-terminal domain, RNA polymerase II, polypeptide A) small phosphatase 1			-76.46	-74.15	-89.72	36.55	-80.54	-76.46	-85.05	-99.97	-39.97	NaN	-50.16
ccsbBroad304_01155	OE	CDK16	Cyclin-dependent kinases, TAIRE subfamily, cyclin-dependent kinase 16			-67.45	-74.13	18.73	-89.76	50.67	-98.42	-55.42	-85.44	-86.41	-26.07	-60.78
BRD-K82143716	CP	flucytosine	pyrimidine analog, inhibits fungal DNA synthesis	DNMT1		-71.83	-74.13	-52.34	79.45	-72.1	-65.4	-99.08	NaN	-71.56	-87.57	NaN
CGS001-2793	KD	GNGT2	guanine nucleotide binding protein (G protein), gamma transducing activity polypeptide 2			-64.01	-74.08	-64.01	-97.35	-76.11	-47.99	75.76	NaN	-53.28	-93.81	37.46
CGS001-10018	KD	BCL2L11	BCL2-like 11 (apoptosis facilitator)			-72.12	-74.05	64.96	-70.98	59.71	-94.3	94.97	-73.26	-81.06	NaN	NaN
ccsbBroad304_02229	OE	TRAM2	translocation associated membrane protein 2			-73.46	-74	-78.84	NaN	44.6	-73.46	-99.7	87.62	-8.83	-98.62	-49.08
BRD-K35687265	CP	ON-01910	PLK inhibitor, cell cycle inhibitor, MCL1 inhibitor, protein kinase inhibitor	CDK1, FLT1, FYN, MCL1, PDGFRA, PLK1, PLK2, SRC		-20.27	-73.99	-75.36	20.96	98.57	31	58.39	-61.5	-70.06	-91.63	56.11
BRD-K33211335	CP	dextromethorphan	glutamate receptor antagonist, sigma receptor agonist	SIGMAR1, CHRNA2, CHRNA3, CHRNA4, CHRNA7, CHRNB2, CHRNB4, CYBA, CYBB, CYP3A5, GRIN1, GRIN3A, NCF1, NCF2, NCF4, OPRD1, OPRK1, OPRM1, PGRMC1, RAC1, RAC2, SLC6A2, SLC6A4		-58.73	-73.99	-80.31	-76.21	44.03	64.19	35.18	-55.13	-11.37	-99.31	-62.32
ccsbBroad304_02217	OE	FEZ1	fasciculation and elongation protein zeta 1 (zygin I)			-57.92	-73.95	42.22	-53.67	-39.02	94.2	-62.17	-78.29	50.16	-97.95	-92.51
CGS001-1213	KD	CLTC	clathrin, heavy chain (Hc)			-58.16	-73.91	-85.66	77.23	-42.69	-58.16	95.8	NaN	-25.21	-58.97	-97.82
CGS001-55847	KD	CISD1	CDGSH iron sulfur domain containing, CDGSH iron sulfur domain 1			-59.83	-73.89	NaN	83.84	-81.02	-75.68	29.29	-59.83	-60.43	81.67	69.17
CGS001-3659	KD	IRF1	interferon regulatory factor 1			-58.79	-73.85	-58.79	23.61	-88.67	-65.98	-99.96	-39.45	NaN	-44.89	-27.34
CGS001-11151	KD	CORO1A	Coronins, coronin, actin binding protein, 1A			-59.46	-73.84	-98.91	97.56	49.02	-91.32	-59.46	-38.37	NaN	-57.48	-60.03
CGS001-5810	KD	RAD1	RAD1 homolog (S. pombe)			-53.83	-73.82	-86.06	-83.77	18.92	-87.74	22.22	NaN	-53.83	-38.15	57.2
CGS001-221391	KD	OPN5	GPCR / Class A : Opsin receptors, opsin 5			-65.28	-73.82	-30.46	-32.77	65.23	-96.43	-75.09	NaN	-65.28	-80.27	-63.98
BRD-K15262564	CP	mupirocin	isoleucyl-tRNA synthetase inhibitor			-67.18	-73.81	13.82	-71.65	-43.43	-71.12	-30.73	-67.18	-85.81	33.38	NaN
ccsbBroad304_00184	OE	C2	Complement system, complement component 2			-58.92	-73.8	-35.35	43.52	-50.6	-99.56	-73.42	-67.25	-46.09	-86.42	96.69
ccsbBroad304_06229	OE	FUS	RNA binding motif (RRM) containing, fused in sarcoma			-72.07	-73.77	50.4	-93.46	-53.84	-99.56	-42.41	-82.06	-70.38	17.98	-80.46
CGS001-8022	KD	LHX3	Homeoboxes / LIM class, LIM homeobox 3			-68.56	-73.76	60.29	27.78	-99.78	-68.56	71.46	NaN	-84.78	51.53	-99.66
BRD-K12765235	CP	carbenoxolone	11-beta hydroxysteroid dehydrogenase inhibitor	HSD11B1, GJA1, GJA10, GJA3, GJA4, GJA5, GJA8, GJA9, GJB1, GJB2, GJB3, GJB4, GJB5, GJB6, GJB7, GJC1, GJC2, GJC3, GJD2, GJD3, GJD4, GJE1, PANX1, PANX2, PANX3		-62.13	-73.63	-44.65	-7.94	97.27	-95.05	-71.39	-68.43	-44.94	-85.56	-55.83
ccsbBroad304_04170	OE	PANK2	pantothenate kinase 2			-68.23	-73.63	-63.85	-76.08	-99.51	NaN	-66.89	-68.23	67.91	58.94	-98.28
BRD-A66435872	CP	HTMT	histamine receptor agonist	HRH4		-44.56	-73.58	-75.22	51.23	65.24	58.33	-93.13	-15.54	73.4	-90.18	-83.26
CGS001-64805	KD	P2RY12	GPCR / Class A : Purinergic receptors, P2Y, purinergic receptor P2Y, G-protein coupled, 12			-73.23	-73.58	-96.39	48.75	NaN	-83.8	NaN	-28.08	NaN	-73.23	30.04
ccsbBroad304_06317	OE	GPR26	GPCR / Class A : Orphans, G protein-coupled receptor 26			-60.05	-73.56	-45.68	-65.47	-97.84	-97.35	-53.77	52.36	-54.62	87.22	-85.28
CGS001-4946	KD	OAZ1	ornithine decarboxylase antizyme 1			-56.05	-73.55	-83.89	-40.12	-71.99	-38.37	36.41	-88.87	-29.72	99.03	-89.41
CGS001-2033	KD	EP300	Chromatin-modifying enzymes / K-acetyltransferases, E1A binding protein p300			-68.63	-73.55	-70.89	-59.03	-66.37	-95.67	25.19	-99.79	84.74	-96.19	-32.11
BRD-A42759514	CP	ornidazole	antiprotozoal agent			-63.53	-73.53	-29.94	-41.15	-92.3	-94.55	-49.7	-96.96	-75.31	-39	-53.54
BRD-K01493881	CP	apigenin	casein kinase inhibitor, cell proliferation inhibitor, cytochrome P450 inhibitor, GABA receptor antagonist, glutamate receptor antagonist, monoamine oxidase inhibitor, nitric oxide production inhibitor, ornithine decarboxylase inhibitor, quorum sensing signaling modulator, VEGF expression inhibitor, xanthine oxidase inhibitor	AKR1B1, AR, CDK6, CFTR, CYP19A1, CYP1A2, CYP1B1, HSD17B1, MAOA, ODC1, XDH		-76.88	-73.53	-32.52	-80.24	49.01	-89.2	-93.88	-81.64	-48.85	-70.18	-85.22
BRD-K17823458	CP	danoprevir	HCV inhibitor, serine protease inhibitor			-40.93	-73.5	47.71	-17.12	-99.92	-27.27	-54.59	-96.33	52.48	-99.04	55.22
CGS001-3601	KD	IL15RA	IL-2 receptor family, interleukin 15 receptor, alpha			-24.71	-73.46	44.11	41.38	-92.82	-24.71	-90.71	NaN	67.84	54.68	-99.28
BRD-A53077924	CP	tianeptine	selective serotonin reuptake enhancer (SSRE), serotonin reuptake enhancer, serotonin uptake enhancer	SLC6A4		-68.75	-73.43	-46.46	15.19	-74.69	-46.98	-86.23	-68.75	-87.6	7.17	NaN
CGS001-51135	KD	IRAK4	Interleukin-1 receptor-associated kinase (IRAK) family, interleukin-1 receptor-associated kinase 4			-68.17	-73.41	-89.06	-38.02	-57.38	-78.52	52.25	NaN	-95.35	-68.17	-40.81
CGS001-415116	KD	PIM3	PIM family, pim-3 oncogene			-63.68	-73.4	-73.35	-99.93	37.79	-87.57	34.9	NaN	23.12	-63.68	-31.96
CGS001-7080	KD	NKX2-1	Homeoboxes / ANTP class : NKL subclass, NK2 homeobox 1			-66.2	-73.38	-75.55	28.67	-59.02	-52.57	-93.28	52.94	53.23	-75.86	-83.87
CGS001-5479	KD	PPIB	peptidylprolyl isomerase B (cyclophilin B)			-71.99	-73.36	-87.15	-32.18	-29.24	-43	-71.99	-91.33	-50.95	-97.29	NaN
CGS001-3094	KD	HINT1	histidine triad nucleotide binding protein 1			-73.37	-73.34	-73.37	NaN	NaN	-91.2	-35.35	NaN	-87.36	-81.29	30.44
CGS001-5546	KD	PRCC	papillary renal cell carcinoma (translocation-associated)			-58.25	-73.33	-99.34	-49.97	-58.25	-96.42	73.7	NaN	-81.94	44.41	25.7
CGS001-79135	KD	APOO	Apolipoproteins, apolipoprotein O			-73.68	-73.32	-81.18	-47.64	-72.57	-75.88	-74.04	NaN	NaN	-36.66	-75.7
ccsbBroad304_07158	OE	ZNF74	Zinc fingers, C2H2-type, zinc finger protein 74			-73.28	-73.28	-74.87	96.22	-92.25	NaN	54.27	46.38	-87.82	46.48	-92.91
CGS001-162655	KD	ZNF519	Zinc fingers, C2H2-type, zinc finger protein 519			-61.65	-73.27	-57.04	-65.19	-32.26	-37.85	-80.65	NaN	NaN	-58.1	-94.93
ccsbBroad304_01732	OE	UBA52	L ribosomal proteins, ubiquitin A-52 residue ribosomal protein fusion product 1			-57.84	-73.26	-72.63	79.37	-91.89	-63.62	87.05	-96.31	-50.28	-52.07	85.24
ccsbBroad304_13936	OE	PTPRF	Receptor tyrosine phosphatases (RTP), protein tyrosine phosphatase, receptor type, F			-73.79	-73.25	55.35	-81.03	-83.74	NaN	-98.08	92.46	29.82	-84.38	-73.79
BRD-K32398298	CP	alprazolam	GABA benzodiazepine site receptor agonist, benzodiazepine receptor agonist	GABRA1, GABRA2, GABRA3, GABRA5, CYP3A5, GABRA4, GABRA6, GABRB1, GABRB2, GABRB3, GABRD, GABRE, GABRG1, GABRG2, GABRG3, GABRP, GABRQ		-63.67	-73.23	-68.95	44.33	-86.23	-58.4	31.01	NaN	-99.41	85	NaN
BRD-A83859836	CP	tropisetron	serotonin receptor antagonist, polarization inhibitor, sodium channel blocker	HTR3A, GLRA1, GLRA2, GLRB, HTR4		-26.29	-73.21	-98.36	-94.27	-80.34	16.87	45.87	79.03	33.87	-69.45	22.78
BRD-K39339537	CP	epirizole	cyclooxygenase inhibitor	PTGS1, PTGS2		-70.8	-73.21	-53.75	-57.7	-48.4	-86.21	-72.88	-70.58	-89.49	64.14	-71.01
BRD-A84493640	CP	atovaquone	cytochrome b-c1 complex inhibitor, dihydroorotate dehydrogenase inhibitor, mitochondrial electron transport inhibitor	DHODH		-52.06	-73.19	-15.02	-59.21	-91.39	-93.6	-43.48	-52.06	-23.78	-25.17	NaN
ccsbBroad304_04891	OE	TMEM174	transmembrane protein 174			-61.09	-73.16	-51.72	NaN	-84.77	-47.02	-93.39	-61.09	-48.25	-64.67	59.01
CGS001-23596	KD	OPN3	GPCR / Class A : Opsin receptors, opsin 3			-50.9	-73.14	-36.81	39.88	-87.59	NaN	-89.7	82.07	NaN	-64.98	96.46
CGS001-7076	KD	TIMP1	TIMP metallopeptidase inhibitor 1			-52.15	-73.13	-92.96	-52.15	-35.43	68.82	-34.01	NaN	54.34	-64.41	-69.36
ccsbBroad304_02405	OE	TFG	TRK-fused gene			-68.1	-73.13	-68.1	NaN	-91.51	-98.17	69	-71.77	49.39	59.44	28.86
ccsbBroad304_07851	OE	FAM120A	family with sequence similarity 120A			-61.9	-73.1	-95.66	-99.67	58.99	-44.89	34.92	-62.34	-61.46	68.39	-76.4
ccsbBroad304_00183	OE	C1S	Complement system, complement component 1, s subcomponent			-58.66	-73.07	-53.54	-62.83	-54.49	-99.09	-38.37	-42.75	-99.82	-83.46	71.01
BRD-A55756846	CP	H-7	PKA inhibitor	PKIA, PRKACA, PRKAR1A	PKA inhibitor	6.5	-73.06	-35.59	-99.18	81.87	99.44	-99.85	48.68	48.6	62.77	-96.91
CGS001-5641	KD	LGMN	Legumain, legumain			-23.31	-73.03	-98.77	-75.12	97.41	-78.2	99.61	NaN	NaN	26.41	45.92
BRD-K48367671	CP	febuxostat	xanthine oxidase inhibitor	XDH		-43.42	-72.99	-87.9	-36.69	87.81	-90.89	-31.89	84.98	-50.15	-96.99	91.33
BRD-K29178788	CP	dictamnine	furoquinoline alkaloid that causes smooth muscle contraction			-67.13	-72.97	-67.13	-9.71	NaN	NaN	-52.87	-98.14	NaN	NaN	NaN
BRD-A01295252	CP	trans-7-hydroxy-pipat	dopamine receptor ligand			-38.8	-72.95	-16.58	32.05	41.05	37.74	-11.71	-92.18	-82.84	-93.76	-61.03
CGS001-760	KD	CA2	Carbonic anhydrases, carbonic anhydrase II			-64.34	-72.94	-70.37	-90.61	-93.02	83.01	-64.34	NaN	44.38	57.23	42.55
CGS001-662	KD	BNIP1	BCL2/adenovirus E1B 19kDa interacting protein 1			-46.23	-72.93	-58.05	-25.35	-94.4	-93.16	-34.4	-21.61	28.62	-33.66	-99.86
CGS001-6257	KD	RXRB	Retinoid X receptors, retinoid X receptor, beta			-56.12	-72.91	-43.7	-60.14	-99.45	-56.12	-87.83	NaN	-36.93	27.93	44.82
BRD-A69927616	CP	isradipine	calcium channel blocker, L-type calcium channel blocker	CACNA1C, CACNA1D, CACNA2D1, CACNA1F, CACNA1H, CACNA1S, CACNA2D2, CACNB2		-46.46	-72.9	31.92	-95.82	-20.01	18.78	-98.42	NaN	22.9	-73.16	NaN
BRD-K14888893	CP	minoxidil	antialopecia agent, ATP channel activator, ATP-sensitive potassium channel agonist, KATP activator, Kir6 channel (KATP) activator, polarization activator, renin secretion stimulant	KCNJ8, ABCC9, KCNJ1, KCNJ10, KCNJ11, PTGS1, REN		-57.76	-72.89	-62.08	34.39	89.1	-35.02	-86.84	-92.2	-82.12	-53.43	-48.3
CGS001-51433	KD	ANAPC5	Anaphase promoting complex subunits, anaphase promoting complex subunit 5			-46.28	-72.87	37.19	-44.87	-46.28	-91.19	45.56	-99.48	-64.63	-42.55	NaN
BRD-K55703048	CP	latrepirdine	glutamate receptor antagonist, histamine receptor antagonist, serotonin receptor antagonist	HTR6, GRIN2B, HRH1		-59.57	-72.79	-59.57	-17.17	-64.52	-99.95	NaN	32.77	-44.21	-22.27	-81.43
CGS001-29883	KD	CNOT7	CCR4-NOT transcription complex, subunit 7			-72.78	-72.78	-22.46	-78.65	-53.7	-67.56	-97.66	-96.72	NaN	-81.25	-48.28
ccsbBroad304_04732	OE	ZNF488	Zinc fingers, C2H2-type, zinc finger protein 488			-72.75	-72.75	-85.3	46.99	-86.66	NaN	-74.69	-35.6	33.54	-75.72	-45.74
CGS001-9817	KD	KEAP1	Kelch-like proteins, kelch-like ECH-associated protein 1			-44.01	-72.73	-94.6	52.41	-84.41	-99.88	-28.73	90.11	99.39	66.23	-59.29
CGS001-5428	KD	POLG	DNA polymerases, polymerase (DNA directed), gamma			-59.14	-72.72	-78.4	-89	-99.42	-28.59	-76.77	-36.06	-45.56	-31.04	23.8
CGS001-1465	KD	CSRP1	cysteine and glycine-rich protein 1			-65.46	-72.65	NaN	90.62	-94.3	NaN	-65.46	-88.3	NaN	-32.85	-37.35
BRD-K67511046	CP	naloxone	opioid receptor antagonist	OPRM1, OPRK1, OPRD1, CREB1, ESR1, TLR4		-70.29	-72.64	73.12	82.45	-42.37	-80.29	-88.75	-93.5	-70.29	80.8	NaN
CGS001-4677	KD	NARS	Aminoacyl tRNA synthetases / Class II, asparaginyl-tRNA synthetase			-56.83	-72.62	-49.04	-76.01	-71.7	-99.75	-56.83	86.54	29.35	-34.87	NaN
CGS001-7108	KD	TM7SF2	transmembrane 7 superfamily member 2			-10.33	-72.61	49.61	NaN	-79.72	-88.86	-70.28	NaN	53.17	74.64	99.25
BRD-A95869247	CP	indapamide	carbonic anhydrase inhibitor, thiazide diuretic	KCNQ1, CA7, KCNE1, SLC12A3	Na-K-Cl transporter inhibitor	-69.06	-72.59	-89.93	-33.95	-84.32	66.6	-90.51	94.75	-29.1	-69.06	NaN
ccsbBroad304_00036	OE	AFP	alpha-fetoprotein			-71.98	-72.58	-83.29	-73.94	34.83	-85.09	-87.51	-71.38	58.71	71.74	29.52
CGS001-7756	KD	ZNF207	Zinc fingers, C2H2-type, zinc finger protein 207			-58.55	-72.45	47.43	NaN	-26.48	-58.55	-71.61	NaN	NaN	-92.07	50.33
BRD-K66412701	CP	pazufloxacin	topoisomerase inhibitor			-67.42	-72.45	-98.88	-74.49	35.85	-99.28	-62.39	NaN	23.48	77.95	NaN
CGS001-51292	KD	GMPR2	guanosine monophosphate reductase 2			-72.42	-72.42	19.31	-67.93	-78.61	-99.31	-31.77	-30.47	NaN	-87.53	-88.85
CGS001-5720	KD	PSME1	Proteasome (prosome, macropain) subunits, proteasome (prosome, macropain) activator subunit 1 (PA28 alpha)			-62.59	-72.41	-29.81	63.66	-52.77	-99.45	-87.34	-49.2	-43.74	-83.44	-87.03
BRD-A72483914	CP	spiroxatrine	serotonin receptor antagonist	HTR1A, ADRA1A, ADRA1B, ADRA1D, ADRA2A, ADRA2B, ADRA2C, HTR2B		-68	-72.37	-85.98	49.22	-56.34	53.91	-68.63	-83.05	-68	19.34	NaN
ccsbBroad304_07064	OE	TH	Amino acid hydroxylases, tyrosine hydroxylase			-73.35	-72.36	-79.84	-95.88	-65.13	-74.35	-74.53	-81.04	48.03	-67.33	32.42
CGS001-5268	KD	SERPINB5	Serine (or cysteine) peptidase inhibitors, serpin peptidase inhibitor, clade B (ovalbumin), member 5		Serpin peptidase inhibitors LOF	-51.73	-72.35	41.19	-59.65	-89.66	29.19	-37.54	-98.79	-31.34	-43.81	-82.86
BRD-K40213712	CP	SAL-1	adenosine receptor antagonist	ADORA2B, ADORA2A		-44.07	-72.32	55.15	-96.31	66.05	-83.56	-44.07	62.47	14.77	-84.98	NaN
ccsbBroad304_06590	OE	MMP7	Matrix metallopeptidase, matrix metallopeptidase 7 (matrilysin, uterine)			-51.29	-72.32	-99.68	-89.66	-85.91	NaN	-46.91	-51.29	75.32	-38.28	92.04
BRD-A26711594	CP	nicardipine	calcium channel blocker, L-type calcium channel blocker	CACNA1C, ADORA3, ADRA1A, ADRA1B, ADRA1D, CACNA1D, CACNA2D1, CACNB2, CALM1, CHRM1, CHRM2, CHRM3, CHRM4, CHRM5, PDE1A, PDE1B		-61.74	-72.28	74.06	-59.33	41.03	-64.15	-85.4	-90.75	18.4	16.49	-98.29
ccsbBroad304_02414	OE	IRF9	interferon regulatory factor 9			-66.69	-72.28	-37.95	-62.04	-88.71	-73.68	-71.35	-43.36	-39.77	-85.84	99.06
BRD-K14609189	CP	BRD-K14609189	PPAR receptor partial agonist	PPARG		-62.39	-72.26	11.76	57.3	9.45	-62.39	NaN	-84.77	-77.59	76.04	-89.03
BRD-K32828673	CP	chelidonine	tubulin polymerization inhibitor		Tubulin inhibitor	-71.4	-72.19	-47.62	-14.03	-91.44	-96.31	-54.59	-71.4	-43.72	-73.76	NaN
BRD-K86682249	CP	BRD-K86682249	tyrosine phosphatase inhibitor	PTPN1, PTPN11		-66.76	-72.16	-70.24	55.93	40.2	-20.94	-76.14	-99.79	-97.1	-63.28	59.14
CGS001-10046	KD	MAMLD1	mastermind-like domain containing 1			-69.3	-72.15	NaN	-38.79	-94.38	-69.3	-84.28	-50.95	22.62	-81.11	-51.93
ccsbBroad304_02041	OE	SLC5A6	Sodium iodide symporter, sodium-dependent multivitamin transporter and sodium-coupled monocarboxylate transporters, solute carrier family 5 (sodium-dependent vitamin transporter), member 6			-60.67	-72.1	90.08	-94.77	91.07	-75.34	-75.41	-92.92	-49.25	39.7	77.37
ccsbBroad304_10994	OE	NEK2	NIMA (never in mitosis gene a)- related kinase (NEK) family, NIMA (never in mitosis gene a)-related kinase 2			-52.43	-72.08	-38.55	25.16	-66.3	41.34	54.18	64.9	-96.81	-93.63	-88.18
BRD-K43236057	CP	piceid	glucosidase inhibitor, ICAM1 expression inhibitor, VCAM expression inhibitor, xanthine oxidase inhibitor	GAA, XDH		-39.85	-72.04	-7.66	13.45	-75.86	96.29	47.94	NaN	-97.05	-88.28	NaN
CGS001-471	KD	ATIC	5-aminoimidazole-4-carboxamide ribonucleotide formyltransferase/IMP cyclohydrolase			-64.43	-72.03	93.32	NaN	-56.83	54.1	-94	NaN	-85.3	-77.78	-30.67
CGS001-629	KD	CFB	Complement system, complement factor B			-23.46	-71.99	-80.47	-88.76	-77.71	37.25	77.25	91.16	-84.29	25.06	53.6
ccsbBroad304_06814	OE	PTPN12	Protein tyrosine phosphatases / Class I Cys-based PTPs : Non-receptor, protein tyrosine phosphatase, non-receptor type 12			-4.69	-71.98	52.86	52.34	80.09	-58.61	49.22	-96.49	63.85	-66.41	-93.21
BRD-A29485665	CP	bicalutamide	androgen receptor antagonist	AR, CYP2C19		-56.25	-71.93	-19.51	-42.81	13.49	-39.97	-73.58	-69.68	-99.6	25.44	-99.39
BRD-K04976539	CP	aminogenistein	PKC inhibitor, src inhibitor	LCK		-40.76	-71.92	-46.29	-33.32	-86.9	-22.93	36.91	-84.88	63.62	-35.23	-73.97
BRD-K89055274	CP	alverine	smooth muscle relaxant	HTR1A		-68.28	-71.9	-97.71	-88.88	-49.83	-67.48	-69.09	81.93	-40.08	74.59	-82.07
ccsbBroad304_01540	OE	SLC2A1	Solute carriers, solute carrier family 2 (facilitated glucose transporter), member 1			-63.1	-71.85	30.46	-99.37	-57.33	-68.88	-36.05	-76.36	-49.07	-45.84	-85.53
BRD-A55416093	CP	colforsin	adenylyl cyclase activator, Adenylate cyclase stimulant, growth hormone receptor agonist, phosphokinase stimulant	ADCY2, ADCY5, GNAS		-69.08	-71.82	-87.99	-90.21	73.51	-75.94	-66.34	-64.95	66.4	99.1	-78.33
ccsbBroad304_00513	OE	ERCC3	General transcription factors, excision repair cross-complementing rodent repair deficiency, complementation group 3 (xeroderma pigmentosum group B complementing)			-71.81	-71.81	55.57	-90.64	-43.53	NaN	-63.45	-90.99	-33.8	-83.55	-72.62
ccsbBroad304_00233	OE	CBR1	Prostaglandin synthases, carbonyl reductase 1			-22.82	-71.76	-72.77	24.81	-91.89	82.06	68.83	44.38	24.59	-70.22	-78.45
ccsbBroad304_07859	OE	PLCB1	Phosphoinositide-specific phospholipase C, phospholipase C, beta 1 (phosphoinositide-specific)		Phospholipases GOF	-65.89	-71.76	-71.66	94.22	37.65	-85.6	-60.94	90.93	-70.83	-99.75	91.84
ccsbBroad304_00041	OE	NR0B1	DAX-like receptors, nuclear receptor subfamily 0, group B, member 1			-71.7	-71.7	-40.8	77.47	-82	NaN	-72.45	-98.61	95.73	47.58	-73.29
BRD-K15107389	CP	BRD-K15107389	ribosomal protein inhibitor	RPS6KA1, RPS6KA2, RPS6KA3		-44.22	-71.67	-36.64	-47.93	-40.5	41.47	-28.36	-66.47	-99.64	-90.46	24.47
ccsbBroad304_00469	OE	DUT	deoxyuridine triphosphatase			-67.07	-71.61	-62.52	72.47	-85.96	-80.5	51.81	-93.71	-74.7	79.79	69.26
BRD-K02113016	CP	olaparib	PARP inhibitor, DNA repair enzyme inhibitor	PARP1, PARP2, PARP3	PARP inhibitor	-55.41	-71.59	33.04	-97.62	-99.06	64.89	52.36	-75.76	-72.28	-39.23	57.58
CGS001-23462	KD	HEY1	Basic helix-loop-helix proteins, hairy/enhancer-of-split related with YRPW motif 1			-51.25	-71.58	-94.66	NaN	35.28	98.64	-78.73	-51.25	-61.36	91.8	-39.77
BRD-A73859745	CP	glycodeoxycholic-acid	apoptosis activator			-62.43	-71.55	-67.06	-62.43	-98.37	-19.68	16.35	-95.4	-14.38	64.67	NaN
BRD-K94830329	CP	ataluren	CFTR channel agonist, coagulation stimulant, dystrophin stimulant	CFTR, DMD, F8, F9		-69.88	-71.53	53.05	-70.29	-41	-43.26	-98.22	-69.88	-99.82	-23.31	NaN
BRD-K04923131	CP	GSK-3-inhibitor-IX	glycogen synthase kinase inhibitor, lipoxygenase inhibitor, PKC inhibitor	ALOX5, GSK3A, GSK3B	Glycogen synthase kinase inhibitor, PKC inhibitor	-63.59	-71.52	-17.39	16.42	-72.67	-98.53	-55.66	-40.5	-95.18	-77.57	-52.23
BRD-K03981224	CP	ethisterone	androgen receptor agonist	TYR		-45.75	-71.44	-20.06	73.36	50.53	-88.96	-83.42	91	-85.66	79.25	-74.9
BRD-K37720887	CP	SB-525334	TGF beta receptor inhibitor	TGFBR1	TGF beta receptor inhibitor	-17.64	-71.42	-99.93	15.6	72.98	-78.7	-50.88	61.74	37.69	-89.68	36.68
ccsbBroad304_00110	OE	ASGR2	C-type lectin domain containing, asialoglycoprotein receptor 2			-66.11	-71.4	52.26	37.86	-80.88	-72.36	-26.13	-60.81	-75.43	67.18	-84.63
BRD-K67017579	CP	cilostazol	phosphodiesterase inhibitor, platelet aggregation inhibitor	PDE3A, CYP2C19, CYP3A5, PDE3B		-62.58	-71.39	12.8	-98.81	26.85	-89.62	-68.15	-14.25	53.22	-93.62	-57.01
CGS001-89765	KD	RSPH1	radial spoke head 1 homolog (Chlamydomonas)			-68.82	-71.39	-21.57	89.23	-98.6	-89.98	-68.82	NaN	-65.54	NaN	NaN
CGS001-4851	KD	NOTCH1	Ankyrin repeat domain containing, notch 1			-60.92	-71.38	-82.49	-25.56	-26.17	-50.47	-99.83	-74.7	39.68	90.04	-97.7
BRD-A56675431	CP	altizide	thiazide diuretic		Na-K-Cl transporter inhibitor	-48.46	-71.37	28.52	-87.64	-99.13	20.78	-81.6	46.37	-48.46	27.58	NaN
ccsbBroad304_03618	OE	OSGEP	O-sialoglycoprotein endopeptidase			-51.74	-71.37	-87.76	46.03	-92.14	25.9	-69.82	34.48	86.89	-97.89	-33.67
CGS001-8233	KD	ZRSR2	RNA binding motif (RRM) containing, zinc finger (CCCH type), RNA-binding motif and serine/arginine rich 2			-48.83	-71.36	95.72	-26.3	-85.12	-65.9	-86.12	NaN	-39.77	-48.83	94.89
CGS001-57222	KD	ERGIC1	endoplasmic reticulum-golgi intermediate compartment (ERGIC) 1			-71.33	-71.33	NaN	84.52	76.13	-79.01	-74.96	58.55	-90.67	-80.34	88.26
ccsbBroad304_00816	OE	IDE	Pitrilysin, insulin-degrading enzyme			-59.08	-71.32	86.6	-52.75	-65.56	-57.97	-69.84	-89.64	-39.77	75.78	-60.18
ccsbBroad304_06648	OE	CNOT3	CCR4-NOT transcription complex, subunit 3			-67.68	-71.32	-79.61	NaN	-99.47	59.84	-41.01	28.7	-64.08	-67.68	-71.11
ccsbBroad304_02386	OE	EIF1B	eukaryotic translation initiation factor 1B			-69.62	-71.32	-88.21	-81.39	-66.84	66.17	-55.69	98.95	-74.96	-67.92	-89.32
BRD-A51714012	CP	venlafaxine	serotonin reuptake inhibitor, adrenergic transmitter uptake inhibitor, norepinephrine reuptake inhibitor, norepinephrine reputake inhibitor, serotonin uptake inhibitor	SLC6A2, SLC6A4, CYP2C19, SLC6A3		-55.64	-71.3	-38.62	-79.49	61.33	79.69	-85.89	-19.63	-87.03	-39.97	-95.11
CGS001-160	KD	AP2A1	adaptor-related protein complex 2, alpha 1 subunit			-63.65	-71.3	-99.96	-63.65	-72.48	-59.25	-98.61	NaN	19.63	45.85	-35.78
CGS001-2639	KD	GCDH	glutaryl-CoA dehydrogenase			-37.86	-71.28	-26.83	98.21	-35.15	-99	46.4	-99.97	-75.28	NaN	-37.86
BRD-A18043272	CP	phensuximide	anticonvulsant			-68.01	-71.23	-64.82	29.45	-68.01	-77.43	90.55	-95.27	-72.11	-62.16	NaN
CGS001-3376	KD	IARS	Aminoacyl tRNA synthetases / Class I, isoleucyl-tRNA synthetase			-56.83	-71.22	-56.83	-95.44	-35.94	-99.26	46.59	NaN	-87.68	-39.26	13.79
ccsbBroad304_06155	OE	ELF1	ETS Transcription Factors, E74-like factor 1 (ets domain transcription factor)			-63.95	-71.17	-74.59	NaN	76.72	-72.8	80.28	46.23	-63.95	-83.37	70.55
CGS001-200734	KD	SPRED2	sprouty-related, EVH1 domain containing 2			-52.71	-71.14	70.31	NaN	-51.14	-99.2	18.65	-99.97	-52.71	-75.94	29.02
BRD-A61899133	CP	catechin	beta secretase inhibitor, fatty acid synthase inhibitor, free radical scavenger, immunostimulant, LDL antioxidants, quorum sensing signaling modulator, reducing agent, sodium channel blocker	BACE1, CA1, CA12, CA14, CA2, CA4, CA6, CA9, FASN, PTGS1, SCN5A		-71.13	-71.13	-81.99	52.82	NaN	NaN	-60.27	-81.71	NaN	NaN	NaN
ccsbBroad304_00221	OE	CASP3	Caspases, caspase 3, apoptosis-related cysteine peptidase			-17.17	-71.06	-78.88	82.46	53.24	-83.45	43.17	36.72	-85.08	48.38	-89.44
CGS001-54805	KD	CNNM2	cyclin M2			-59.35	-71.03	-40.33	-100	NaN	-56.04	40.8	-62.67	-38.12	-72.77	NaN
ccsbBroad304_07036	OE	TCF4	Basic helix-loop-helix proteins, transcription factor 4			-13.54	-71.02	85.75	-70.3	-79.52	55.34	70.42	43.23	43.88	-89.17	-74.47
BRD-K65417056	CP	meprylcaine	anesthetic			-65.54	-70.87	-74.37	72.33	-60.2	-23.3	-96.99	-90.45	-97.37	46.55	-24.65
CGS001-2155	KD	F7	Chymotrypsin, coagulation factor VII (serum prothrombin conversion accelerator)			-61.38	-70.78	-28.12	-99.19	-21.25	-77.88	-99.29	-51.97	37.03	38.96	-82.35
CGS001-6428	KD	SRSF3	RNA binding motif (RRM) containing, serine/arginine-rich splicing factor 3			-62.75	-70.72	-78.8	73.02	-39.55	-54.78	-81.54	-77.51	74.34	-24.5	-98.87
ccsbBroad304_03773	OE	CIAPIN1	cytokine induced apoptosis inhibitor 1			-70.27	-70.72	-70.27	-96.33	16.29	NaN	-53.01	44.36	-97.94	-80.96	63.77
BRD-K49519144	CP	LY-2140023	glutamate receptor agonist	GRM3, GRM2		-64.42	-70.69	-34.13	-43.24	-99.72	-52.12	-64.42	-58.44	-93.89	-71.02	NaN
CGS001-4154	KD	MBNL1	Zinc fingers, CCCH-type domain containing, muscleblind-like (Drosophila)			-53.85	-70.67	15.84	-61.76	24.85	-99.02	-82.67	-45.92	63.32	-46.57	-61.14
BRD-K30480208	CP	torasemide	cytochrome P450 antagonist, diuretic, electrolyte reabsorption inhibitor, thromboxane receptor antagonist	SLC12A1, CYP2C8, SLC12A2		-60.99	-70.67	67.13	-83.38	-81.56	-50.27	45.68	-94.85	-35.68	-60.99	NaN
CGS001-55723	KD	ASF1B	ASF1 anti-silencing function 1 homolog B (S. cerevisiae)			-48.75	-70.65	33.7	-22.75	-98.95	-90.43	66.51	NaN	34.6	-48.75	-77.66
BRD-K15592317	CP	CP466722	ATM kinase inhibitor	ATM		-42.01	-70.64	85.57	36.8	-94.67	-85.51	-73.48	-34.31	76.04	49.89	-49.71
CGS001-9917	KD	FAM20B	family with sequence similarity 20, member B			-60.95	-70.63	-41.91	-63.56	-60.09	-72.82	-61.82	NaN	NaN	19.42	78.97
ccsbBroad304_08292	OE	IP6K2	inositol hexakisphosphate kinase 2			-53.91	-70.59	18.76	-92.81	-43.48	-39.38	32.01	-64.34	66.21	-99.95	-99.17
BRD-K21450440	CP	benzthiazide	carbonic anhydrase inhibitor	CA2, CA1, CA12, CA4, CA9, SLC12A3		-56.05	-70.59	-89.27	-33.13	-57.81	47.12	-54.29	-98.03	58.55	-99.94	-29.4
CGS001-3976	KD	LIF	leukemia inhibitory factor (cholinergic differentiation factor)			-59.37	-70.59	86.24	NaN	-30.85	-25.35	-83.43	NaN	-58.03	-76.22	-60.71
BRD-K76064317	CP	tyrphostin-AG-1296	FLT3 inhibitor	FLT3		-46.32	-70.55	-98.26	31.98	-96.71	-56.15	16.06	80.87	96.92	-36.49	-94.5
CGS001-328	KD	APEX1	APEX nuclease (multifunctional DNA repair enzyme) 1			-46.47	-70.55	-62.19	66.89	37.34	31.55	72.66	-92.82	-80.2	-30.76	-81.1
CGS001-5699	KD	PSMB10	Proteasome (prosome, macropain) subunits, proteasome (prosome, macropain) subunit, beta type, 10			-56.2	-70.55	65.2	-100	-56.2	-43.94	26.58	NaN	35.2	-81.02	-88.31
CGS001-10929	KD	SRSF8	Serine/arginine-rich splicing factors, serine/arginine-rich splicing factor 8			-44.1	-70.5	61.99	-42.84	26.88	-89.59	-84.57	-45.36	70.32	55.9	-90.23
ccsbBroad304_00845	OE	IL1RAP	Immunoglobulin superfamily / Immunoglobulin-like domain containing, interleukin 1 receptor accessory protein			-60.26	-70.5	-70.13	-50.4	97	-34.96	34.76	-93.27	-39.49	-90.29	-87.81
BRD-A02759312	CP	betaxolol	adrenergic receptor antagonist	ADRB1, ADRB2		-53.84	-70.47	-87.24	71.97	-26.69	-38.66	-59.92	43.17	-89.44	-98.44	-47.76
BRD-K00312224	CP	PPT	estrogen receptor agonist	ESR1	Estrogen receptor agonist	-70.53	-70.46	32.27	-97.78	-70.61	96.04	36.3	-73.34	-73.51	-76.79	-61.94
CGS001-5471	KD	PPAT	Phosphoribosyl pyrophosphate amidotransferase, phosphoribosyl pyrophosphate amidotransferase			-65.42	-70.43	-83.89	21.86	-26.16	-65.42	-98.09	NaN	39.89	-29.41	-98.86
CGS001-5080	KD	PAX6	Paired boxes, paired box 6			-57.66	-70.42	-43.52	NaN	-83.99	-71.7	-57.34	NaN	-57.97	-23.5	38.61
BRD-K78278890	CP	NM-PP1	calcium/calmodulin dependent protein kinase inhibitor, growth factor receptor inhibitor, MAP kinase inhibitor, mutant kinase inhibitor	CAMK2A, LCK, MAPK8, PRKACA, RIPK2, SRC		-57.42	-70.38	-73.81	8.49	-99.62	-47.47	43.7	38.61	-84.74	40.05	-67.36
ccsbBroad304_06237	OE	GAA	Glycosidases, glucosidase, alpha; acid			-47.45	-70.37	-38.9	37.72	-96.77	45.86	38.49	96.78	-79.18	-56	-92.68
BRD-K20986251	CP	lithocholic-acid	FXR antagonist, MDM inhibitor, PXR ligand, tyrosine phosphatase inhibitor, vitamin D receptor ligand	NR1I2, VDR, GPBAR1, MDM2, MDM4, NR1H4, PTPN1	Bile acid, FXR antagonist, Vitamin D receptor agonist	-43.33	-70.36	-86.52	93	52.67	-16.3	-76.57	-84.88	32.61	11.76	-94.6
CGS001-2241	KD	FER	Serine/threonine phosphatases / Protein phosphatase 1, regulatory subunits, fer (fps/fes related) tyrosine kinase			-61.28	-70.36	-87.95	51.49	-61.28	-96.5	NaN	-82.47	-36.25	-27.19	-50.76
BRD-A96485169	CP	EBPC	aldose reductase inhibitor	AKR1B1		-64.81	-70.35	-98.45	-60.43	34.89	-69.2	-80.83	-94.62	-42.87	-54.01	54.43
CGS001-9801	KD	MRPL19	Mitochondrial ribosomal proteins / large subunits, mitochondrial ribosomal protein L19			-55.79	-70.33	11.8	NaN	-55.79	-97.78	-26.96	-86.74	91.32	-54.99	-55.84
CGS001-10190	KD	TXNDC9	thioredoxin domain containing 9			-46.81	-70.3	88.65	NaN	-98.05	90.83	-46.81	-39.76	48.65	-75.51	-88.56
CGS001-9061	KD	PAPSS1	3'-phosphoadenosine 5'-phosphosulfate synthase 1			-58.96	-70.3	-35.59	-65.25	-97.28	-91.48	-58.04	NaN	-58.96	53.6	97.47
ccsbBroad304_00212	OE	CAMLG	calcium modulating ligand			-66.93	-70.28	-79.32	37.13	-97.1	NaN	-66.93	30.87	-61.78	-98.08	77.31
CGS001-9612	KD	NCOR2	nuclear receptor corepressor 2			-33.59	-70.27	-97.81	NaN	-86.43	24.56	-26.7	-31.58	50.43	-33.59	-87.62
BRD-A22256192	CP	terazosin	adrenergic receptor antagonist	ADRA1D, ADRA1A, ADRA1B, KCNH2, KCNH6, KCNH7		-56.72	-70.27	-47.36	-53.85	-99.65	-76.13	-38.73	38.61	-97.41	-59.6	97.66
CGS001-1806	KD	DPYD	dihydropyrimidine dehydrogenase			-60.21	-70.25	-39.05	NaN	-96.61	42.94	-99.98	NaN	30.9	-71.93	-50.17
ccsbBroad304_13933	OE	PSME2	Proteasome (prosome, macropain) subunits, proteasome (prosome, macropain) activator subunit 2 (PA28 beta)			-64.85	-70.25	-99.2	NaN	-85.23	61.63	61.28	-46.71	-64.85	-77.65	71.98
ccsbBroad304_06291	OE	GNAI1	guanine nucleotide binding protein (G protein), alpha inhibiting activity polypeptide 1			-69.68	-70.24	-79.36	NaN	-88.56	35.04	-49.38	-69.68	-89.36	60.05	35.29
CGS001-5601	KD	MAPK9	MAPK:JNK subfamily, mitogen-activated protein kinase 9		Mitogen activated protein kinases LOF	-70.83	-70.24	-32.21	-86.08	-79.04	-71.41	-94.29	-75.09	-58.85	-51.81	32.4
CGS001-150280	KD	HORMAD2	HORMA domain containing 2			-20.73	-70.22	-99.95	-91.49	-69.41	31.4	66.55	-99.75	31.62	27.96	29.99
CGS001-3093	KD	UBE2K	Ubiquitin-conjugating enzymes E2, ubiquitin-conjugating enzyme E2K			-54.98	-70.2	-60.37	-49.58	NaN	-47.09	NaN	-93.77	39.73	-79.74	-43.27
CGS001-22930	KD	RAB3GAP1	RAB3 GTPase activating protein subunit 1 (catalytic)			-70.2	-70.2	NaN	-70.51	-31.37	36.58	39.99	-90.49	-74.58	-50.18	-75.48
BRD-K14329163	CP	BAY-K8644	L-type calcium channel activator	CACNA1C		-66.69	-70.19	-74.53	-63.19	-86.85	-99.2	-35.48	34.58	-36.81	-71.27	34.97
ccsbBroad304_10227	OE	ZNF85	Zinc fingers, C2H2-type, zinc finger protein 85			-37.98	-70.1	-86.72	50.27	-37.98	NaN	31.25	-96.9	-94.19	50.59	69.16
CGS001-27102	KD	EIF2AK1	Other PEK family kinases, eukaryotic translation initiation factor 2-alpha kinase 1			-62.01	-70.1	-60.51	-99.45	-30.02	NaN	-73.8	NaN	66.16	-63.51	58.13
CGS001-55504	KD	TNFRSF19	Tumour necrosis factor (TNF) receptor family, tumor necrosis factor receptor superfamily, member 19			-68.79	-70.1	-22.25	-68.79	-94.21	-74.43	-76.24	-62.62	-50.92	NaN	-23.43
BRD-K97330509	CP	SRC-kinase-inhibitor-II	src inhibitor			-71.75	-70.1	-73.4	-39.16	60.92	32.93	-77.47	-89.79	-76.2	-99.82	72.25
ccsbBroad304_05006	OE	ZNF583	Zinc fingers, C2H2-type, zinc finger protein 583			-66.94	-70.09	-30.99	-89.26	-79.4	68.29	-95.59	-63.79	42.05	-82.39	98.6
ccsbBroad304_04294	OE	ATG10	ATG10 autophagy related 10 homolog (S. cerevisiae)			-61.1	-70.07	-78.08	-52.14	-82.95	-81.52	-32.42	43.3	-40.73	-75.22	-27.02
CGS001-9926	KD	LPGAT1	lysophosphatidylglycerol acyltransferase 1			-51.56	-70.05	-72.08	NaN	67.65	-89.59	27.46	-26.05	NaN	-99.61	-33.07
ccsbBroad304_02826	OE	SLC7A11	Solute carriers, solute carrier family 7 (anionic amino acid transporter light chain, xc- system), member 11			2.73	-70.04	44.98	62.07	-86.73	-82.57	-80.88	-39.53	79.64	86.56	95.65
CGS001-3489	KD	IGFBP6	insulin-like growth factor (IGF) binding proteins, insulin-like growth factor binding protein 6			-68.3	-70.01	-66.51	-68.11	-83.58	-89.7	44.32	-67.04	-60.22	-68.48	-81.03
CGS001-6845	KD	VAMP7	Pseudoautosomal regions / PAR2, vesicle-associated membrane protein 7			-2.29	-69.97	83.67	74.81	49.3	-28.21	23.63	-96.23	-99.82	59.41	-91.4
ccsbBroad304_01152	OE	PCNA	proliferating cell nuclear antigen			-67.01	-69.94	-96.18	NaN	-40.36	-74.8	68.09	99.73	-67.64	-49.29	-67.01
BRD-K11163873	CP	phenanthridone	PARP inhibitor	PARP1	PARP inhibitor	-62.1	-69.9	-69.26	60.25	-95.17	-96.73	-6.64	63.17	-51.19	-65.06	-59.15
TRCN0000208001	CTRL	EMPTY_VECTOR	Empty vector control			-71.49	-69.9	-95.67	-45.69	-78.76	-99.01	-25.73	-64.98	-73.08	-92.92	-24.89
BRD-K18250272	CP	propoxycaine	anesthetic			-67.74	-69.89	-48.36	-53.52	-75.48	-88.35	-77.33	75.98	-80.16	58.24	-65.6
CGS001-51311	KD	TLR8	Toll-like receptor family, toll-like receptor 8			-41.23	-69.85	71.6	NaN	-32.88	30.04	-89.69	NaN	NaN	-92.82	-41.23
ccsbBroad304_03713	OE	RNF20	RING-type (C3HC4) zinc fingers, ring finger protein 20			-60.38	-69.77	-94.22	-53.89	-88.45	88.64	-39.37	-91.61	44.88	36.29	-66.87
BRD-K32645441	CP	dipropyl-5ct	serotonin receptor agonist	HTR1B, HTR1D, HTR1F, HTR7		-61.45	-69.74	29.24	86.14	-53.16	-92.93	-96.19	-77.7	57.52	-14.88	-70.19
BRD-K98521173	CP	desoxycortone	mineralocorticoid receptor agonist	NR3C1, NR3C2		-63.13	-69.74	-62.3	10.88	-76.71	23.38	-54.1	-94.84	-66.4	-63.96	-53.18
BRD-K20995441	CP	U-54494A	kappa opioid agonist			-55.97	-69.72	-22.78	-79.53	-31.31	-84.94	-55.97	95.49	-95.37	39.2	NaN
CGS001-1462	KD	VCAN	Immunoglobulin superfamily / V-set domain containing, versican			-63.17	-69.72	-38.22	18.9	-94.77	-83.35	-33.85	-93.71	50.91	-61.94	-64.4
CGS001-9258	KD	MFHAS1	malignant fibrous histiocytoma amplified sequence 1			-46.81	-69.71	-98	31.24	-11.71	52.95	-73.96	NaN	55.42	-84.36	-46.81
CGS001-6601	KD	SMARCC2	SWI/SNF related, matrix associated, actin dependent regulator of chromatin, subfamily c, member 2			-60.14	-69.71	41.34	25.44	-87.57	-83.02	91.84	-80.97	-73.08	50.83	-50.57
BRD-K75641298	CP	metoclopramide	dopamine receptor antagonist, serotonin receptor antagonist, serotonin receptor agonist	DRD2, HTR3A, HTR4, CHRM1, HTR3B		-71.22	-69.71	44.49	63.9	-86.37	-72.73	18.18	10.72	-99.13	-77.26	-83.03
CGS001-8569	KD	MKNK1	MKN subfamily, MAP kinase interacting serine/threonine kinase 1			-56.07	-69.68	-42.76	-69.38	-98.25	-29.95	99.56	-79.08	-40.02	-99.19	85.68
ccsbBroad304_00529	OE	F3	CD molecules, coagulation factor III (thromboplastin, tissue factor)			-64.5	-69.64	-79.1	-49.23	-99.74	-59.36	96.89	51.52	-36.11	-72.76	-96.37
CGS001-10745	KD	PHTF1	putative homeodomain transcription factor 1			-51.71	-69.63	35.99	-51.71	42.11	-80.45	-87.65	NaN	-69.76	36.58	36.62
ccsbBroad304_07273	OE	ASMTL	Pseudoautosomal regions / PAR1, acetylserotonin O-methyltransferase-like			-58.39	-69.59	-92.16	77.36	53.48	-51.54	-71.27	-99.42	99.78	-65.23	-45.57
ccsbBroad304_06974	OE	SLC22A5	Organic zwitterions/cation transporters (OCTN), solute carrier family 22 (organic cation/carnitine transporter), member 5			-53.84	-69.58	94.86	-40.2	-98.95	-68.7	49.74	90.57	-67.48	-88.49	69.28
ccsbBroad304_07861	OE	COBL	cordon-bleu homolog (mouse)			-55.18	-69.58	-93.21	90.36	57.39	34.57	-40.77	-99.9	69.37	-91.41	-78.92
CGS001-2776	KD	GNAQ	guanine nucleotide binding protein (G protein), q polypeptide			-62.48	-69.57	-88.33	-66.88	-58.08	-93.05	-48.7	NaN	NaN	-53.13	67.19
CGS001-5937	KD	RBMS1	RNA binding motif (RRM) containing, RNA binding motif, single stranded interacting protein 1			-69.49	-69.49	-81.54	31.87	-94.6	-72.7	26.97	-61.64	-45.29	-69.96	NaN
ccsbBroad304_07763	OE	NUDT6	Nudix motif containing, nudix (nucleoside diphosphate linked moiety X)-type motif 6			-65.28	-69.38	73.76	-32.6	-74.63	-66.27	57.3	-64.3	-95.32	-45.72	-99.95
BRD-K01779529	CP	fluoropyruvate	PDH inhibitor			-57.57	-69.32	-88.07	-55.11	-57.06	-37.07	-18.14	-78.42	-58.07	-61.55	41.33
BRD-K93645900	CP	tadalafil	phosphodiesterase inhibitor	PDE5A, PDE11A		-9.16	-69.29	-59.82	-85.37	61.98	-95.55	-71.49	89.64	83.68	85.27	41.49
BRD-K50384076	CP	7,4'-dihydroxyflavone	opioid receptor antagonist	CYP19A1		-65.2	-69.26	NaN	NaN	-94.86	41.57	NaN	NaN	37.84	-61.13	-70.27
BRD-A94624445	CP	bucladesine	adenosine receptor agonist, cAMP stimulant, vasodilator	PRKACA		-42.08	-69.25	41.07	-51.05	-98.84	73.9	-95.39	-89.93	-29.4	-18.14	-33.12
BRD-K02590140	CP	O-2050	cannabinoid receptor antagonist	CNR1		-63.74	-69.25	-61	-13.06	21.54	-66.47	-85.22	-95.59	-98.93	26.52	55.81
CGS001-1123	KD	CHN1	Rho GTPase activating proteins, chimerin (chimaerin) 1			-56.98	-69.23	-60.2	99.96	-47.86	-99.78	-55.07	46.07	-32.13	-95.75	-58.88
CGS001-5777	KD	PTPN6	Protein tyrosine phosphatases, protein tyrosine phosphatase, non-receptor type 6			-69.22	-69.22	74.77	45.64	-25.74	-71.78	-99.4	NaN	75.97	-85.84	-93.66
CGS001-163049	KD	ZNF791	Zinc fingers, C2H2-type, zinc finger protein 791			-50.47	-69.19	53.05	85.3	-93.46	-90.57	-49.03	-51.91	54.74	-82.06	46.47
CGS001-5277	KD	PIGA	Glycosyltransferase group 1 domain containing, phosphatidylinositol glycan anchor biosynthesis, class A			-56.05	-69.18	-94.61	-89.3	NaN	-71.68	-30.47	NaN	-42.91	-29.81	95.22
CGS001-7332	KD	UBE2L3	Ubiquitin-conjugating enzymes E2, ubiquitin-conjugating enzyme E2L 3			-68.02	-69.14	16.83	-78.03	NaN	-26.71	-85.93	-54.68	-85.81	-66.9	NaN
ccsbBroad304_00145	OE	BACH1	BTB/POZ domain containing, BTB and CNC homology 1, basic leucine zipper transcription factor 1			-53.95	-69.08	-63.66	-28.12	-97.91	61.36	-48.24	99.05	-81.47	-37.63	-59.67
BRD-U66370498	CP	androstanol	constitutive androstane receptor (CAR) inhibitor	NR1I3		-62.55	-69.08	35.5	-55.09	-51.74	-84.45	-68.28	-68.16	-56.93	51.1	-99.46
ccsbBroad304_00792	OE	HSD17B2	Short chain dehydrogenase/reductase superfamily / Classical SDR fold cluster 2, hydroxysteroid (17-beta) dehydrogenase 2			-56.19	-69.07	-43.32	87.3	90.14	-98.94	-75.57	-40.8	-86.88	89	-85.4
CGS001-7504	KD	XK	Blood group antigens, X-linked Kx blood group (McLeod syndrome)			-64.95	-69.07	47.58	-60.83	83.41	-84.51	-74.12	-69.84	-75.78	54.43	-45.68
ccsbBroad304_06185	OE	EYA1	Protein tyrosine phosphatases / Asp-based PTPs, eyes absent homolog 1 (Drosophila)			-46.91	-69.06	-92.11	35.45	-30.32	-92.84	-39.4	-74.59	85.37	-54.42	42.22
CGS001-4811	KD	NID1	nidogen 1			-45.46	-69.01	-86.12	-27.08	99.79	NaN	-45.46	-81.78	-67.79	33.39	49.91
CGS001-9140	KD	ATG12	ATG12 autophagy related 12 homolog (S. cerevisiae)			-44.31	-69	-35.29	-37.4	-76.91	-51.21	-97.41	99.96	-30.81	-68.44	87.79
ccsbBroad304_01666	OE	TGFBR1	Type I receptor serine/threonine kinases, transforming growth factor, beta receptor 1			-59.3	-68.94	-21.89	-92.42	-68.94	-99.77	-85.3	60.06	57.62	-49.65	-46.43
CGS001-4723	KD	NDUFV1	Mitochondrial respiratory chain complex / Complex I, NADH dehydrogenase (ubiquinone) flavoprotein 1, 51kDa			-52.89	-68.91	-58.99	NaN	-81.92	-46.79	-99.8	60.46	-30.29	46.3	NaN
BRD-A79314293	CP	cephalosporanic-acid	core structure for synthesis of cephalosporin antibiotics			-62.88	-68.91	NaN	NaN	-36.02	-94.33	NaN	NaN	-56.84	20.89	-71.99
CGS001-10270	KD	AKAP8	A-kinase anchor proteins, A kinase (PRKA) anchor protein 8			-62.31	-68.89	-82.23	-32.45	-35.7	72.75	-55.72	-99.93	-72.46	-26.12	-99.9
BRD-A37052580	CP	physostigmine	acetylcholinesterase inhibitor, cholinesterase inhibitor	ACHE, BCHE		-43.52	-68.85	46.48	53.09	-69.12	-18.19	43.73	NaN	-88.3	-98.59	NaN
ccsbBroad304_01710	OE	TRAF2	RING-type (C3HC4) zinc fingers, TNF receptor-associated factor 2			-50.2	-68.85	-91.9	-48.27	27.91	-52.13	-91.51	93.33	68.11	91.72	-85.69
BRD-K06753942	CP	nobiletin	MEK phosphorylation inhibitor, nitric oxide synthase expression inhibitor, P glycoprotein inhibitor, tyrosinase inhibitor	ABCB1, MAP2K1, TYR		-25.29	-68.84	-98.57	23.91	18.25	-99.96	-83.89	58.03	50.77	30.66	-80.36
BRD-K21317336	CP	phentolamine	adrenergic receptor antagonist	ADRA1A, ADRA2A, ADRA1B, ADRA1D, ADRA2B, ADRA2C		-68.84	-68.84	77.08	-56.27	-81.96	-93.12	-69.73	-82.55	-41.04	-42.23	NaN
ccsbBroad304_02401	OE	AKR1A1	Aldo-keto reductases, aldo-keto reductase family 1, member A1 (aldehyde reductase)			-7.1	-68.82	52.58	58.79	-72.81	52.83	88.56	-91.45	92.37	-96	-66.78
CGS001-5883	KD	RAD9A	RAD9 homolog A (S. pombe)			-67.11	-68.81	-72.46	-27.92	-68.27	-88.11	-65.96	-59.33	-82.29	34.31	-53.48
BRD-A42553870	CP	L-152804	neuropeptide receptor antagonist	NPY5R		-53.7	-68.8	-80.5	22.24	-42.88	-64.52	67.5	-93.41	-33	-89.2	-28.53
CGS001-90861	KD	HN1L	hematological and neurological expressed 1-like			-56.48	-68.8	-99.28	-59.73	-53.22	74.68	-33.77	-26.31	-84.66	66.21	-99.95
BRD-K44876623	CP	zolpidem	benzodiazepine receptor agonist, GABA benzodiazepine site receptor agonist, non-benzodiazepine hypnotic	GABRA1, GABRA2, GABRA3	Benzodiazepine receptor agonist	-68.8	-68.8	95.35	-69.81	-96.09	41.7	-74.41	43.04	-64.08	-78.38	NaN
CGS001-9918	KD	NCAPD2	non-SMC condensin I complex, subunit D2			-55.6	-68.79	99.11	NaN	-55.6	-71.98	-32.24	NaN	NaN	-100	-47.85
CGS001-25793	KD	FBXO7	F-boxes / other, F-box protein 7			-68.99	-68.79	-95.09	39.77	-72.8	-20.12	70.79	-99.93	-69.19	73.92	-87.01
ccsbBroad304_02053	OE	BTRC	F-boxes / WD-40 domains, beta-transducin repeat containing			-59.39	-68.77	50.76	NaN	-59.39	-99.85	99.98	-64.04	-87.57	57.72	-38.9
CGS001-7025	KD	NR2F1	COUP-TF-like receptors, nuclear receptor subfamily 2, group F, member 1			-46.45	-68.76	18.36	51.43	-46.45	33.12	-77.91	NaN	-93.42	-95.41	62.96
ccsbBroad304_07079	OE	TSPAN4	Tetraspanins, tetraspanin 4			-56.83	-68.76	-84.18	51.98	54.76	48.27	-44.89	-99.34	-90.03	-74.86	99.89
BRD-K55591206	CP	epigallocatechin	AP inhibitor, aromatase inhibitor, bacterial efflux pump inhibitor, beta amyloid aggregation inhibitor, beta amyloid protein neurotoxicity inhibitor, beta secretase inhibitor, DNA gyrase inhibitor, dual specificity tyrosine-(Y)-phosphorylation regulated kinase inhibitor, enoyl-(acyl-carrier protein) reductase Fabl inhibitor, fatty acid synthase inhibitor, HCV inhibitor, indoleamine 2,3-dioxygenas…	FASN, APP, BACE1, CYP19A1, DYRK1A, ELANE, ENOX2, EP300, IDO1, KAT2B, KDR, MMP14, MMP2, PPARA, PREP, SLC5A1		-56.18	-68.74	-42.59	-51.61	32.61	-56.18	-98.24	-65.62	-71.72	45.65	NaN
CGS001-9	KD	NAT1	N-acetyltransferase 1 (arylamine N-acetyltransferase)			-35.94	-68.73	47.65	34.62	-97.54	53.35	-98.17	-69.17	-34.89	83.24	-37
CGS001-10887	KD	PROKR1	GPCR / Class A : Prokineticin receptors, prokineticin receptor 1			-60.72	-68.73	-72.16	-92.99	-60.72	-60.53	44.93	NaN	-87.13	-35.08	46.28
BRD-K10916986	CP	vinorelbine	tubulin inhibitor, apoptosis stimulant, microtubule inhibitor, mitosis inhibitor, mitotic inhibitor, tubulin polymerisation inhibitor, vinca alkaloid	TUBB		-56.05	-68.68	-82.51	58.33	19.02	-69.97	-99.09	-81.99	-35.49	-43.41	62.84
BRD-A14985772	CP	ascorbyl-palmitate	antioxidant			-53.27	-68.67	-69.53	-86.67	-99.62	-45.88	80.48	-51.54	31.18	-43.45	-54.99
CGS001-6196	KD	RPS6KA2	RSK subfamily, ribosomal protein S6 kinase, 90kDa, polypeptide 2			-62.09	-68.67	37.39	-49.37	-98.77	-66.36	-27.16	-85.08	59.62	-78.84	-57.81
CGS001-1051	KD	CEBPB	basic leucine zipper proteins, CCAAT/enhancer binding protein (C/EBP), beta			-64.28	-68.62	-30.78	NaN	-64.28	NaN	-22.44	NaN	-91.61	-95.57	33.66
ccsbBroad304_01294	OE	PRKRIR	THAP (C2CH-type zinc finger) domain containing, protein-kinase, interferon-inducible double stranded RNA dependent inhibitor, repressor of (P58 repressor)			-40.37	-68.54	67.89	30.98	-94.87	NaN	-28.21	-83.75	-86.59	-40.37	64.28
ccsbBroad304_00459	OE	DPYD	dihydropyrimidine dehydrogenase			-62.31	-68.52	-98.03	-65.34	-81.35	85	45.62	-74	89.5	-45.04	-59.28
CGS001-9261	KD	MAPKAPK2	MAPKAPK subfamily, mitogen-activated protein kinase-activated protein kinase 2			-25.36	-68.51	70.62	34.22	-99.56	-81.07	-25.36	NaN	60.03	-80.48	65.82
CGS001-7386	KD	UQCRFS1	Mitochondrial respiratory chain complex / Complex III, ubiquinol-cytochrome c reductase, Rieske iron-sulfur polypeptide 1			-59.68	-68.51	-82.24	NaN	-59.68	-44.98	-59.27	-96.65	-51.75	80.1	-99.69
BRD-K07859598	CP	GW-5074	RAF inhibitor, leucine rich repeat kinase inhibitor	LRRK1, LRRK2, NTRK1, RAF1		-43.41	-68.47	-91.91	96.5	40.45	-89.84	31.51	-97.81	-19.24	-67.59	76.72
ccsbBroad304_05124	OE	ZNF114	Zinc fingers, C2H2-type, zinc finger protein 114			-48.03	-68.47	-52.79	90.82	95.3	56.84	-43.28	41.71	-95.36	-94.56	-98.79
CGS001-147837	KD	ZNF563	Zinc fingers, C2H2-type, zinc finger protein 563			-48.75	-68.45	-88.9	45.52	44.04	-99.26	-29.05	NaN	24.32	-73.34	NaN
BRD-A20527803	CP	IB-MECA	adenosine receptor agonist, granulocyte colony stimulating factor agonist	ADORA3, ADORA1, ADORA2A, ADORA2B		-58.69	-68.39	43.83	-88.27	30.21	-20	-89.27	-49	-83.3	-20.31	-96.52
BRD-A23359898	CP	sibutramine	serotonin reuptake inhibitor, adrenergic transmitter uptake inhibitor, dopamine reuptake inhibitor, norepinephrine reuptake inhibitor, norepinephrine transporter inhibitor, serotonin uptake inhibitor	SLC6A2, SLC6A4, SLC6A3, CYP2B6, CYP2C19, CYP3A5		-39.05	-68.38	-92.11	29.81	-9.73	42.17	19.38	NaN	-99.6	-68.97	NaN
BRD-A04706586	CP	bucladesine	adenosine receptor agonist, cAMP stimulant, vasodilator	PRKACA		-66.75	-68.27	-32.43	-97.77	-73.57	-74.5	-74.96	-65.23	-29.73	-64.41	-42.43
CGS001-1460	KD	CSNK2B	Casein kinase 2 (CK2) family, casein kinase 2, beta polypeptide			-70.37	-68.27	-85.16	-41.75	-73.45	-99.85	60.31	NaN	-70.37	-93.4	-45.25
CGS001-55290	KD	BRF2	BRF2, subunit of RNA polymerase III transcription initiation factor, BRF1-like			-65.58	-68.22	-65.58	NaN	-35.12	-94.69	28.69	NaN	NaN	NaN	NaN
CGS001-2521	KD	FUS	RNA binding motif (RRM) containing, fused in sarcoma			-68.2	-68.2	-87.6	-78.12	48.52	-77.81	21.61	-85.58	56.83	-42.67	NaN
ccsbBroad304_09758	OE	APOBEC3H	Apolipoprotein B mRNA editing enzymes, apolipoprotein B mRNA editing enzyme, catalytic polypeptide-like 3H			-55.85	-68.19	-45.29	49.99	-77.4	-40.07	50.68	-91.05	-91.59	-66.4	52.71
BRD-K28578425	CP	cilostamide	phosphodiesterase inhibitor	PDE3A, PDE3B		-59.39	-68.14	-99.23	26.96	-58.2	-60.57	-85.05	58.41	36.76	51.54	-84.53
BRD-A50311610	CP	meclozine	constitutive androstane receptor (CAR) agonist	NR1I3, HRH1		-17.93	-68.1	-87.64	-94.41	84.14	49.91	29.16	66.53	-99.85	-65.01	83.32
BRD-A85280935	CP	quinpirole	dopamine receptor agonist	DRD2, DRD3, DRD4, DRD1, HTR1A, HTR2A, HTR2B, HTR2C		-60.57	-68.04	-60.57	-87.21	-99.98	92.17	99.79	-85.29	32.72	65.86	NaN
ccsbBroad304_02681	OE	MGLL	Endocannabinoid turnover, monoglyceride lipase			-62.26	-67.91	-45.43	-57.56	31.37	NaN	-94.19	-80.25	67.52	-82.9	-62.26
CGS001-1070	KD	CETN3	EF-hand domain containing, centrin, EF-hand protein, 3			-41.18	-67.9	-78.3	-99.89	-41.53	-98.4	-40.84	-25.43	32.8	83.36	27.76
BRD-K97764662	CP	PD-173074	FGFR inhibitor, VEGFR inhibitor	FGFR1, FGFR3, FGFR2, FGFR4, FLT1, FLT4, KDR, PDGFRA, PDGFRB	FGFR inhibitor, VEGFR inhibitor	-61.37	-67.89	-53.59	78.9	-80.95	79.9	-69.12	-64.15	65.71	-58.58	-72.02
ccsbBroad304_07240	OE	DYRK3	Dyrk2 subfamily, dual-specificity tyrosine-(Y)-phosphorylation regulated kinase 3			-51.43	-67.88	58.84	43.18	-82.92	41.9	54.72	-44.87	-79.39	-88.31	-58
CGS001-6429	KD	SRSF4	RNA binding motif (RRM) containing, serine/arginine-rich splicing factor 4			-62.16	-67.88	-60.97	48.24	-73.91	-99.96	-46.85	NaN	NaN	-24.26	-63.35
CGS001-8805	KD	TRIM24	TIF1 family, tripartite motif containing 24			-57.07	-67.86	95.95	22.5	38	-75.69	-66.15	-96.7	-75.79	57.85	-47.98
BRD-K08924299	CP	palonosetron	serotonin receptor antagonist	HTR3A		-60.4	-67.86	-80.92	-22.38	34.26	-99.07	-56.82	37.93	-63.97	48.8	-77.33
ccsbBroad304_02052	OE	KYNU	kynureninase			-67.86	-67.86	98.26	35.74	-99.98	NaN	-77.33	-78.72	-70.18	48.48	99.74
BRD-A24643465	CP	homoharringtonine	apoptosis stimulant, protein synthesis inhibitor	RPL3		-62.32	-67.84	-18.07	59.35	-11.55	-49.28	-74.8	-66.64	-79.53	-58	-92.49
ccsbBroad304_03444	OE	PAF1	Paf1, RNA polymerase II associated factor, homolog (S. cerevisiae)			-67.8	-67.8	-71.07	39.52	-40.62	NaN	-36.17	-52.88	-79.66	-71.27	-94.86
BRD-K09132007	CP	D-4476	casein kinase inhibitor, TGF beta receptor inhibitor	CSNK1A1, CSNK1D, TGFB1	TGF beta receptor inhibitor	-61.32	-67.75	-98.81	88.22	-57.09	-98.65	-73.06	35.23	-49.47	33.25	-65.54
CGS001-26292	KD	MYCBP	c-myc binding protein			-61.11	-67.74	-67.44	-24.54	-36.53	-38.86	-76.54	-98.51	-54.78	83.48	-81.12
ccsbBroad304_06320	OE	FFAR1	Fatty acid receptors, free fatty acid receptor 1			-52.64	-67.69	-35.59	-40.84	79.39	-88.09	55.18	-48.98	-56.29	-94.26	-96.75
BRD-K22947005	CP	dexbrompheniramine	histamine receptor antagonist	HRH1		-49.81	-67.68	-84.03	20.37	-47.86	-98.8	-40.06	NaN	32.9	-51.75	NaN
ccsbBroad304_06402	OE	PRMT2	Protein arginine N-methyltransferases, protein arginine methyltransferase 2			-66.13	-67.66	-49.61	-65.02	-85.98	-77.06	-58.33	45.58	-49.08	-89.98	-67.24
BRD-K20714604	CP	RS-56812	serotonin receptor antagonist, serotonin receptor partial agonist	HTR3A		-45.68	-67.64	-91.02	30.01	48.94	14.35	-53.8	16.1	-37.56	-82.76	-95.57
CGS001-64077	KD	LHPP	phospholysine phosphohistidine inorganic pyrophosphate phosphatase			-39.74	-67.57	53.77	-26.48	-29.22	-50.26	-85.58	55.64	95.07	-98.12	-83.43
BRD-K73319509	CP	PF-04217903	c-Met inhibitor, hepatocyte growth factor receptor inhibitor	MET		-48.56	-67.56	-99.75	-32.25	-96.9	-60.24	-84.61	-29.99	19.82	72.18	-36.88
BRD-K37456065	CP	VU-0365114-2	acetylcholine receptor allosteric modulator, M5 modulator	CHRM5		-54.86	-67.56	-75.37	-13.17	-54.86	-49.87	NaN	28.25	-45.46	-80.24	-56.71
BRD-A36217750	CP	sulfinpyrazone	platelet aggregation inhibitor	ABCC1, ABCC2, FPR1, SLC22A12		-62.01	-67.51	-71.19	-42.54	-60.42	30.95	-95.65	-62.01	-97.76	55.79	NaN
ccsbBroad304_07450	OE	RNF7	RING-type (C3HC4) zinc fingers, ring finger protein 7			-67.52	-67.51	-64.3	-87.57	44.18	NaN	-71.34	-81.1	-96.21	-67.52	-45.88
ccsbBroad304_01266	OE	PPP3CA	Serine/threonine phosphatases / Protein phosphatase, catalytic subunits, protein phosphatase 3, catalytic subunit, alpha isozyme			-54.73	-67.49	-97.88	-83.46	-53.8	-91.1	39.32	-47.87	30.33	-55.67	81.61
CGS001-1633	KD	DCK	deoxycytidine kinase			-38.31	-67.47	-97.8	96.04	99.28	80.54	-98.93	-61.18	42.73	-15.43	-70.57
BRD-A79226577	CP	tropisetron	serotonin receptor antagonist, polarization inhibitor, sodium channel blocker	HTR3A, GLRA1, GLRA2, GLRB, HTR4		-67.39	-67.39	26.87	-17.33	-87.05	-56.26	-67.97	89.47	-95.09	-73.49	NaN
CGS001-29880	KD	ALG5	Glycosyltransferase family 2 domain containing, asparagine-linked glycosylation 5, dolichyl-phosphate beta-glucosyltransferase homolog (S. cerevisiae)			-47.36	-67.37	35.63	74.75	86.44	-27.48	-86.35	NaN	NaN	-67.24	-93.66
BRD-K80396088	CP	gliquidone	sulfonylurea, ATP channel blocker, ATP-sensitive potassium channel antagonist, insulin secretagogue	ABCC8, KCNJ10, KCNJ11, KCNJ8	KCNJ11 modulator	-65.98	-67.37	-72.71	13.51	56.3	69.96	-64.58	-80.23	-91.82	-97.78	91.85
BRD-K09900591	CP	caffeic-acid	lipoxygenase inhibitor, HIV integrase inhibitor, NFkB pathway inhibitor, nitric oxide production inhibitor, PPAR receptor modulator, tumor necrosis factor production inhibitor	ALOX5, MIF, RELA, TNF		-43.32	-67.31	-81.61	-89.14	-43.32	-78.34	99.13	99.15	-42.3	-12.79	NaN
CGS001-5859	KD	QARS	Aminoacyl tRNA synthetases / Class I, glutaminyl-tRNA synthetase			-46.34	-67.3	-11.26	36.02	-90.73	-80.94	-41.05	-99.43	NaN	-42.66	-46.34
BRD-K63606607	CP	bufalin	ATPase inhibitor, chloride channel activator	ATP1A1	ATPase inhibitor	-46.06	-67.28	17.85	-69.41	-29.18	-65.54	44.34	-62.94	31.56	-78.94	47.06
BRD-A09467419	CP	mebeverine	acetylcholine receptor antagonist	CHRM1, CHRM2, CHRM3, CHRM4		-55.93	-67.22	46.74	-98.89	90.29	88.57	44.32	-90.82	-86.84	-63.83	-48.02
CGS001-6608	KD	SMO	GPCR / Class F : Frizzled receptors, smoothened, frizzled family receptor			-56.33	-67.2	-68.12	-26.92	-89.04	-44.23	NaN	NaN	-45.47	-68.22	-34.64
CGS001-51070	KD	NOSIP	nitric oxide synthase interacting protein			-53.75	-67.19	-95.88	-83.44	47.45	-58.59	25.2	-33.39	-98	-48.92	-36.59
BRD-K46742498	CP	alosetron	serotonin receptor antagonist	HTR3A		-54.39	-67.19	-84.61	27.26	-98.46	16.45	-46.75	NaN	-62.02	29.81	NaN
CGS001-5696	KD	PSMB8	Proteasome (prosome, macropain) subunits, proteasome (prosome, macropain) subunit, beta type, 8 (large multifunctional peptidase 7)			-45.5	-67.18	-39.86	-25.31	-78.46	-85.16	-45.5	NaN	-80.91	-29.39	-25.18
CGS001-116039	KD	OSR2	Zinc fingers, C2H2-type, odd-skipped related 2 (Drosophila)			-52.94	-67.13	23.7	96.36	NaN	-93.55	-72.41	57.41	-52.94	-75.76	76.18
BRD-K34014345	CP	naproxol	antiinflammatory agent	PTGS1, PTGS2		-57.95	-67.08	-91.87	-68.84	-47.05	88.96	79.28	-94.89	-48.81	-74.8	19.3
BRD-K19687926	CP	lapatinib	EGFR inhibitor, EGFR antagonist, epidermal growth factor receptor (EGFR) inhibitor, receptor tyrosine protein kinase inhibitor, tyrosine kinase inhibitor	EGFR, ERBB2, CYP3A5		-52.44	-67.07	71.03	-76.47	23.86	-37.81	76.13	41.35	-96.35	-78.48	-82.5
BRD-K09471561	CP	levofloxacin	topoisomerase inhibitor, DNA gyrase inhibitor	TOP2A		-56.61	-67.05	-46.17	-26.42	10.36	-95.49	-31.38	NaN	-97.69	-69.76	NaN
BRD-K80325895	CP	eicosadienoic-acid	in touchstone			-63.37	-67.05	-63.37	-90.12	19.83	-12.43	93.18	-65.31	53.65	-69.92	NaN
BRD-A49765801	CP	fludroxycortide	corticosteroid, glucocorticoid receptor agonist	NR3C1, SERPINA6	Glucocorticoid receptor agonist	-51.86	-66.98	-17.66	-83.8	-64.96	49.5	-38.3	-38.76	-89.88	-71.32	78.5
ccsbBroad304_03173	OE	TMED7	transmembrane emp24 protein transport domain containing 7			-65.76	-66.98	81.02	72.84	-77.15	-97.25	-53.02	81.46	-68.09	-98.96	-64.54
BRD-K93461745	CP	buspirone	serotonin receptor agonist, serotonin receptor partial agonist	HTR1A, DRD2		-56.38	-66.97	29.62	-74.52	48.21	-83.05	-45.78	-84.81	-36.89	73.97	-80.34
ccsbBroad304_01949	OE	CAMK1	CAMK1 family, calcium/calmodulin-dependent protein kinase I			-66.17	-66.97	-65.37	-86.65	9.24	97.63	-96.46	99.4	-89.46	-78.06	-42.16
ccsbBroad304_00383	OE	SLC25A10	Mitochondrial di- and tri-carboxylic acid transporter subfamily, solute carrier family 25 (mitochondrial carrier; dicarboxylate transporter), member 10			-55.71	-66.95	57.93	NaN	-79.18	-96.51	-97.71	66.16	-55.71	-38.94	80.88
BRD-K37130656	CP	rivaroxaban	coagulation factor inhibitor, coagulation inhibitor, serine protease inhibitor	F10, CYP2J2, CYP3A5		-50.01	-66.94	-19.86	-95.79	-48.44	72.31	39.12	-78.12	-51.59	-37.7	-90.5
CGS001-57721	KD	METTL14	methyltransferase like 14			-45.8	-66.91	-98.95	-99.85	-32.34	-45.8	NaN	84.37	-35.24	-26.77	-86.78
CGS001-5604	KD	MAP2K1	MAPKK:STE7 family, mitogen-activated protein kinase kinase 1			-48.94	-66.88	88.23	78.97	-90.4	-86.64	-66.58	39.88	-31.29	-69.92	30.22
BRD-A25576662	CP	streptozotocin	DNA alkylating drug	SLC2A2		-66.88	-66.88	57.54	-89.71	-62.71	-79.04	-69.82	-76.37	-48.06	-20.97	NaN
CGS001-1385	KD	CREB1	basic leucine zipper proteins, cAMP responsive element binding protein 1			-64.74	-66.87	-73.64	-52.18	90.53	-57.63	-77.49	-62.61	-35.42	-92.35	-99.58
CGS001-813	KD	CALU	EF-hand domain containing, calumenin			-46.94	-66.85	-88.27	-39.47	-54.42	-85.02	-33.24	87.05	29.32	20.89	-97.78
CGS001-4122	KD	MAN2A2	mannosidase, alpha, class 2A, member 2			-39.15	-66.83	39.02	71.88	-33.62	-84.32	-44.69	43.96	-86.44	-22.92	-82.74
CGS001-1209	KD	CLPTM1	cleft lip and palate associated transmembrane protein 1			-67.55	-66.83	-68.5	-79.61	37.4	-65.75	-68.26	NaN	NaN	-90.16	52.19
ccsbBroad304_00102	OE	RND3	Rho family GTPase 3			-57.57	-66.82	14.78	NaN	-73.39	-95.53	-57.57	-89.84	-37.46	-47.35	-29.29
CGS001-8771	KD	TNFRSF6B	Tumour necrosis factor (TNF) receptor family, tumor necrosis factor receptor superfamily, member 6b, decoy			-50.4	-66.81	-74.61	NaN	91.78	NaN	97.75	68.16	-50.4	-71.78	NaN
CGS001-2243	KD	FGA	Endogenous ligands, fibrinogen alpha chain			-49.32	-66.79	-35.93	-49.32	-47.07	-82.45	-74.43	NaN	-81.61	95.36	99.61
CGS001-64219	KD	PJA1	RING-type (C3HC4) zinc fingers, praja ring finger 1			-63.88	-66.78	-89.15	34.23	-49.17	-61.86	-65.89	NaN	NaN	38.86	-91.2
BRD-A94756469	CP	digoxin	ATPase inhibitor, ROR antagonist	ATP1A1, ABCB1, RORC, SLCO1B3	ATPase inhibitor	-15.22	-66.77	78.1	-91.74	-68.62	-51.68	29.28	-83.13	55.55	33.71	21.24
CGS001-54901	KD	CDKAL1	CDK5 regulatory subunit associated protein 1-like 1			-34.06	-66.72	95.3	-53.68	39.34	-34.06	36.01	NaN	-98.96	-23.79	-81.29
CGS001-160851	KD	DGKH	Pleckstrin homology (PH) domain containing, diacylglycerol kinase, eta			-65.54	-66.72	-31.06	-64.36	NaN	-71.17	-81.85	-62.54	-79.86	-51.93	NaN
CGS001-54807	KD	ZNF586	Zinc fingers, C2H2-type, zinc finger protein 586			-42.49	-66.63	-35.01	-65.6	-42.49	-76.89	-18.24	NaN	-99.48	-30.98	-36.46
CGS001-6558	KD	SLC12A2	SLC12 family of cation-coupled chloride transporters, solute carrier family 12 (sodium/potassium/chloride transporters), member 2			-66.63	-66.63	-65.39	-38.99	NaN	-99.77	NaN	-71.73	NaN	42.31	-77.4
CGS001-164091	KD	PAQR7	progestin and adipoQ receptor family member VII			-57.6	-66.62	-99.69	-57.6	-85.2	81.64	25.34	NaN	-67.1	30.14	-50.48
CGS001-3579	KD	CXCR2	Chemokine receptors, chemokine (C-X-C motif) receptor 2			-45.29	-66.59	-28.22	-45.29	NaN	-36.47	-92.77	-85.52	52.4	-27.18	-78.38
BRD-K51557114	CP	BRD-K51557114	GlyT-2 inhibitor	GPR18, LPAR5, SLC6A5		-63.26	-66.59	-63.26	-27.4	83.57	-68.27	17.74	-79.88	-57.88	-77.47	NaN
BRD-K45031696	CP	BRD-K45031696	cytohesin inhibitor			-61.58	-66.53	-27.76	-84.37	-97.72	-61.58	-55.62	-59.47	-16.21	-66.58	NaN
ccsbBroad304_03387	OE	NUDT9	Nudix motif containing, nudix (nucleoside diphosphate linked moiety X)-type motif 9			-58.98	-66.46	-88.95	55.29	77.3	-51.49	65.07	-99.82	-37.74	-79.06	-99.61
CGS001-56521	KD	DNAJC12	Heat shock proteins / DNAJ (HSP40), DnaJ (Hsp40) homolog, subfamily C, member 12			-52.95	-66.31	-87.26	NaN	-52.95	-22.53	-99.23	-92.43	-44.89	91.96	94.48
BRD-K61097567	CP	SB-218795	tachykinin antagonist	TACR3		-64.24	-66.31	-52.01	53.19	-70.88	62.06	-28.73	-89.96	-72.13	-72.94	-62.17
CGS001-6182	KD	MRPL12	Mitochondrial ribosomal proteins / large subunits, mitochondrial ribosomal protein L12			-61.47	-66.3	-63.7	55.37	-97.51	-61.47	-39.97	-45.59	NaN	-72.09	-36.2
CGS001-8449	KD	DHX16	DEAH-boxes, DEAH (Asp-Glu-Ala-His) box polypeptide 16			-47.55	-66.28	-26.32	74.17	-71	-89.45	23.07	NaN	NaN	-97.18	-28.83
CGS001-26205	KD	GMEB2	glucocorticoid modulatory element binding protein 2			-47.78	-66.25	NaN	NaN	74.85	-30.37	-65.19	NaN	NaN	-95.91	72.37
BRD-K89348303	CP	ramipril	angiotensin converting enzyme inhibitor	ACE		-66.25	-66.25	-81.48	-75.14	-25.73	-38.89	69.16	-99.97	-99.94	46.56	NaN
CGS001-5015	KD	OTX2	Homeoboxes / PRD class, orthodenticle homeobox 2		PRD class homeoboxes and psudogenes LOF	-61.57	-66.24	-25.18	NaN	-74.26	-81.86	-66.02	99.44	-57.12	40.44	NaN
CGS001-645	KD	BLVRB	Short chain dehydrogenase/reductase superfamily / Atypical members, biliverdin reductase B (flavin reductase (NADPH))			-65.91	-66.23	23.97	57.5	NaN	-83.09	-65.91	NaN	NaN	-66.84	-37.65
ccsbBroad304_07766	OE	RASSF1	Ras association (RalGDS/AF-6) domain family member 1			-55.84	-66.21	73.62	42.45	49.49	-99.86	-70.56	-85.78	44.87	-45.48	-91.36
BRD-A85472596	CP	L-670596	prostanoid receptor antagonist			-44.67	-66.18	-37.87	-44.67	-81.43	-67.13	-98.49	42.73	22.41	77.01	NaN
CGS001-10975	KD	UQCR11	Mitochondrial respiratory chain complex / Complex III, ubiquinol-cytochrome c reductase, complex III subunit XI			-49.45	-66.16	-85.56	78.53	99.94	-78.99	-80.67	NaN	22.14	38.61	-49.45
CGS001-4055	KD	LTBR	Tumor necrosis factor receptor superfamily, lymphotoxin beta receptor (TNFR superfamily, member 3)			-52.08	-66.16	-92.43	60.26	-74.78	-52.08	-99.96	87.66	94.65	32.37	NaN
CGS001-10472	KD	ZNF238	zinc finger protein 238			-60.31	-66.15	23.36	-93.13	-81.45	-36.45	-77.99	63.27	-54.47	NaN	NaN
BRD-K66876909	CP	linezolid	50S ribosomal subunit inhibitor, protein synthesis inhibitor, monoamine oxidase inhibitor	MAOA		-60.42	-66.15	-65.97	-22.58	-61.49	63.45	27.36	-35.92	-59.34	-71.3	-99.96
CGS001-5534	KD	PPP3R1	EF-hand domain containing, protein phosphatase 3, regulatory subunit B, alpha			-65.6	-66.12	-34.81	-65.6	-36.44	-82.51	-88.68	61.36	NaN	38.7	-99.97
CGS001-6304	KD	SATB1	Homeoboxes / CUT class, SATB homeobox 1			-36.18	-66.11	-36.18	39.25	20.49	-99.82	-31.94	NaN	29.16	-95.5	-83.33
CGS001-301	KD	ANXA1	Annexins, annexin A1			-49.84	-66.02	86.85	-99.08	NaN	-82.68	-66.33	NaN	62.97	38.98	-33.67
CGS001-9655	KD	SOCS5	SH2 domain containing, suppressor of cytokine signaling 5			-30.58	-65.99	22.82	-90.82	-30.58	-85.83	41.52	-99.94	20.1	34.51	NaN
CGS001-391013	KD	PLA2G2C	phospholipase A2, group IIC			-61.14	-65.99	47.24	-45.86	28.8	-81.03	-80.18	-61.14	22.27	-90.14	NaN
CGS001-9143	KD	SYNGR3	synaptogyrin 3			-65.42	-65.96	NaN	NaN	-99.52	-76.73	NaN	NaN	56.61	-64.89	-29.57
CGS001-847	KD	CAT	catalase			-60.9	-65.93	-99.49	30.94	-64.53	-57.28	-53.94	55.84	-27.23	-77.26	-91.87
ccsbBroad304_07655	OE	POLR3C	RNA polymerase subunits, polymerase (RNA) III (DNA directed) polypeptide C (62kD)			-68.01	-65.93	-42.28	-82.73	69.77	-99.85	71.65	94.15	-70.08	-86.52	-78.27
CGS001-1855	KD	DVL1	Dishevelled homologs, dishevelled, dsh homolog 1 (Drosophila)			-61.67	-65.86	NaN	NaN	27.44	-77.83	89.44	NaN	-61.67	-78.04	33.97
ccsbBroad304_06372	OE	HLA-DPB1	Immunoglobulin superfamily / C1-set domain containing, major histocompatibility complex, class II, DP beta 1			-65.84	-65.84	59.85	NaN	96.77	-68.95	-44.81	-71.17	-92.47	-68.41	-32.56
BRD-K93095519	CP	SJ-172550	MDM inhibitor	MDM4	MDM inhibitor	-58.92	-65.83	-71.45	-29.52	-26.6	-52.01	-42.9	-68.23	-98.85	-30.55	-69.07
OE_PHOSPHOLIPASES	PCL	Phospholipases GOF				-19.37	-65.81	17.62	52.59	98.4	-88.03	-56.37	37.66	-64.1	-98.03	92.91
CGS001-55634	KD	ZNF673	zinc finger family member 673			-43.43	-65.81	17.75	35.17	-99.98	-69.78	-62.14	-93.58	73.02	-24.73	37.96
CGS001-51530	KD	ZC3HC1	Zinc fingers, C3HC-type, zinc finger, C3HC-type containing 1			-35.33	-65.76	47.8	NaN	30.43	-35.33	-88.62	NaN	NaN	-91.84	95.56
BRD-K87426499	CP	BRD-K87426499	caspase inhibitor	CASP3		-51.98	-65.73	-75.72	-20.3	-97.6	-60.18	-43.77	-38.22	-74.94	-25.21	41.76
BRD-K38055836	CP	etamivan	respiratory stimulant			-60.35	-65.69	-52.78	-32.61	-80.08	-22.17	-99.88	-55.36	-18.51	-65.35	-92.26
ccsbBroad304_00745	OE	HLA-DRB4	Immunoglobulin superfamily / C1-set domain containing, major histocompatibility complex, class II, DR beta 4			-65.69	-65.69	-93.64	NaN	58.87	-57.09	-89.3	-73.85	-71.54	38.66	88.59
CGS001-4254	KD	KITLG	KIT ligand			-61.99	-65.67	-94.04	-61.41	-62.57	-96.57	-37.09	NaN	NaN	-34.14	47.71
BRD-K47869605	CP	podophyllotoxin	caspase activator, insulin growth factor receptor inhibitor, microtubule inhibitor, tubulin inhibitor	IGF1R, CASP3, TOP2A, TUBA4A, TUBB	Tubulin inhibitor	-55.02	-65.66	-95.68	-57.17	-14.05	-89.55	71.7	-47.26	25.08	-52.87	-75.32
CGS001-23386	KD	NUDCD3	NudC domain containing 3			-41.85	-65.64	NaN	-31.08	-99.26	-71.62	-82.95	-38.78	-41.85	85.88	90.28
CGS001-8893	KD	EIF2B5	eukaryotic translation initiation factor 2B, subunit 5 epsilon, 82kDa		EIF Proteins LOF	-53.32	-65.61	-57.64	NaN	98.09	-99.21	-89.97	NaN	69.53	23.03	-49.01
BRD-A45140972	CP	meclocycline	tetracycline antibiotic		Bacterial 30S ribosomal subunit inhibitor	-64.57	-65.6	-72.76	-69.05	42.45	-66.92	75.5	-89.77	-42.42	-63.54	62.27
BRD-K80778372	CP	RO-19-4605	GABA benzodiazepine site receptor inverse agonist	GABRA1, GABRA2, GABRA3, GABRA5		-51.62	-65.58	-34.33	-22.91	-37.65	-75.76	-96.65	-75.35	42.15	-18.12	-67.86
CGS001-6829	KD	SUPT5H	suppressor of Ty 5 homolog (S. cerevisiae)			-9.14	-65.57	42.31	-97.9	44.74	-94.26	30.22	-48.51	65.56	92.32	-98
BRD-K49456190	CP	prima-1-met	thioredoxin inhibitor, TP53 activator	TP53		-56.06	-65.47	-86.27	-18.55	-15.82	-67.42	7.35	-63.58	-85.85	-25.38	-48.53
CGS001-8572	KD	PDLIM4	PDZ and LIM domain 4			-13.98	-65.46	42.66	NaN	-75.66	-96.97	-99.98	NaN	37.51	48.14	74.86
CGS001-3897	KD	L1CAM	CD molecules, L1 cell adhesion molecule			-65.17	-65.46	30.44	-22.58	-22.69	-64.88	-72.23	NaN	NaN	-80.21	-83.76
CGS001-54884	KD	RETSAT	retinol saturase (all-trans-retinol 13,14-reductase)			-63.64	-65.39	-86.98	-74.73	NaN	-79.58	NaN	35.38	67.97	-61.88	-41.49
CGS001-23	KD	ABCF1	ATP binding cassette transporters / subfamily F, ATP-binding cassette, sub-family F (GCN20), member 1			-49.02	-65.36	NaN	-52.48	57.52	-99.74	-45.56	NaN	35.41	59.86	-82.64
ccsbBroad304_06172	OE	EPS8	epidermal growth factor receptor pathway substrate 8			-58.75	-65.34	-58.75	NaN	-78.85	-80.1	-70.6	71.94	70.81	60.57	-41.77
ccsbBroad304_07843	OE	FCHO1	FCH domain only 1			-64.32	-65.27	-72.48	-78.7	-96.48	11.11	80.73	-34.11	-63.38	29.37	-90.66
CGS001-8681	KD	JMJD7-PLA2G4B	JMJD7-PLA2G4B readthrough			-53.16	-65.25	-40.28	-33.21	-53.16	28.68	-85.39	-91.88	14.42	NaN	-90.46
BRD-K04111260	CP	raclopride	dopamine receptor antagonist	DRD2, DRD3, HTR1A		-58.77	-65.23	-94.21	-52.3	-90.87	-69.78	83.24	-7.95	12.65	-74.67	89.93
BRD-K18855837	CP	varenicline	acetylcholine receptor partial agonist	CHRNA4, CHRNA3, CHRNA6, CHRNA7, CHRNB2		-57.67	-65.18	-94.83	59.03	-64.88	22.05	-92.41	87.48	62.07	-57.67	NaN
BRD-K13872703	CP	BRD-K13872703	chlorine/bicarbinate exchanger inhibitor, purinergic receptor antagonist	ANO1, CLCN6, CLCN7, CLCNKA, CLCNKB, P2RY2		-53.59	-65.16	NaN	NaN	-81.37	-73.39	NaN	NaN	56.64	24.63	-42.01
CGS001-55008	KD	HERC6	hect domain and RLD 6			-61.36	-65.16	NaN	NaN	88.42	-57.74	-33.42	NaN	NaN	-64.99	-68.61
CGS001-7481	KD	WNT11	Wingless-type MMTV integration sites, wingless-type MMTV integration site family, member 11		Wnt family LOF	-47.97	-65.11	-99.92	-47.97	60.44	-44.58	73.65	-66.76	-26.7	NaN	-99.1
BRD-K98157055	CP	SIB-1757	glutamate receptor antagonist	GRM5		-50.28	-65.07	-35.49	-78.91	-23.38	-87.22	-16.77	-88.65	-73.13	82.42	63.81
ccsbBroad304_13903	OE	MTAP	methylthioadenosine phosphorylase			-46.94	-65.03	67.69	NaN	-72.82	-74.53	-46.94	-94	-33.65	36.6	51.26
CGS001-2057	KD	EPOR	Prolactin receptor family, erythropoietin receptor			-52.1	-64.98	96.7	-23.38	-52.1	-76.5	-93.55	-82.83	-51.34	-41.53	NaN
ccsbBroad304_00775	OE	HOXB5	Homeoboxes / ANTP class : HOXL subclass, homeobox B5			-60.27	-64.96	35.97	-45.13	-55.59	-91.75	-79.86	-97.45	79.75	-70.63	72.35
ccsbBroad304_06952	OE	SKP1	S-phase kinase-associated protein 1			-43.12	-64.95	93.72	53.03	-42.16	NaN	-43.12	78.19	-89.53	-94.25	-95.17
CGS001-2932	KD	GSK3B	GSK subfamily, glycogen synthase kinase 3 beta			-57.13	-64.95	-59.09	82.49	-34.68	-55.16	-71.98	22.6	95.95	-71.14	-81.01
ccsbBroad304_01744	OE	UCHL1	Ubiquitin C-terminal hydrolase, ubiquitin carboxyl-terminal esterase L1 (ubiquitin thiolesterase)			-64.92	-64.92	-99.82	NaN	-45.14	25.67	-39.41	-93.99	76.69	-75.68	-78.47
CGS001-5836	KD	PYGL	Glycogen phosphorylases, phosphorylase, glycogen, liver			-59.75	-64.91	98.87	NaN	-45.24	-59.75	-94.3	36.93	-47.94	-99.42	-79.81
BRD-A34255068	CP	rolipram	phosphodiesterase inhibitor, interleukin receptor antagonist	PDE4A, PDE4B, PDE4D, PDE4C, PDE5A		-57.81	-64.9	-93.51	32.95	-68.06	-76.4	57.16	-89.81	-50.72	-30.13	60.63
BRD-A59174698	CP	ritodrine	adrenergic receptor agonist	ADRB2	Beta-adrenergic receptor agonist	-62.14	-64.89	-78.53	-59.38	-69.5	29.4	-70.94	-73.48	72.35	36.71	32.38
ccsbBroad304_07326	OE	EIF2B2	eukaryotic translation initiation factor 2B, subunit 2 beta, 39kDa			-65.76	-64.85	-66.66	-56.51	38.75	-99.8	-45.25	-74.25	-71.17	-75.37	-62.22
CGS001-3588	KD	IL10RB	IL-10 receptor family, interleukin 10 receptor, beta			-59.62	-64.84	-97.56	NaN	-87.22	NaN	37.69	NaN	-58.78	-59.62	-35.34
CGS001-2870	KD	GRK6	GRK1/3 subfamily, G protein-coupled receptor kinase 6			-46.49	-64.81	-71.91	83.29	-84.94	-96.36	-27.59	-28.18	32.18	31.7	-97.06
CGS001-286530	KD	P2RY8	GPCR / Class A : Purinergic receptors, P2Y, purinergic receptor P2Y, G-protein coupled, 8			-60.07	-64.79	-99.46	-86.45	-31.49	-28.1	-60.07	NaN	-53.19	-69.47	-58.58
ccsbBroad304_07651	OE	HEXIM1	hexamethylene bis-acetamide inducible 1			-62.91	-64.77	-62.91	NaN	-35.86	-67.89	59.34	-45.07	-75.95	-63.95	-54.66
BRD-K17894950	CP	indirubin	CDK inhibitor, glycogen synthase kinase inhibitor, cyclin-dependent kinase inhibitor, PKC inhibitor	CDK1, CDK5, CCNE1, CDK2, CDK4, CDK5R1, CDK9, GSK3A, GSK3B, LCK, LRRK1, LRRK2		-64.76	-64.76	-70.1	-73.25	31.96	-82.44	-78.2	42.34	68.04	73.43	NaN
ccsbBroad304_06711	OE	PFAS	phosphoribosylformylglycinamidine synthase			-61.83	-64.75	-75.03	-58.9	-30.55	-15	55.8	-83.6	-77.73	-84.68	98.88
BRD-K84141129	CP	VU-0400193-3	glutamate receptor modulator	GRM4		-57.92	-64.74	-62.55	-73.76	94.55	16.81	-45.36	-53.29	-74.4	-81	-40.6
BRD-A02481876	CP	importazole	importin-beta transport receptor inhibitor	KPNB1		-25.89	-64.73	67.29	97.33	12.96	50.35	-96.27	-83.47	19.2	-76.62	-73.2
CGS001-55604	KD	LRRC16A	leucine rich repeat containing 16A			-54.05	-64.73	-41.59	NaN	-48.97	-91.6	-99.74	-59.13	NaN	47.88	-37.5
BRD-K64314806	CP	BRD-K64314806	lipoxygenase inhibitor			-54.64	-64.73	35.08	-51.74	46.33	-88.1	-57.54	-36.17	63.63	-66.16	-93.23
CGS001-5782	KD	PTPN12	Protein tyrosine phosphatases / Class I Cys-based PTPs : Non-receptor, protein tyrosine phosphatase, non-receptor type 12			-55.21	-64.71	23.65	-80.72	-53.1	-97.38	-33.84	-57.32	30.96	-93.79	25.22
CGS001-5576	KD	PRKAR2A	Protein kinase A, protein kinase, cAMP-dependent, regulatory, type II, alpha			-57.23	-64.71	-74.85	-46.46	54.88	-87.37	-39.27	NaN	-57.23	-98.64	-48.72
CGS001-201516	KD	ZSCAN4	Zinc fingers, C2H2-type, zinc finger and SCAN domain containing 4			-60.6	-64.7	-83.54	NaN	-80.91	-60.6	51.09	-62.34	25.4	-39.93	-51.4
BRD-A20126139	CP	medrysone	corticosteroid hormone receptor agonist, glucocorticoid receptor agonist	NR3C1	Glucocorticoid receptor agonist	-66.35	-64.65	58.31	94.62	-99.93	92.67	-92.67	-74.94	62.4	-75.26	-68.04
CGS001-7311	KD	UBA52	L ribosomal proteins, ubiquitin A-52 residue ribosomal protein fusion product 1			-63.07	-64.64	-97.62	-26.61	-94.8	-56.5	-69.43	-68.04	-52.29	69.97	-61.49
ccsbBroad304_07529	OE	AKT3	Akt (Protein kinase B), v-akt murine thymoma viral oncogene homolog 3 (protein kinase B, gamma)		Akt Signaling GOF	-57.25	-64.57	64.91	-72.68	42.61	-95.02	27.38	-49.94	-68.31	-77.75	36.83
CGS001-8317	KD	CDC7	CDC7 family, cell division cycle 7 homolog (S. cerevisiae)			-45.61	-64.53	-41.1	-45.61	91.1	NaN	NaN	NaN	-67.97	-66.55	87.37
BRD-A04327189	CP	synephrine	adrenergic receptor agonist, L-type calcium channel activator	ADRA1A		-59.99	-64.53	-99.65	-57.44	9.28	-62.54	-87.31	59.78	66.21	-53.44	-68.86
CGS001-7077	KD	TIMP2	TIMP metallopeptidase inhibitor 2			-8.17	-64.52	-98.92	95.38	71.92	-92.71	-60.34	54.96	77.27	44.01	-64.38
CGS001-4836	KD	NMT1	N-myristoyltransferase 1			-41.87	-64.52	-92.46	-56.91	15.4	85.21	44.24	39.97	-85.7	-26.83	-84.8
BRD-A37492983	CP	iocetamic-acid	molecule used as a contrast medium			-64.5	-64.5	68.45	34.57	60.21	-77.85	-73.84	-98.79	-85.63	-41.24	NaN
CGS001-9063	KD	PIAS2	Zinc fingers, MIZ-type, protein inhibitor of activated STAT, 2			-44.55	-64.49	-93.4	-86.05	37.1	86.45	-31.27	-57.82	44.67	62.91	-93.14
ccsbBroad304_05868	OE	ATP5C1	ATPases / F-type, ATP synthase, H+ transporting, mitochondrial F1 complex, gamma polypeptide 1			-63.68	-64.49	-62.87	91.16	-75.58	-86.76	-36.22	-51.07	-69.53	-99.88	61.22
CGS001-23380	KD	SRGAP2	Rho GTPase activating proteins, SLIT-ROBO Rho GTPase activating protein 2			-47.67	-64.48	-63.96	-62.34	-45.56	NaN	-39.48	-47.67	-69.5	35.75	47.65
ccsbBroad304_05612	OE	GPR152	GPCR / Class A : Orphans, G protein-coupled receptor 152			-60.39	-64.47	68.09	-82.22	-59.15	-88.17	-29.15	-48.78	-61.63	61.83	-87.32
BRD-A81377415	CP	BRD-A81377415	CLK inhibitor, dual specificity tyrosine-(Y)-phosphorylation regulated kinase inhibitor, dual-specificity tyrosine-(Y)-phosphorylation regulated kinase 1B inhibitor	CLK1, CLK4, DYRK1A, DYRK1B		-46.74	-64.42	-46.74	-97.29	15.45	-60.87	NaN	53.23	-99.89	-22.43	-37.26
ccsbBroad304_09309	OE	CREB3L1	basic leucine zipper proteins, cAMP responsive element binding protein 3-like 1			-44.93	-64.39	-81.45	65.26	-55.27	-34.58	-95.55	-76.92	70.7	90.42	68
CGS001-10444	KD	ZER1	ZYG11 cell cycle regulator family, zer-1 homolog (C. elegans)			-57.67	-64.39	-53.39	NaN	-49.25	-61.96	-99.57	NaN	-45.73	-90.96	-40.92
CGS001-7428	KD	VHL	von Hippel-Lindau tumor suppressor			-43.72	-64.38	-96.8	-79.9	86.26	66.46	-43.72	NaN	81.81	-71.34	-32.82
ccsbBroad304_02415	OE	TUBB3	Tubulins, tubulin, beta 3			-55.17	-64.36	-53.64	-38.71	-56.71	93.05	-63.46	53.64	-52.86	-74.93	-76.58
BRD-K52512893	CP	SC-19220	prostanoid receptor antagonist	PTGER1		-39.27	-64.34	52.42	-39.27	96.64	-63.01	-29.01	68.73	-87.44	-66.41	NaN
BRD-K99946902	CP	hexylresorcinol	polyphenol oxidase inhibitor	TYR		-29.05	-64.29	-72.2	-92.76	-29.05	78.16	16.37	58.4	-9.95	-76.36	NaN
BRD-K29653726	CP	topiramate	carbonic anhydrase inhibitor, glutamate receptor antagonist, kainate receptor antagonist, GABA receptor agonist, Sodium Channel Blockers, voltage-gated sodium channel blocker	CA2, CA4, GRIK1, CA1, CA12, CA7, CYP2C19, CYP3A4, GABRA1, GABRA2, GABRA3, GABRA4, GABRA5, GABRA6, GABRB1, GABRB2, GABRB3, GABRD, GABRE, GABRG1, GABRG2, GABRG3, GABRP, GABRQ, GRIA1, SCN1A, SCN5A		-58.09	-64.27	-40.63	-13.06	-99.91	-83.01	-55.29	NaN	65.79	-60.89	NaN
CGS001-2244	KD	FGB	Endogenous ligands, fibrinogen beta chain			-64.27	-64.27	-44.43	-88.25	-59.21	-89.93	NaN	-78.68	33.65	-68.67	-25.9
CGS001-11329	KD	STK38	NDR family, serine/threonine kinase 38			-31.4	-64.19	-89.32	-25.5	60.35	67.88	-31.4	-25.47	NaN	-80.32	-94.04
BRD-K35498378	CP	alrestatin	aldose reductase inhibitor	AKR1B1		-35.6	-64.17	-99.4	-39.68	-98.04	-26.48	-72.47	-31.52	96.27	87.13	88.19
BRD-A70083328	CP	secnidazole	acetylcholinesterase inhibitor, microtubule inhibitor			-50.55	-64.16	-79.66	-71.19	15.34	97.38	-73.14	NaN	-36.93	42.07	NaN
CGS001-6342	KD	SCP2	sterol carrier protein 2			-60.69	-64.15	-62.37	NaN	-38.4	30.53	-73.41	-59.01	NaN	-84.61	57.5
ccsbBroad304_11714	OE	ATMIN	Zinc fingers, C2H2-type, ATM interactor			-64.14	-64.14	-42.78	-94.41	-82.13	NaN	59.07	-90.76	85.57	-71.41	-60.35
CGS001-6611	KD	SMS	spermine synthase			-58.06	-64.13	-67.78	-40.3	-90.88	-58.06	76.46	55.87	NaN	39.75	-95.77
BRD-K01567962	CP	pyrazolanthrone	JNK inhibitor, AP inhibitor, dual specificity protein kinase inhibitor, leucine rich repeat kinase inhibitor	MAPK10, MAPK8, MAPK9, TTK, LRRK2, MAPK8IP1		-1.63	-64.12	-21.38	18.13	43.81	-92.68	20.36	19.51	-97.99	50.65	-99.28
CGS001-1951	KD	CELSR3	Cadherins / Major cadherins, cadherin, EGF LAG seven-pass G-type receptor 3 (flamingo homolog, Drosophila)			-37.97	-64.08	-26.11	NaN	-37.97	-33.09	-98.21	51.79	NaN	-80.85	NaN
ccsbBroad304_03394	OE	GPR84	GPCR / Class A : Fatty acid receptors, G protein-coupled receptor 84			-50.85	-64.08	-86.06	-35.44	-88.78	41.42	64.68	-60.86	-95.33	-40.84	66.31
CGS001-7078	KD	TIMP3	TIMP metallopeptidase inhibitor 3			-59.8	-64.07	-55.81	-76.08	-16.14	-63.79	-97.27	-35.45	-29.07	-50.84	-98.19
CGS001-1525	KD	CXADR	Immunoglobulin superfamily / Immunoglobulin-like domain containing, coxsackie virus and adenovirus receptor			-47.61	-64.06	-34.45	68.8	42.62	-60.77	49.83	-94.98	-78.49	-67.27	51.81
CGS001-3460	KD	IFNGR2	Interferon receptor family, interferon gamma receptor 2 (interferon gamma transducer 1)			-55.83	-63.95	-44.75	89.38	-47.7	-99.15	64.41	-73.14	-64.11	-65.82	35.06
ccsbBroad304_00443	OE	DHFR	Oxidoreductases, dihydrofolate reductase			-63.23	-63.95	-55.42	55.45	-83.87	-75.79	-69.15	-43.59	-97.88	-62.51	95
CGS001-84617	KD	TUBB6	Tubulins, tubulin, beta 6			-56.18	-63.93	NaN	NaN	-97.29	-56.18	-32.97	68.99	NaN	-76.69	-29.53
ccsbBroad304_04715	OE	MRGPRF	GPCR / Class A : Orphans, MAS-related GPR, member F			-66.09	-63.93	-69.85	-74.76	46.3	-49.2	-38.63	-68.25	51.5	-79.35	-99.24
CGS001-5618	KD	PRLR	Prolactin receptor family, prolactin receptor			-62.14	-63.89	-60.38	-73.34	96.77	-65.35	-29.91	-92.62	-84.1	-36.96	62.34
ccsbBroad304_06173	OE	NR2F6	COUP-TF-like receptors, nuclear receptor subfamily 2, group F, member 6			-59.34	-63.83	-86.51	72.12	-90.51	-74.55	-54.84	-45.88	-74.5	-38.56	94.62
BRD-A67438293	CP	treprostinil	prostacyclin analog	PTGIR, CYP2C8, P2RY12, PPARD, PTGDR, PTGER1, PTGER2, PTGER3, PTGER4		-62.71	-63.79	-66.5	-51.91	-39.82	55.73	57.22	-84.45	-94.77	-62.71	NaN
BRD-K59037100	CP	oxybenzone	lipase inhibitor	LIPE		-42.51	-63.71	-41.25	-17.56	33.73	-99.86	-43.77	-99.84	-78.68	63.73	30.55
CGS001-4141	KD	MARS	Aminoacyl tRNA synthetases / Class I, methionyl-tRNA synthetase			-65.85	-63.7	-45.29	69.68	-68	-93.34	-99.98	-83.83	31.63	-74.39	36.57
CGS001-899	KD	CCNF	F-boxes / other, cyclin F			-42.74	-63.69	-89.61	65.12	-79.55	-97.87	-40.09	NaN	53.44	-42.74	-37.17
ccsbBroad304_01001	OE	MEST	mesoderm specific transcript homolog (mouse)			-60.58	-63.67	-86.12	60.26	-63.03	-93.98	-47.01	96.06	-78.68	-34.39	-58.14
ccsbBroad304_01071	OE	NDUFB5	Mitochondrial respiratory chain complex / Complex I, NADH dehydrogenase (ubiquinone) 1 beta subcomplex, 5, 16kDa			-38.42	-63.63	36.89	80.12	-22.43	-98.27	-85.14	-54.41	49.12	89.28	-99.12
BRD-K79511609	CP	BRD-K79511609	adenosine receptor agonist	ADORA1, ADORA2A, ADORA2B		-60.24	-63.61	50.18	-15.47	-98.47	-61.79	-44.7	NaN	-58.68	-73.35	NaN
BRD-K66896231	CP	BRD-K66896231	acetylcholinesterase inhibitor	ACHE		-19.38	-63.56	-73.83	-99.76	33.6	-91.59	98.74	NaN	24.8	52.13	NaN
ccsbBroad304_00817	OE	IDH2	isocitrate dehydrogenase 2 (NADP+), mitochondrial			-48.59	-63.56	-85.67	25.59	-99.61	-36.34	-80.27	82.32	48.49	85.07	-60.83
BRD-K68341547	CP	W-9	calmodulin antagonist	CALM2	Calmodulin antagonist	-45.93	-63.55	-32.56	-74.89	26.91	-15.59	-59.29	-21.22	-99.88	-93.68	54.34
BRD-K93880783	CP	stavudine	DNA directed DNA polymerase inhibitor, nucleoside reverse transcriptase inhibitor, reverse transcriptase inhibitor		Nucleoside reverse transcriptase inhibitor, Reverse transcriptase inhibitor	-63.53	-63.53	-64.76	-41.07	40.62	-83.91	-91.5	-71.6	22.84	36.68	NaN
KD_MINOR_HISTOCOMPATIBILITY_ANTIGENS	PCL	Minor histocompatibility antigens LOF				-2.11	-63.48	-44.24	72.01	-41.26	-69.67	-99.91	70.12	95.55	37.04	44.39
CGS001-57007	KD	CXCR7	chemokine (C-X-C motif) receptor 7			-65.47	-63.43	-96.79	-88.41	-67.52	-72.07	49.34	NaN	NaN	-30.56	33.39
CGS001-2958	KD	GTF2A2	General transcription factors, general transcription factor IIA, 2, 12kDa			-32.06	-63.37	54.48	57.46	42.48	-32.06	-80.74	NaN	-93.05	22.38	-46.97
BRD-K96119599	CP	leucodin	melanin synthesis inhibitor			-66.69	-63.33	-92.62	-77.53	-78.77	-70.04	-75.45	42.49	13.71	51.29	-7.38
BRD-A80383043	CP	BRD-A80383043	glutamate receptor agonist, glutamate receptor antagonist	GRM1, GRM2		-49.64	-63.29	NaN	NaN	-35.98	-79.96	NaN	NaN	-92.7	57.82	55.98
CGS001-55872	KD	PBK	TOPK family, PDZ binding kinase			-52.57	-63.25	-99.65	-98.73	-60.61	NaN	-44.52	NaN	-36.48	75.13	29.72
BRD-A09925278	CP	etilefrine	adrenergic receptor agonist	ADRA1A, ADRB1		-43.89	-63.22	46.38	-97.86	34.21	-42.75	-77.83	-43.89	-84.85	-24.14	NaN
BRD-K89210380	CP	biotin	vitamin cofactor for many metabolic reactions	ACACA, ACACB, HLCS, MCCC1, MCCC2, PC, PCCA, PCCB, SLC5A6		-41.68	-63.21	-79.72	-13.67	80.82	-21.5	-21.52	-61.83	-95.5	-97.27	51.1
CGS001-1386	KD	ATF2	basic leucine zipper proteins, activating transcription factor 2			-42.33	-63.12	64.21	-42.33	-57.46	-75.31	-99.85	NaN	32.73	99.8	99.7
CGS001-5438	KD	POLR2I	RNA polymerase subunits, polymerase (RNA) II (DNA directed) polypeptide I, 14.5kDa		RNA Polymerase Enzymes LOF	-50.58	-63.12	-98.57	-38.04	-21.01	-91.97	-90.95	31.74	-65.32	-24.36	30.47
CGS001-11137	KD	PWP1	WD repeat domain containing, PWP1 homolog (S. cerevisiae)			-59.65	-63.12	NaN	NaN	-77.35	-62.47	-39.32	NaN	NaN	-38.07	-56.83
ccsbBroad304_03080	OE	C16ORF80	chromosome 16 open reading frame 80			-12.98	-63.1	56.11	33.46	-94.68	-96.23	62.21	-58.06	76.13	-90.39	32.1
BRD-K93176058	CP	AC-55649	RAR agonist, retinoid receptor agonist	RARB, RARA	Retinoid receptor agonist	-40.22	-63.07	81.15	-62.68	22.86	-95.82	-67.31	48.78	-92.14	-17.75	33.04
ccsbBroad304_01255	OE	PPM1B	Serine/threonine phosphatases / Protein phosphatases, Mg2+/Mn2+ dependent, protein phosphatase, Mg2+/Mn2+ dependent, 1B			-17.46	-63.05	-95.37	-92.54	-93.56	50.13	-61.97	85.38	79.74	83.4	27.06
CGS001-7360	KD	UGP2	UDP-glucose pyrophosphorylase 2			-41.92	-63.05	-84.49	44.54	-17.35	-34.3	-49.54	-87.06	-90.95	-16.26	52.35
CGS001-6727	KD	SRP14	signal recognition particle 14kDa (homologous Alu RNA binding protein)			-48.82	-63.05	NaN	79.41	-71.36	-47.26	-60.76	-36.73	-48.82	50.02	-98.82
ccsbBroad304_12106	OE	PXK	Slob family, PX domain containing serine/threonine kinase			-66.74	-63.04	-74.07	-76.92	-43.76	-97.23	61.18	48.02	32.3	-82.24	-70.43
CGS001-23753	KD	SDF2L1	stromal cell-derived factor 2-like 1			-16.95	-63.02	50.55	62.01	-76.95	-70.13	-91.5	29.11	-90.03	42.3	33.35
CGS001-85377	KD	MICALL1	MICAL-like 1			-54.64	-63.02	NaN	NaN	-32.83	-90.26	-46.26	NaN	NaN	-64.15	-32.83
ccsbBroad304_00839	OE	IGFBP6	insulin-like growth factor (IGF) binding proteins, insulin-like growth factor binding protein 6			-49.37	-63.01	-35.73	-29.94	-69.3	-92.49	36.86	94.22	38.23	-99.36	-97.4
ccsbBroad304_00279	OE	CDK6	Cyclin-dependent kinases, CDK4 subfamily, cyclin-dependent kinase 6			-64.81	-63.01	-64.81	-72.12	-80.07	NaN	78.3	-33.98	35.9	-83.77	-72.92
ccsbBroad304_01302	OE	KLK6	Chymotrypsin, kallikrein-related peptidase 6		Serine proteases GOF	-7.19	-62.95	92.55	92.02	-75.39	-72.65	48.56	-87	-65.8	59.33	55.68
ccsbBroad304_02845	OE	PRPF6	PRP6 pre-mRNA processing factor 6 homolog (S. cerevisiae)			-8.11	-62.95	34.17	-50.38	48.93	55.41	52.43	-81.11	-78.75	-85.96	78.16
BRD-K48923948	CP	BMS-641988	androgen receptor antagonist	AR		-51.02	-62.88	-44.42	74.57	-89.94	-57.62	48.7	-38.65	-65.92	-60.81	-38.66
CP_MDM_INHIBITOR	PCL	MDM inhibitor				-50.69	-62.87	-78.8	-35.46	99.07	-99.94	-38.52	-73.62	-76.15	97.73	87.86
BRD-K35483542	CP	alitretinoin	RXR agonist, ABC transporter expression enhancer, apoptosis stimulant, RAR agonist, retinoid receptor agonist	RARG, RARA, RARB, RXRA, RXRG, ABCA1, CYP2C8, CYP3A7, RXRB, VKORC1	Retinoid receptor agonist	-59.45	-62.79	-68.82	-70.12	85.75	-56.11	-94.57	-97.26	44.31	51.54	97.85
BRD-A07029265	CP	ipratropium	acetylcholine receptor antagonist	CHRM1, CHRM2, CHRM3, CHRM4, CHRM5		-61.4	-62.66	-36.85	-14.53	-74.72	-74.84	-75.47	-16.52	-83.01	-27.33	-60.13
BRD-A76093993	CP	cromakalim	ATP channel activator, potassium channel agonist	KCNJ8, ABCC9, KCNJ5		-40.49	-62.63	-29.99	23.66	-36.56	-72.1	-76.55	-99.84	25.46	-44.41	85.87
ccsbBroad304_07349	OE	MAP7	microtubule-associated protein 7			-62.11	-62.63	-78.09	NaN	-82.43	84.92	-35.52	67.99	-62.11	65.05	-87.86
ccsbBroad304_00028	OE	ADH5	Alcohol dehydrogenases, alcohol dehydrogenase 5 (class III), chi polypeptide			-18.49	-62.59	-99.81	83.44	-47.58	20.68	58.55	-88.62	10.61	-99.31	78.34
CGS001-26039	KD	SS18L1	synovial sarcoma translocation gene on chromosome 18-like 1			-46.5	-62.58	-89.52	NaN	-67.3	32.46	-30.42	NaN	61.09	76.25	-87.99
BRD-A67433117	CP	NCS-382	GABA receptor antagonist	GABBR1, GABBR2, SLC52A2		-16.47	-62.55	30.66	59.31	-99.16	22.41	31.35	-58.9	-55.34	41.25	-96.63
KD_AMINOACYL_TRNA_SYNTHETASES_CLASS_II	PCL	Aminoacyl tRNA synthetases class II LOF				-40.06	-62.53	-44.42	-96.03	-68.29	-35.7	-29.3	-9.34	8.13	29.05	-60.76
ccsbBroad304_01469	OE	RSU1	Ras suppressor protein 1			-62.51	-62.51	34.62	NaN	-86.89	99.18	44.07	-72.39	47.55	-68.62	-65.7
CGS001-2495	KD	FTH1	ferritin, heavy polypeptide 1			-33.32	-62.5	-33.32	-91.99	70.27	-76.15	-96.96	NaN	82.6	68.09	-32.93
CGS001-122402	KD	TDRD9	Tudor domain containing, tudor domain containing 9			-54.66	-62.48	-31.53	-77.64	25.72	-94.92	31.37	99.07	-54.66	-71.69	NaN
CGS001-10670	KD	RRAGA	Ras-related GTP binding A			-46.86	-62.45	-92.93	99.85	25.87	99.8	-51.74	-77.73	-83.11	-26.1	-41.98
BRD-K79684402	CP	RO-10-5824	dopamine receptor partial agonist	DRD4		-50.74	-62.44	-71.24	-42.14	66.64	-22.34	-84.01	64.59	-81.15	-59.35	44.88
BRD-K23913458	CP	coumarin	vitamin antagonist	CA1, CA12, CA14, CA2, CA4, CA6, CA9, CYP2A6		-53.24	-62.44	-99.34	-53.06	18.45	-57.12	-53.41	-80.34	-17.07	49.9	54.46
BRD-K98143437	CP	SB-239063	p38 MAPK inhibitor, interleukin inhibitor, tumor necrosis factor production inhibitor	MAPK11, MAPK14, PTGS2, TNF		-46.45	-62.43	-93.83	17.15	-84.29	-98.03	-16.47	-67.95	63.51	23.75	-30.48
CGS001-8522	KD	GAS7	growth arrest-specific 7			-55.48	-62.38	-53.56	-44.59	-21.11	NaN	-57.39	NaN	-23.84	-99.08	-98.04
BRD-K89595132	CP	chlorphenamine	histamine receptor antagonist	HRH1, SLC6A2, SLC6A3, SLC6A4		-66.15	-62.38	-49.36	-20.41	-71.19	-84.5	75.12	-76.35	-11.56	-69.92	-84.9
BRD-K92726801	CP	hydrastinine	alkaloid with hemostatic properties			-47.8	-62.34	-75.89	-51.68	46.55	-43.92	27.2	23.76	-56.92	-71.54	26.84
BRD-K62965247	CP	tipifarnib-P2	farnesyltransferase inhibitor, angiogenesis inhibitor, apoptosis stimulant	FNTA, FNTB		-50.89	-62.3	-82.19	36.62	-39.47	-80.53	-95.52	11.89	89.24	44.96	-78.43
BRD-K58033748	CP	BRD-K58033748	acetylcholine receptor antagonist	CHRM1, CHRM2, CHRM3, CHRM4, CHRM5		-62.27	-62.27	59.57	25.19	-78.2	99.6	NaN	-67.61	-85.11	-92.21	59.47
BRD-K46766488	CP	S-14506	serotonin receptor agonist	HTR1A, DRD2, HTR2C	Serotonin receptor agonist	-37.24	-62.26	-16	-93.77	23.9	-37.24	43.64	57.21	-95.1	-72.86	NaN
BRD-K87024524	CP	phenelzine	monoamine oxidase inhibitor	MAOB, AOC3, MAOA, ABAT, GAD2, GPT, GPT2, SLC6A2, SLC6A3, SLC6A4		-57.3	-62.21	-78.16	59.26	-90.76	-52.39	-99.6	-63.91	-11.36	23.78	45.69
BRD-A41630653	CP	BRD-A41630653	glutamate receptor antagonist, sigma receptor agonist	SIGMAR1, CHRNA2, CHRNA3, CHRNA4, CHRNA7, CHRNB2, CHRNB4, CYBA, CYBB, CYP3A5, GRIN1, GRIN3A, NCF1, NCF2, NCF4, OPRD1, OPRK1, OPRM1, PGRMC1, RAC1, RAC2, SLC6A2, SLC6A4		-27.71	-62.2	-73.19	-27.71	-18.12	-99.46	-21.62	98.8	-16.44	-63.57	NaN
BRD-K79366068	CP	PSB-069	NTPDase inhibitor	ENTPD1, ENTPD2, ENTPD3		-44.05	-62.19	-66.62	71.56	-35.86	4.66	-97.23	-99.43	-11.9	49.49	-52.24
CGS001-8942	KD	KYNU	kynureninase			-66.04	-62.18	-19.97	-71.15	-97.75	-40.19	NaN	NaN	30.91	-70.27	-69.9
CGS001-79170	KD	PRR15L	proline rich 15-like			-55.8	-62.16	-79.09	NaN	-25.32	-95.55	25	NaN	-92.72	-49.44	-29.52
ccsbBroad304_00066	OE	ANG	Ribonucleases, RNase A, angiogenin, ribonuclease, RNase A family, 5			-51.18	-62.13	-85.49	52.79	-92.82	55.78	78.57	-64.04	93.26	-90.85	-40.22
ccsbBroad304_00327	OE	CLK2	CDC-like kinases, CDC-like kinase 2			-47.22	-62.12	-98.63	NaN	-80.55	-47.22	35.16	-45.62	-40.95	-97.67	98.9
ccsbBroad304_01307	OE	PSMA1	Proteasome subunits, proteasome (prosome, macropain) subunit, alpha type, 1			-44.93	-62.1	-95.98	-44.93	-78.38	NaN	-40.1	82.54	39.61	-36.94	-97.91
CGS001-58497	KD	PRUNE	prune homolog (Drosophila)			-52.12	-62.1	NaN	92.47	-40.8	NaN	-57.07	NaN	-52.12	-43.76	-83.01
BRD-K18757346	CP	U-46619	thromboxane receptor agonist	PTGDR, PTGDR2, PTGER1, PTGER2, PTGER3, PTGER4, PTGFR, PTGIR, TBXA2R		-56.26	-62.1	-87.43	-16.94	-72.27	-19.85	-24.78	-28.99	-50.42	-92.41	-79
CGS001-23252	KD	OTUD3	OTU domain containing, OTU domain containing 3			-59.32	-62.06	99.17	NaN	-31.46	-70.59	-19.48	NaN	NaN	-97.1	-59.32
CGS001-3912	KD	LAMB1	Laminins, laminin, beta 1			-47.63	-61.97	-9.19	-61.9	60.7	-96.56	-76.77	NaN	-47.63	73.43	49.24
CGS001-10950	KD	BTG3	BTG family, member 3			-50.09	-61.97	NaN	NaN	43.44	-79.04	45.38	NaN	-50.09	-90.95	69.23
ccsbBroad304_01137	OE	P2RY6	GPCR / Class A : Purinergic receptors, P2Y, pyrimidinergic receptor P2Y, G-protein coupled, 6		Purinergic receptors P2Y GOF	-54.92	-61.97	-92.8	-47.86	-99.96	-76.22	-68.81	-41.82	24.68	-43.51	76.5
CGS001-151112	KD	ZSWIM2	Zinc fingers, SWIM-type, zinc finger, SWIM-type containing 2			-51.75	-61.94	-57.61	-92.41	-34.71	-29.84	29.77	-77.54	-80	-34.83	-45.89
BRD-K28863208	CP	PNU-282987	acetylcholine receptor antagonist	CHRNA7		-59.65	-61.93	-88.7	68.48	91.86	23.9	-80.63	-75.6	-28.59	-57.36	-98.49
ccsbBroad304_02157	OE	MED21	mediator complex subunit 21			-71.04	-61.92	-71.04	NaN	-99.56	73.79	-71.1	75.47	-81.42	-37.47	-75.63
ccsbBroad304_13991	OE	NCOA3	Histone acetyltransferases, nuclear receptor coactivator 3			-63.47	-61.9	-60.83	-39.96	-73.98	-95.41	-65.04	-59.9	60.46	-82.79	-74.85
CGS001-84619	KD	ZGPAT	G patch domain containing, zinc finger, CCCH-type with G patch domain			-61.89	-61.89	NaN	-68.9	80.2	-99.42	98.05	-26.58	25.34	-62.15	-74.33
CGS001-10245	KD	TIMM17B	translocase of inner mitochondrial membrane 17 homolog B (yeast)			-51.43	-61.87	-87.94	NaN	82.24	-64.44	-51.43	NaN	NaN	64.86	47.84
CGS001-2034	KD	EPAS1	Basic helix-loop-helix proteins, endothelial PAS domain protein 1			-41.05	-61.81	-72	NaN	20.53	NaN	-97.54	25.98	30.23	-20.28	-80.89
CGS001-1594	KD	CYP27B1	Cytochrome P450s, cytochrome P450, family 27, subfamily B, polypeptide 1			-52.49	-61.8	-34.29	83.28	-67.75	-93.38	-87.36	NaN	-43.19	31.95	NaN
BRD-K10136726	CP	tosyllysyl-chloromethyl-ketone	chymotrypsin inhibitor			-58.59	-61.8	-55.38	-83.48	-96.2	57.97	77.12	-65.14	28.08	-78.18	90.41
CGS001-5867	KD	RAB4A	RAB, member RAS oncogene, RAB4A, member RAS oncogene family			-37.85	-61.78	33.04	-99.93	-67.46	77.64	-33.06	-37.85	NaN	-95.67	40.99
ccsbBroad304_08724	OE	CYP20A1	Cytochrome P450s, cytochrome P450, family 20, subfamily A, polypeptide 1			-66.97	-61.78	-29.11	-92.65	-39.95	38.64	-72.16	-72.35	-81.35	-84.23	58.45
BRD-K41996876	CP	tyrphostin-1	epidermal growth factor receptor (EGFR) inhibitor	EGFR		-57.6	-61.76	-46.89	-72.83	75.4	-89.79	54.12	-51.46	-98.59	-70.71	-53.45
ccsbBroad304_06324	OE	GPX7	glutathione peroxidase 7			-61.81	-61.76	-66.6	-61.87	34.6	54.76	54.61	-90.7	-88.87	-79.67	-51.69
ccsbBroad304_03148	OE	IL21R	IL-2 receptor family, interleukin 21 receptor			-48.29	-61.73	86.15	NaN	-75.83	-68.79	92.82	-48.29	-96.58	49.49	61.52
BRD-A04553218	CP	chlorphenamine	histamine receptor antagonist	HRH1, SLC6A2, SLC6A3, SLC6A4		-50	-61.66	-20.89	-56.07	-99.22	33.04	-43.93	-84.59	48.05	87.8	-94.21
BRD-A84389633	CP	tropanyl-3,5-dimethylbenzoate	serotonin receptor antagonist			-33.83	-61.63	-86.92	27.72	-50.49	-64.39	70.61	64.12	-91.19	-17.16	31.23
ccsbBroad304_00433	OE	DECR1	Short chain dehydrogenase/reductase superfamily / Classical SDR fold cluster 1, 2,4-dienoyl CoA reductase 1, mitochondrial			-57.18	-61.62	-99.35	38.49	-99.54	-63.19	-58.58	-55.78	-40.82	-47.21	-41.22
BRD-K43736954	CP	cortisone	glucocorticoid receptor agonist	NR3C1		-66.92	-61.62	-82.01	-54.57	20.69	-72.22	-77.57	-99.91	-43.67	-27.74	-72.82
BRD-K32318651	CP	acyclovir	DNA polymerase inhibitor, DNA directed DNA polymerase inhibitor	PNP		-39.3	-61.61	-83.66	51.54	-23.52	62.07	-63.95	60.76	-55.07	41.64	-63.99
CGS001-4708	KD	NDUFB2	Mitochondrial respiratory chain complex / Complex I, NADH dehydrogenase (ubiquinone) 1 beta subcomplex, 2, 8kDa			-64.61	-61.61	80.54	-64.61	-66.37	-73.13	-99.98	NaN	32.7	-73.06	67.93
BRD-K80527266	CP	triacsin-c	adrenergic receptor antagonist	ACSL1		-52.97	-61.6	-50.31	-41.08	-29.96	-93.61	90.5	93.33	-55.62	-78.01	-85.41
BRD-A62525898	CP	prednisone	glucocorticoid receptor agonist	NR3C1, HSD11B1		-39.99	-61.57	-81.64	5.89	31.26	79.72	-18.41	-94.53	59.3	-80.07	-67.07
ccsbBroad304_08394	OE	UGT1A6	UDP glucuronosyltransferases, UDP glucuronosyltransferase 1 family, polypeptide A6			-43.9	-61.57	42.39	31.26	-38.91	-72.15	-48.4	-62.02	74.42	-39.4	-78.52
ccsbBroad304_00867	OE	IMPDH2	Oxidoreductases, IMP (inosine 5'-monophosphate) dehydrogenase 2			-50.92	-61.57	66.8	-40.28	-91.43	87.05	62.67	38.96	-62.65	-94.68	-72.04
CP_PPAR_RECEPTOR_AGONIST	PCL	PPAR receptor agonist				-40.76	-61.55	-87.06	-74.36	62.21	-19.97	-95.78	37.11	-96.6	20.79	64.71
ccsbBroad304_01281	OE	PRKCA	Delta subfamily, protein kinase C, alpha			-39.21	-61.54	-77.1	-97.46	-99.71	-23.17	81.18	74.02	-55.25	76.02	49.13
CGS001-84722	KD	PSRC1	proline/serine-rich coiled-coil 1			-50.02	-61.49	NaN	60.82	-94.92	-84.35	-24.88	-50.02	46.65	99.49	-67.9
CGS001-38	KD	ACAT1	Lanosterol biosynthesis pathway, acetyl-CoA acetyltransferase 1			-64.37	-61.49	-64.37	NaN	-60.94	-98.02	-59.6	-92.53	-64.37	-68.38	96.82
CGS001-27197	KD	GPR82	GPCR / Class A : Orphans, G protein-coupled receptor 82			-61.66	-61.47	61.07	-61.84	NaN	-93.05	-87.61	-70.06	-28.49	44.56	NaN
ccsbBroad304_00080	OE	APOA2	Apolipoproteins, apolipoprotein A-II			-58.68	-61.45	19.38	-82.2	-53.35	-92.67	-55.92	-50.77	-66.59	56.04	-98.7
BRD-K96471533	CP	nitazoxanide	pyruvate ferredoxin oxidoreductase inhibitor, pyruvate synthase inhibitor			-20.95	-61.4	37.59	19.51	93.38	-73.64	-87.14	NaN	25.73	-92	NaN
BRD-K27499107	CP	carbacyclin	IP receptor activator, PPARbeta receptor activator	PPARD, PTGDR, PTGER1, PTGER2, PTGER3, PTGER4, PTGFR, PTGIR, TBXA2R		-58.3	-61.38	74.37	-99.43	34.2	-55.22	-67.4	61.89	-81.23	18.77	-80.82
CGS001-7079	KD	TIMP4	TIMP metallopeptidase inhibitor 4			-52.89	-61.35	23.3	88.06	28.58	-99.8	-52.89	-97.58	-76.48	52.72	NaN
BRD-K14880289	CP	GW-501516	PPAR receptor agonist, insulin sensitizer	PPARD, INS, PPARA	PPAR receptor agonist	-8.17	-61.33	85.87	-96.48	57.92	49.99	-84.85	94.23	-86.41	44.99	-62.43
BRD-A29644307	CP	nomifensine	norepinephrine-dopamine reuptake inhibitor	SLC6A2, SLC6A3, DRD2, MAOA, MAOB, MPO		-61.33	-61.33	-70.15	89.28	-86.86	53.18	93.91	-63.64	-66.09	60.49	NaN
ccsbBroad304_13810	OE	AHCY	Adenosine turnover, adenosylhomocysteinase			-69.85	-61.33	38.17	-64.85	41.97	NaN	-70.07	-86.34	-71.44	-94.02	-69.85
ccsbBroad304_02373	OE	SPRY2	sprouty homolog 2 (Drosophila)			-52.31	-61.32	-43.31	-33.73	-26.56	-83.32	29.67	-61.3	-88.42	-91.44	35.95
BRD-K86003836	CP	flubendazole	acetylcholinesterase inhibitor, microtubule inhibitor, tubulin inhibitor	TUBB	Tubulin inhibitor	-47.78	-61.31	-49.7	90.86	-99.19	-25.28	-45.86	NaN	-69.55	-37.79	NaN
BRD-K24538644	CP	KUC104502N	opioid receptor antagonist	OPRK1		-59.02	-61.3	-72.64	-46.08	-56.75	-61.41	-46.87	-95.74	-33.95	-67.37	-50.52
ccsbBroad304_01259	OE	PPP1CC	Serine/threonine phosphatases / Protein phosphatase, catalytic subunits, protein phosphatase 1, catalytic subunit, gamma isozyme			-61.43	-61.26	-99.98	-87.48	-35.95	49.91	-67.33	-55.9	40.73	-61.61	-75.17
CGS001-5588	KD	PRKCQ	Delta subfamily, protein kinase C, theta		C2 domain containing protein kinases LOF	-46.76	-61.23	41.18	15.78	93.25	-89.83	-70.26	42.02	NaN	-58.99	-46.76
BRD-A15415227	CP	GW-1929	PPAR receptor agonist, insulin sensitizer	INS, PPARG	PPAR receptor agonist	-43.93	-61.19	-66.89	94.67	-96.63	-30.02	-7.08	-57.84	-93.78	49.07	56.77
CGS001-7852	KD	CXCR4	Chemokine receptors, chemokine (C-X-C motif) receptor 4			-45.31	-61.19	-37.84	-35.18	-29.64	-52.78	-66.36	-35.59	-79.94	93.83	-76.09
CGS001-161725	KD	OTUD7A	OTU domain containing, OTU domain containing 7A			-63.49	-61.19	-65.35	-60.89	-71.74	-43.89	-34.63	-85.32	-69.64	-61.63	-90.47
CGS001-4547	KD	MTTP	microsomal triglyceride transfer protein			-45.03	-61.18	-30.08	-38.29	-85.68	90.16	-90.14	-43.58	-77.85	-39.69	-46.47
BRD-K55430733	CP	WAY-629	serotonin receptor agonist	HTR2C		-52.84	-61.18	-9.04	-99.55	33.7	-78.55	-33.66	40.36	-83.02	-52.84	NaN
ccsbBroad304_02399	OE	TNIP1	TNFAIP3 interacting protein 1			-61.17	-61.17	45.65	NaN	-91.77	-67.05	-47.61	-33.48	-33.22	-79.14	-72.94
CGS001-58499	KD	ZNF462	Zinc fingers, C2H2-type, zinc finger protein 462			-61.17	-61.17	-74.3	50.51	-96.35	-33.65	41.21	-71.26	-62.89	-42.89	NaN
CGS001-5335	KD	PLCG1	Phosphoinositide-specific phospholipase C, phospholipase C, gamma 1		Phospholipases LOF	-58.39	-61.14	-69.62	73.74	-49.73	-66.43	-57.31	NaN	58.99	-90.52	-58.39
ccsbBroad304_01779	OE	WNT5A	Endogenous ligands, wingless-type MMTV integration site family, member 5A		Wnt family GOF	-59.1	-61.08	70.26	-77.85	-45.64	-72.27	-32.03	54.79	-57.11	-96.81	-65.96
BRD-A54927599	CP	KF-38789	P selectin inhibitor	SELP		-58.33	-61.01	-73.31	-37.64	40.06	-95.96	-69.89	-55.12	-37.22	-55.65	-69.98
CGS001-55897	KD	MESP1	Basic helix-loop-helix proteins, mesoderm posterior 1 homolog (mouse)			-55.8	-60.98	-37.64	68.39	-55.8	-85.09	-23.3	-99.94	-40.82	-71.68	NaN
BRD-K56614220	CP	clofazimine	GK0582 inhibitor			-2.08	-60.95	47.58	46.39	-92.85	66.55	-93.43	NaN	43.76	-47.92	NaN
CGS001-5653	KD	KLK6	Chymotrypsin, kallikrein-related peptidase 6			-49.5	-60.92	24.5	NaN	-81.81	32.72	-54.54	-44.46	-65.57	95.46	NaN
CGS001-367	KD	AR	Nuclear hormone receptors, androgen receptor			-48.49	-60.89	-86.82	96.79	18.7	-36.09	-76.09	-64.13	50.78	-78.15	32.4
CGS001-55139	KD	ANKZF1	Ankyrin repeat domain containing, ankyrin repeat and zinc finger domain containing 1			-42.4	-60.87	-71.54	NaN	48.96	-99.96	-23.94	NaN	96.42	43.2	-76.23
ccsbBroad304_02276	OE	MVP	major vault protein			-56.35	-60.86	61.52	-57.96	-67.71	67.82	-53.01	-64.95	52.13	-54.74	-67.94
ccsbBroad304_09497	OE	ZNF57	Zinc fingers, C2H2-type, zinc finger protein 57			-8.5	-60.79	89.6	74.81	62	-94.46	52.38	-96.37	43.8	-75.1	-83.94
BRD-K48722258	CP	dilazep	adenosine reuptake inhibitor, calcium channel antagonist, platelet aggregation inhibitor	SLC29A1, CACNA1C		-55.17	-60.79	-62.8	25.16	25.16	-82.3	57.15	-86.69	-55.17	-36.36	NaN
CGS001-3726	KD	JUNB	basic leucine zipper proteins, jun B proto-oncogene			-41.67	-60.78	33.14	-85.25	-85.64	-39.55	-87.16	-43.8	-29.45	47.4	66.11
CGS001-5636	KD	PRPSAP2	phosphoribosyl pyrophosphate synthetase-associated protein 2			-17.28	-60.74	-98.97	NaN	-99.82	NaN	NaN	NaN	51.87	33.42	26.19
ccsbBroad304_01289	OE	MAPK13	MAPK:p38 subfamily, mitogen-activated protein kinase 13			-7.11	-60.72	-71.08	77.48	-82.89	62.11	41.18	57.71	50.25	-79.21	-55.4
BRD-A91699651	CP	chloroquine	antimalarial agent	CYP2C8, GSTA2, MRGPRX1, TLR9, TNF		-57.42	-60.71	-54.14	69.97	-67.83	-38.57	-53.1	-75.4	-94.51	-63.2	47.78
CGS001-7748	KD	ZNF195	Zinc fingers, C2H2-type, zinc finger protein 195			-47.68	-60.7	-23.25	-47.68	-87.32	-95.33	-36.85	-35.05	NaN	NaN	NaN
BRD-A13807286	CP	HA-14-1	BCL inhibitor	BCL2	BCL inhibitor	-54.6	-60.7	25.09	-86.8	92.3	44.96	-59.7	-49.51	-70.15	-83.55	47.57
BRD-K98372770	CP	L-2167	PPAR receptor agonist	PPARD		-56.15	-60.7	-99.16	-90.25	-53.55	-14.38	-27.43	-73.02	54.76	-58.74	42.28
ccsbBroad304_01463	OE	RPS27A	S ribosomal proteins, ribosomal protein S27a			-60.7	-60.7	-70.94	42.54	-97.93	NaN	91.7	61.37	-72.64	-98.15	74.03
BRD-K82255054	CP	propofol	membrane integrity inhibitor, membrane permeability inhibitor, TRPV agonist	CYP2B6, FAAH, GABRA1, GABRA2, GABRA3, GABRA4, GABRA5, GABRA6, GABRB1, GABRB2, GABRB3, GABRD, GABRE, GABRG1, GABRG2, GABRG3, GABRP, GABRQ, SCN2A, SCN4A, TRPV1		-53.41	-60.69	-46.14	-44	-89.17	-76.8	-67.67	-96.49	38.44	60.58	33.83
BRD-K24023109	CP	diltiazem	L-type calcium channel blocker, calcium channel antagonist, calcium channel blocker	CACNA1C, CACNA1S, CACNA2D1, CACNG1, CYP3A5, CYP3A7, HTR3A, KCNA5		-55.56	-60.67	-60.21	-38.47	20.43	-93.03	-65.94	-50.91	-9.13	30.04	-84.38
CP_NA_K_CL_TRANSPORTER_INHIBITOR	PCL	Na-K-Cl transporter inhibitor				-51.96	-60.63	-54.4	-51.96	-96.24	26.05	-80.6	86.14	-29.17	-33.89	NaN
CGS001-2842	KD	GPR19	GPCR / Class A : Orphans, G protein-coupled receptor 19			-55.28	-60.62	31.19	-60.37	-75.74	-87.32	52.31	-42.63	-50.2	-76.66	74.38
CGS001-55631	KD	LRRC40	leucine rich repeat containing 40			-60.6	-60.6	-77.82	53.38	54.82	-76.57	35.99	NaN	-73.63	-46.74	-69.16
CP_AURORA_KINASE_INHIBITOR	PCL	Aurora kinase inhibitor				4.07	-60.59	-38.39	-46.76	60.3	83.21	-82.51	60.6	62.6	-28.17	36.32
CGS001-9122	KD	SLC16A4	SLC16 family of monocarboxylate transporters, solute carrier family 16, member 4 (monocarboxylic acid transporter 5)			-47.67	-60.59	59.91	-71.03	34.85	-47.67	-93.37	NaN	88.01	-31.65	-90.5
BRD-A03623303	CP	metoprolol	adrenergic receptor antagonist	ADRB1, ADRB2		-55.23	-60.59	-36.79	84.56	-49.86	-84.91	70.78	-48.51	-81.2	-99.84	-75.86
ccsbBroad304_00210	OE	CALR	calreticulin			-60.54	-60.54	65.13	-84.54	-33.98	NaN	-86.72	31.98	-74.52	-84.02	68.77
BRD-K96778649	CP	tyrphostin-47	EGFR inhibitor, epidermal growth factor receptor (EGFR) inhibitor	EGFR		-13.94	-60.48	-95.41	55.57	32.6	-97.04	90.66	-64.31	89.94	-74.07	64.88
CGS001-57657	KD	HCN3	Cyclic nucleotide-regulated channels, hyperpolarization activated cyclic nucleotide-gated potassium channel 3			-60.48	-60.48	38.03	-36.19	-85.44	-38.93	-61.26	NaN	53.63	-74.4	-93.29
CGS001-285676	KD	ZNF454	Zinc fingers, C2H2-type, zinc finger protein 454			-55.15	-60.46	-55.15	-94.24	-80	-35.56	54.18	NaN	29.82	-73.68	18.02
CGS001-51031	KD	GLOD4	glyoxalase domain containing 4			-44.57	-60.45	-36.31	NaN	33.57	-84.29	-52.82	NaN	-65.53	98.57	74.98
CGS001-216	KD	ALDH1A1	Aldehyde dehydrogenases, aldehyde dehydrogenase 1 family, member A1			-60.45	-60.45	-89.81	NaN	22.63	-71.33	41.14	-89.04	NaN	25.59	NaN
BRD-K14765469	CP	vesamicol	acetylcholine transport inhibitor	SLC18A3		-40.1	-60.42	-77.97	90.68	9	-71.75	-69.96	-19.79	-83.94	98.75	36.04
ccsbBroad304_00836	OE	IGF2	insulin-like growth factor 2 (somatomedin A)			-53.17	-60.42	69.77	-76.56	-34.42	-96.67	36.16	43	-94.56	-45.93	-61.33
CGS001-1487	KD	CTBP1	C-terminal binding protein 1			-52.72	-60.39	-45.04	NaN	NaN	-16.65	-90.15	NaN	NaN	34.19	-67.46
BRD-A61392169	CP	eliprodil	glutamate receptor antagonist	GRIN1, GRIN2B		-25.59	-60.37	-97.33	71.81	-88.62	-25.59	-21.79	60.74	97.37	-72.99	NaN
ccsbBroad304_01445	OE	RPS3	S ribosomal proteins, ribosomal protein S3			-56.46	-60.37	-90.6	NaN	-72.09	64.22	31.6	-83.65	-56.46	75.28	61.52
CGS001-6286	KD	S100P	EF-hand domain containing, S100 calcium binding protein P			-60.37	-60.37	24.84	-70.44	18.79	-66.33	75.99	NaN	-79.87	60.18	-68.89
ccsbBroad304_07427	OE	PIGB	Dolichyl D-mannosyl phosphate dependent mannosyltransferases, phosphatidylinositol glycan anchor biosynthesis, class B			-51.15	-60.35	-94.75	63.89	-63.92	-99.73	74.62	-23.92	51.22	-85.76	-41.95
ccsbBroad304_02145	OE	VAMP3	Vesicle-associated membrane proteins, vesicle-associated membrane protein 3 (cellubrevin)			-62.54	-60.35	-84.21	-58.19	-64.73	-73.86	-90.57	42.83	89.75	-81.17	-45.81
BRD-K10670311	CP	sulfasalazine	cyclooxygenase inhibitor, disease modifying antirheumatic drug, lipoxygenase inhibitor, NFkB pathway inhibitor, prostanoid receptor inhibitor, thromboxane receptor antagonist	PTGS1, PTGS2, ACAT1, ALOX5, CHUK, IKBKB, PLA2G1B, PPARG, SLC46A1, SLC7A11, TBXAS1		-47.42	-60.34	31.89	-72.15	-97.43	-34.51	53.25	NaN	-99.53	72.89	NaN
CGS001-22944	KD	KIN	KIN, antigenic determinant of recA protein homolog (mouse)			-54.8	-60.34	-73.47	-44.93	NaN	-43.68	-54.8	NaN	-95.83	-32.38	NaN
ccsbBroad304_02887	OE	CLIC4	Ion channels / Chloride channels : Intracellular, chloride intracellular channel 4			-10.55	-60.28	59.07	34	-84.23	41.36	97.46	-55.1	71.62	-98.31	-84.8
ccsbBroad304_00851	OE	IL6R	IL-6 receptor family, interleukin 6 receptor			-50.37	-60.26	-35.39	31.66	-97.51	-92.34	97.42	-60.66	64.79	-51.24	-49.49
ccsbBroad304_08322	OE	UFM1	ubiquitin-fold modifier 1			-53.09	-60.25	-76.44	-45.93	-99.98	70.8	88.7	-76.58	-98.76	51.14	91.09
BRD-K98490050	CP	amsacrine	topoisomerase inhibitor, DNA intercalating drug	TOP2A, KCNH2	Topoisomerase inhibitor	-32.72	-60.23	-21.01	99.76	12.41	-44.43	-63.82	-97.77	75.03	68.5	-87.87
ccsbBroad304_00422	OE	DARS	Aminoacyl tRNA synthetases / Class II, aspartyl-tRNA synthetase			-47.33	-60.23	34.43	-97.25	-18.67	69.58	-72.4	-95.76	-34.44	-76.89	96.84
ccsbBroad304_03604	OE	ENOSF1	enolase superfamily member 1			-6.2	-60.22	-49.19	39.52	42.16	36.79	-96.74	46.84	65.49	-89.13	-98.8
BRD-K69032158	CP	diprotin-a	dipeptidyl peptidase inhibitor	DPP4		-60.18	-60.17	-60.89	-60.18	NaN	NaN	72.61	-94.18	NaN	NaN	NaN
BRD-K91315211	CP	betahistine	histamine receptor agonist, histamine receptor antagonist	HRH3, HRH1		-36.6	-60.13	-22.11	91.34	-83.33	71.34	-94.68	-74.07	62.67	-38.05	-35.15
CGS001-6453	KD	ITSN1	Rho guanine nucleotide exchange factors, intersectin 1 (SH3 domain protein)			-64.1	-60.08	-90.76	NaN	25.76	NaN	NaN	NaN	-68.12	-80.8	28.11
BRD-K14221570	CP	benzopurpurin-4b	binds HIV gp120 and inhibits HIV-1 entry into the neural cell line SK-N-MC			-47.86	-60.07	-35.66	37.28	-61.12	62.02	-96.45	-73.31	38.07	-88.13	46.24
CGS001-5054	KD	SERPINE1	Serine (or cysteine) peptidase inhibitors, serpin peptidase inhibitor, clade E (nexin, plasminogen activator inhibitor type 1), member 1			-54.76	-60.07	37.8	NaN	45.51	-56.46	-37.25	NaN	-53.07	-75.52	-77.94
BRD-K77171813	CP	proxyfan	histamine receptor modulator	HRH3		-51.37	-60.06	-46.76	58.94	-86.46	9.99	-41.27	-87.41	-55.98	38.72	-99.47
ccsbBroad304_00796	OE	DNAJB2	Heat shock proteins / DNAJ (HSP40), DnaJ (Hsp40) homolog, subfamily B, member 2			-38.32	-60.01	97.35	39.71	-47.11	-97.66	36.55	-26.78	-94.03	-86.92	-29.52
ccsbBroad304_00856	OE	CXCR2	Chemokine receptors, chemokine (C-X-C motif) receptor 2			-60	-60	85.31	NaN	-90.3	-69.05	71.73	-7.92	-80.41	-77.31	-37.66
CGS001-2247	KD	FGF2	Endogenous ligands, fibroblast growth factor 2 (basic)			-46.63	-59.97	-86.05	-75.35	91.79	85.43	-34.39	-58.86	-82.74	98.02	31.41
ccsbBroad304_00420	OE	DAP	death-associated protein			-55.58	-59.96	50.14	23.48	-83.14	NaN	-55.58	59.61	97.75	-76.82	-79.01
BRD-K78637815	CP	LY-320135	cannabinoid receptor antagonist	CNR1		-60.85	-59.94	-73.04	53.03	-67.22	-32.45	-61.76	-81.64	88.8	-99.64	58.78
ccsbBroad304_06870	OE	RNH1	ribonuclease/angiogenin inhibitor 1			-12.83	-59.93	-94.59	54.6	34.27	-91.45	95.47	-64.16	35.25	-89.09	79.91
CGS001-5869	KD	RAB5B	RAB, member RAS oncogene, RAB5B, member RAS oncogene family			-46.59	-59.93	-86.32	NaN	-99.98	48.23	32.57	NaN	NaN	-46.59	41.92
ccsbBroad304_02688	OE	MTF2	Zinc fingers, PHD-type, metal response element binding transcription factor 2			-54.31	-59.93	47.14	37.84	23.8	-33.93	-48.69	-62.9	-91.51	-83.38	-99.43
BRD-K86191271	CP	cytosporone-b	HMR receptor agonist	NR4A1		-54.21	-59.9	-95.22	-44.03	-81.74	-15.65	-48.52	-74.63	-16.13	-62.61	58.09
BRD-A07000685	CP	hydrocortisone	corticosteroid agonist, glucocorticoid receptor agonist, immunosuppressant, interleukin receptor antagonist	ANXA1, NOS2, NR3C1, NR3C2	Glucocorticoid receptor agonist	-18.87	-59.89	-96.91	-18.87	41.26	95.93	-18.36	82.6	-70.83	-90.05	NaN
ccsbBroad304_00710	OE	GUSB	glucuronidase, beta			-59.86	-59.86	41.08	NaN	-60.57	-62.39	61.53	39.32	-97.37	-98.78	-41.05
BRD-K95992530	CP	Cyclo-[Arg-Gly-Asp-D-Phe-Val]	integrin antagonist	ITGAV, ITGB3		-48.68	-59.79	-99.58	-16.72	-76.65	-37.57	89.46	15.14	44.07	-64.71	-81.6
ccsbBroad304_00650	OE	GNA11	guanine nucleotide binding protein (G protein), alpha 11 (Gq class)			-63.33	-59.79	-37.79	-25.61	-79.23	-66.88	55.55	-77.2	-77.83	-75.84	49.93
BRD-A57382968	CP	piroxicam	cyclooxygenase inhibitor	PTGS2, PTGS1		-52.76	-59.76	-25.45	22.74	28.2	-45.82	-96.08	-87.07	38.3	-92.08	-59.7
CGS001-9541	KD	CIR1	corepressor interacting with RBPJ, 1			-41.18	-59.74	-41.18	-97.95	NaN	63.15	-93.99	20.59	-74.96	76.45	-36.56
CGS001-51375	KD	SNX7	Sorting nexins, sorting nexin 7			-59.73	-59.73	NaN	25.38	-63.02	89.97	-65.73	NaN	NaN	-65.97	87.66
CGS001-23770	KD	FKBP8	Tetratricopeptide (TTC) repeat domain containing, FK506 binding protein 8, 38kDa			-22.95	-59.68	36.03	92.86	-82.9	42.53	-98.91	-72.66	-91.57	13.79	96.62
BRD-K14791739	CP	fluticasone	glucocorticoid receptor agonist	NR3C1, CYP3A5, CYP3A7, NR3C2, PGR, PLA2G4A	Glucocorticoid receptor agonist	-47.24	-59.65	-65.3	-34.83	-89.18	71.81	48.48	-87.26	-67.39	-22.65	64.28
ccsbBroad304_06765	OE	PRCC	papillary renal cell carcinoma (translocation-associated)			-13.11	-59.64	-92.93	33.41	46.54	85.46	41.85	-65.31	-82.19	99.2	-87.85
BRD-K41051431	CP	mecillinam	cell wall synthesis inhibitor			-57.73	-59.64	-84.79	18.69	-71.66	-55.82	53.5	NaN	88.56	-60.65	NaN
BRD-K13571841	CP	pepstatin	aspartic protease inhibitor	CTSB, CTSD, CTSL, REN		-59.64	-59.64	25.06	-84.63	-97.56	-63.69	-37.16	38.28	-61.55	84.25	NaN
CGS001-4801	KD	NFYB	nuclear transcription factor Y, beta			-58.35	-59.55	-98.08	-61.02	-99.56	-25.26	25.92	-57.16	-47.7	28.33	-85.9
ccsbBroad304_02205	OE	WTAP	Wilms tumor 1 associated protein			-58.91	-59.55	-92.53	42.75	28.38	-58.28	-88.62	-67.84	82.82	-64.61	30.85
CGS001-55274	KD	PHF10	Zinc fingers, PHD-type, PHD finger protein 10			-59.52	-59.52	61.89	88.46	-98.49	-70.29	-90.4	-24.54	NaN	38.89	-81.63
BRD-A61793559	CP	metolazone	carbonic anhydrase inhibitor, quinazoline diuretic, inhibitor of sodium chloride symporters	SLC12A3, CA2, CA7		-60.82	-59.52	24.45	-41.15	-72.06	-62.12	-50.81	-71.64	15.38	-74.19	-97.99
CGS001-8334	KD	HIST1H2AC	Histones / Replication-dependent, histone cluster 1, H2ac			-54.4	-59.51	-83.73	22.5	-48.36	-54.4	98.32	NaN	-67.22	-52.09	-62.25
CGS001-6850	KD	SYK	Syk family, spleen tyrosine kinase			-39.66	-59.5	-16.26	-67.41	25.57	-19.82	20.38	-82.2	30.02	-99.71	-85.21
CGS001-10671	KD	DCTN6	dynactin 6			-59.49	-59.49	NaN	-77.78	50.3	86.72	29.06	-75.62	38.73	-63.81	-97.7
BRD-K25650355	CP	physostigmine	acetylcholinesterase inhibitor, cholinesterase inhibitor	ACHE, BCHE		-68.18	-59.49	-97.98	12.97	-76.86	-25.23	-38.69	-84.15	-80.34	-80.37	-20.98
BRD-K28470988	CP	L-690330	inositol monophophatase inhibitor	IMPA1		-61.06	-59.47	-82.78	-69.91	-44.56	62.75	-25.54	-24.29	-92.61	-62.64	-66.5
CGS001-122011	KD	CSNK1A1L	Casein kinase 1 (CK1) family, casein kinase 1, alpha 1-like			-52.19	-59.43	-40.13	45.9	-78.71	-82.76	-40.61	88.34	-44.96	-90.2	-62.24
CGS001-84647	KD	PLA2G12B	phospholipase A2, group XIIB			-52.24	-59.41	49.18	-52.24	29.62	24.67	-85.4	-99.82	-73.21	45.99	NaN
BRD-K12120659	CP	GR-144053	integrin antagonist	ITGB3, ITGA2B		-60.27	-59.4	-61.65	-27.81	-80.81	-13.05	-78.68	20.64	-58.36	-61.13	-72.94
CGS001-80347	KD	COASY	CoA synthase			-52.27	-59.39	-61.66	-87.66	39.26	-43.23	-45.16	-96.83	98.74	-81.91	99.18
CGS001-9133	KD	CCNB2	cyclin B2			-59.03	-59.39	-69.37	66.85	-77.81	-97.15	-58.68	41.1	88.22	80.1	-92.52
BRD-K17415526	CP	tyrphostin-AG-835	protein tyrosine kinase inhibitor	EGFR		-35.63	-59.38	-86.99	-31.39	68.18	99.33	-95.66	-94.05	-39.86	38.22	95.13
CGS001-6446	KD	SGK1	SGK family, serum/glucocorticoid regulated kinase 1			-48.16	-59.38	-97.94	-76.56	-62.66	-86.5	-36.94	35.92	92.97	81.21	-24.7
BRD-K10843433	CP	phenylbutazone	cyclooxygenase inhibitor, platelet aggregation inhibitor, prostanoid receptor inhibitor	PTGS2, PTGS1, PTGIS		-57.65	-59.36	-62.39	-90.56	55.9	-29.19	-76.01	-9.85	-91.54	61.69	-55.94
KD_PHOSPHOLIPASES	PCL	Phospholipases LOF				-58.11	-59.36	-69.01	-91.41	-56.87	-34.31	-42.18	-64.91	-33.15	-94.25	-41.78
BRD-A24429032	CP	HEAT	adrenergic receptor antagonist	ADRA1A		-19.6	-59.34	-73.07	23.71	27.51	-86.13	20.14	-95.68	-71.23	81.15	97.53
BRD-K88611939	CP	aniracetam	glutamate receptor agonist	DRD2, GRIA1, GRIA2, GRIA3, HTR2A, GRIA4		-51.45	-59.31	-92.85	-83.51	58.13	97.75	64.75	-74.52	-81.24	-43.59	-39.17
CGS001-81848	KD	SPRY4	sprouty homolog 4 (Drosophila)			-57.48	-59.31	-55.64	-89.01	-68.24	-42.57	74.86	-51.95	-46.17	-60.67	-62.59
BRD-K95739795	CP	tetrabenazine	vesicular monoamine transporter inhibitor	SLC18A2, DRD2, SLC18A1		-38.67	-59.29	-16.7	64.73	-80.16	-65.54	-25.79	89.61	-57.6	-38.67	NaN
CP_REVERSE_TRANSCRIPTASE_INHIBITOR	PCL	Reverse transcriptase inhibitor				-59.23	-59.23	80.13	-31.33	18.67	-77.91	-62.25	-69.15	-80.02	37.13	NaN
ccsbBroad304_00747	OE	HLF	hepatic leukemia factor			-46.67	-59.21	-78.88	-80.61	33.85	NaN	41.22	43.85	34.77	-46.67	-94.95
CGS001-353322	KD	ANKRD37	Ankyrin repeat domain containing, ankyrin repeat domain 37			-53.67	-59.21	-43.33	-79.84	-48.13	-90.48	73.3	95.63	-61.06	97.12	-60.26
BRD-K48722833	CP	iloperidone	dopamine receptor antagonist, serotonin receptor antagonist	DRD2, HTR2A, HTR1A, HTR6, HTR7, ADRA1A, ADRA2C, DRD1, DRD3, DRD4, HRH1		-45.76	-59.2	-87.84	-74.42	-31.45	-18.82	-62.4	96.15	-97.07	-32.32	75.57
CGS001-6502	KD	SKP2	F-boxes / Leucine-rich repeats, S-phase kinase-associated protein 2 (p45)			-55.57	-59.2	-67.58	-96.68	76.11	-62.47	-51.86	NaN	78.75	-55.57	48.48
CP_PARP_INHIBITOR	PCL	PARP inhibitor				-65.31	-59.17	15.82	-99.52	-95.55	-71.45	-96.87	54.46	-97.07	-41.8	36.97
BRD-A47829399	CP	artesunate	DNA synthesis inhibitor			-8.35	-59.14	41.18	83.2	-65.68	-42.21	-94.69	25.51	62.01	46.26	-72.53
BRD-K96799727	CP	pifithrin-mu	HSP inhibitor	HSPA1A, TP53		-53.25	-59.14	-47.41	99.76	87.94	-75.79	-58.81	-51.51	-93.72	42.63	-54.99
ccsbBroad304_00294	OE	CETN3	EF-hand domain containing, centrin, EF-hand protein, 3			-35.78	-59.11	-35.78	-99.29	-86.68	NaN	-82	71.93	46.55	52.33	37.06
CGS001-5590	KD	PRKCZ	Iota subfamily, protein kinase C, zeta			-52.91	-59.08	-19.23	-84.72	36.15	-65.98	-96.41	-46.74	28.68	71.34	-97.52
CGS001-3556	KD	IL1RAP	Immunoglobulin superfamily / Immunoglobulin-like domain containing, interleukin 1 receptor accessory protein			-45.08	-59.07	-66.47	-39.12	-33.83	-99.89	-44.82	-45.33	65.72	-96.39	31.84
BRD-K25186396	CP	tangeritin	cell cycle inhibitor			-40.01	-59.03	-33.61	46.78	-92.11	10.21	-97.56	68.47	-46.42	91.38	-95.88
CGS001-8905	KD	AP1S2	adaptor-related protein complex 1, sigma 2 subunit			-56.07	-58.99	48.04	-87.9	NaN	66.15	NaN	NaN	-99.93	-56.07	44.57
CGS001-7520	KD	XRCC5	XRCC DNA Repair, X-ray repair complementing defective repair in Chinese hamster cells 5 (double-strand-break rejoining)		Non Homologous End Joining LOF	-39.61	-58.9	-46.26	34.84	-98.16	-32.96	-97.51	-25.66	38.76	89.02	-96.82
ccsbBroad304_00882	OE	IRS1	Pleckstrin homology (PH) domain containing, insulin receptor substrate 1			-51.65	-58.9	20.11	-87.54	-88.73	-36.65	-79.29	-86.96	-27.26	-44.4	-44.29
BRD-K56658166	CP	BRD-K56658166	N-type calcium channel blocker, Sodium Channel Blockers	CACNA1B		-58.89	-58.89	-45.45	-99.61	-86.05	-84.26	50.23	-70.89	57.31	72.39	NaN
CGS001-2053	KD	EPHX2	epoxide hydrolase 2, cytoplasmic			-55.84	-58.85	27.12	-52.84	52.51	-84.02	46.58	-98.99	NaN	-63.28	NaN
CGS001-5252	KD	PHF1	Zinc fingers, PHD-type, PHD finger protein 1			-47.69	-58.83	-96.92	33.88	-56.36	-39.03	-75.3	43.53	89.93	36.68	-89
CGS001-8859	KD	STK19	G11 family, serine/threonine kinase 19			-45.16	-58.82	25.76	-31.5	-81.91	-69.02	-20.91	NaN	NaN	-98.95	42.37
BRD-A38793261	CP	BRD-A38793261	ROR antagonist	RORC		-49.45	-58.8	-75.14	56.93	-81.21	40.06	NaN	-59.13	-49.45	-19.73	52.7
CGS001-6251	KD	RSU1	Ras suppressor protein 1			-49.39	-58.79	31.52	-99.93	29.93	-49.39	-25.96	NaN	-75.81	-94.48	-28.26
BRD-K54094468	CP	remoxipride	dopamine receptor antagonist	DRD2, DRD3, DRD4, HTR2A, SIGMAR1		-57.34	-58.76	-66.15	65.22	47.67	-8.91	66.23	-75.4	-88.12	-83.99	-55.92
CGS001-136051	KD	ZNF786	Zinc fingers, C2H2-type, zinc finger protein 786			-55.84	-58.75	-36.58	-84.16	-68.01	-99.85	76.65	-99.6	61.57	-52.94	-49.68
ccsbBroad304_01280	OE	PRKAR1A	Protein kinase A, protein kinase, cAMP-dependent, regulatory, type I, alpha (tissue specific extinguisher 1)			-58.75	-58.75	78.44	NaN	-33.31	-60.73	-69.67	-67.08	44.66	-93.29	-51.66
ccsbBroad304_01536	OE	SIM2	Basic helix-loop-helix proteins, single-minded homolog 2 (Drosophila)			-59.8	-58.73	-31.34	-74.85	-60.86	-82.36	46.05	-58.33	-31.31	-68.52	-94.39
CGS001-4891	KD	SLC11A2	SLC11 family of proton-coupled metal ion transporters, solute carrier family 11 (proton-coupled divalent metal ion transporters), member 2			-29.55	-58.68	-68.61	-98.99	-29.55	57.07	-97.47	63.1	NaN	-13.3	47.32
CGS001-53340	KD	SPA17	sperm autoantigenic protein 17			-57.92	-58.6	NaN	51.29	-78.01	-74.48	-25.51	-32.33	NaN	-57.25	-60.22
BRD-K49027941	CP	PSB-1115	adenosine receptor antagonist	ADORA2B, ADORA1, ADORA3		-48.16	-58.58	77.06	20.82	-14.38	-81.34	-48.16	-76.38	17.18	-99.43	NaN
CGS001-56834	KD	GPR137	GPCR / Unclassified : 7TM orphan receptors, G protein-coupled receptor 137			-49.19	-58.55	68.58	NaN	57.63	-81.65	32.78	NaN	NaN	-97.09	-49.19
BRD-A12560204	CP	nitrendipine	calcium channel blocker, L-type calcium channel blocker	CACNA1C, CACNA1D, CACNA2D1, CACNA1H, CACNA1S, CACNA2D2, CACNB2, CACNG1, KCNN4	Calcium channel blocker	-61.78	-58.52	-66.47	9.12	54.72	-84.39	-65.04	NaN	-72.39	-58.34	NaN
BRD-K70881766	CP	solanine	acetylcholinesterase inhibitor			-47.33	-58.47	-72.4	32.93	52.9	-79.19	-62.5	-36.19	-97.08	-19.03	49.33
CGS001-1786	KD	DNMT1	Methyltransferases, DNA (cytosine-5-)-methyltransferase 1			-38.75	-58.44	-18.89	NaN	-21.3	-38.75	-94.18	-34.6	-86.82	67.91	-99.29
CGS001-390980	KD	ZNF805	Zinc fingers, C2H2-type, zinc finger protein 805			-43.37	-58.42	43.8	-34.6	-86.74	-27.43	-76.11	NaN	29.63	-83.32	-43.37
BRD-A51393488	CP	noscapine	bradykinin receptor antagonist, tubulin polymerization inhibitor, apoptosis stimulant, microtubule inhibitor, tubulin inhibitor	BDKRB2, SIGMAR1		-57.28	-58.42	33.81	-56.37	-58.2	16.16	-69.31	-99.09	-43.83	-20.76	-71.89
CGS001-90993	KD	CREB3L1	basic leucine zipper proteins, cAMP responsive element binding protein 3-like 1			-58.31	-58.31	50.85	76.93	-93.15	-69.02	26.14	-98.88	98.38	-61.11	NaN
ccsbBroad304_02173	OE	ATG5	ATG5 autophagy related 5 homolog (S. cerevisiae)			-46.5	-58.21	-85.87	-99.39	-34.79	65.14	52.42	76.94	75.34	-68.99	-83.23
CGS001-58533	KD	SNX6	Sorting nexins, sorting nexin 6			-33.14	-58.2	-19.4	-18.08	-46.88	-81.09	-94	79.11	95.46	41.48	-97.41
ccsbBroad304_07616	OE	ZNF238	zinc finger protein 238			-58.18	-58.18	95.52	NaN	-66.12	-81.4	47.69	-61.45	46.17	-52.14	-69.66
CGS001-55127	KD	HEATR1	HEAT repeat containing 1		Minor histocompatibility antigens LOF	-45.66	-58.14	16.9	NaN	-57.18	-43.63	-95.26	NaN	NaN	45.7	-45.66
CGS001-3755	KD	KCNG1	Voltage-gated potassium channels, potassium voltage-gated channel, subfamily G, member 1			-47.18	-58.13	33.7	-47.18	-75.76	-89.03	30.96	NaN	-43.61	67.36	-63.75
CGS001-7982	KD	ST7	suppression of tumorigenicity 7			-52.17	-58.13	81.25	33.02	-99.91	-61.86	-31.67	-46.21	-71.78	-89.38	-34.78
CGS001-4077	KD	NBR1	neighbor of BRCA1 gene 1			-58.2	-58.12	-58.28	57.51	-62.53	71	-82.52	-99.88	36.21	77.19	-92.24
BRD-K48168960	CP	propylthiouracil	thyroperoxidase inhibitor	TPO, DIO1		-31.88	-58.09	50.01	-31.88	51.86	92.51	73.64	-98.06	-80.29	-58.85	NaN
BRD-K33226500	CP	indinavir	HIV protease inhibitor	CYP3A5	HIV protease inhibitor	-13.63	-58.04	28.73	17.91	52.75	-93	66.38	NaN	-95.37	-45.17	NaN
CGS001-50	KD	ACO2	aconitase 2, mitochondrial			-20.44	-57.98	-99.44	75.74	-98.02	25.05	-20.44	NaN	25.98	25.66	-71.52
CGS001-6617	KD	SNAPC1	small nuclear RNA activating complex, polypeptide 1, 43kDa			-57.95	-57.95	-25.44	-47.29	43.13	-64.64	-80.34	NaN	-73.05	20.33	-91.06
BRD-K09436313	CP	prostaglandin	prostanoid receptor antagonist	AKR1C3, PTGDR, PTGDR2, PTGER1, PTGER2, PTGER4, PTGFR		-46.47	-57.93	-82.18	87.46	-97.03	-81.28	-59.23	49.68	-35.01	96.97	79.73
CGS001-5447	KD	POR	P450 (cytochrome) oxidoreductase			-55.26	-57.93	-52.58	NaN	-44.03	-99.93	90.59	NaN	-62.38	-81.03	14.66
CGS001-2771	KD	GNAI2	guanine nucleotide binding protein (G protein), alpha inhibiting activity polypeptide 2			-61.29	-57.93	-92.62	-64.65	-21.18	-64.74	-26.09	-73.25	40.18	64.02	-79.93
CGS001-23321	KD	TRIM2	RING-type (C3HC4) zinc fingers, tripartite motif containing 2			-44.09	-57.89	-99.03	72.53	-80.11	85.65	38.74	-37.64	-50.54	13.59	-82.06
CGS001-3672	KD	ITGA1	Integrins, integrin, alpha 1			-57.89	-57.89	-48.44	-49.17	-96.56	-79.79	NaN	-61.49	26.34	-66.47	-30.35
BRD-A55393291	CP	testosterone	androgen receptor (AR) agonist, androgen receptor agonist, testosterone receptor agonist	AR, CYP19A1, CYP2C19, CYP2C8, CYP3A5	Androgen receptor modulator	-54.93	-57.78	-52.08	96.09	-92.08	-30.07	-82.28	-30.67	19.07	-63.41	-66.54
ccsbBroad304_06896	OE	RPS6KA1	RSK subfamily, ribosomal protein S6 kinase, 90kDa, polypeptide 1			-39.23	-57.76	-39.23	-74.84	88.63	NaN	-77.31	-93.04	26.5	93.92	54.63
CGS001-3127	KD	HLA-DRB5	Immunoglobulin superfamily / C1-set domain containing, major histocompatibility complex, class II, DR beta 5			-59.82	-57.76	-59.82	-91.99	-63.08	-28.84	39.34	NaN	-93.78	43.64	-74.35
BRD-A54632525	CP	BRD-A54632525	lipoxygenase inhibitor	ALOX12		-7.66	-57.74	-72.99	57.74	-58.73	42.43	58	-72.17	-98.26	89.44	55.13
CGS001-124626	KD	ZPBP2	Immunoglobulin superfamily / Immunoglobulin-like domain containing, zona pellucida binding protein 2			-57.73	-57.73	-98.5	-60.87	-73.79	-50.55	-35.45	NaN	-44.51	34.14	-99.97
CGS001-7915	KD	ALDH5A1	Aldehyde dehydrogenases, aldehyde dehydrogenase 5 family, member A1		Aldehyde dehydrogenases LOF	-54.4	-57.72	-93.77	-87.9	82.05	25.2	-31.74	NaN	-54.4	47.19	-68.05
ccsbBroad304_02019	OE	IL18RAP	CD molecules, interleukin 18 receptor accessory protein			-54.66	-57.72	-53.95	-78.91	-94.27	44.9	-62.02	72.45	-55.37	-39.41	-46.78
CGS001-22921	KD	MSRB2	methionine sulfoxide reductase B2			-53.05	-57.71	-99.94	-53.05	NaN	57.97	-42.17	-98.48	-83.16	96.11	-28.51
CGS001-6477	KD	SIAH1	seven in absentia homolog 1 (Drosophila)			-40.12	-57.7	-99.94	NaN	-23.29	61.01	-75.84	-40.12	16.24	93.89	-99.58
BRD-A09533288	CP	verapamil	calcium channel blocker, L-type calcium channel blocker, dopamine receptor antagonist	CACNA1C, CACNA1D, CACNA1G, CACNA1S, CACNA1A, CACNA1B, CACNA1F, CACNA1I, CACNB1, CACNB2, CACNB3, CACNB4, CYP2C8, CYP2E1, CYP3A4, CYP3A5, CYP3A7, DRD2, KCNA10, KCNA7, KCNH2, KCNJ11, NALCN, SCN5A, SLC29A4, SLC6A4		-41.99	-57.68	-32.97	-39.83	-44.15	-97.62	57.25	85.41	22.5	-88.3	-91.04
CGS001-2956	KD	MSH6	mutS homolog 6 (E. coli)			-59.59	-57.68	-98.51	-54.93	-42.19	-61.5	59.54	-78.67	-65.62	-62.59	-33.23
CGS001-8892	KD	EIF2B2	eukaryotic translation initiation factor 2B, subunit 2 beta, 39kDa		EIF Proteins LOF	-54.54	-57.67	-96.51	-47.78	-99.66	29.7	-54.54	NaN	99.25	22.32	-69.06
ccsbBroad304_07101	OE	TSC2	tuberous sclerosis 2			-45.63	-57.66	69.32	47.34	61.84	-99.98	-95.34	-25.2	-89.68	-43.2	-48.06
CGS001-7074	KD	TIAM1	Rho guanine nucleotide exchange factors, T-cell lymphoma invasion and metastasis 1			-47.47	-57.65	-97.63	31.42	84.88	-76.31	-90.04	-44.09	83.13	63.17	-50.85
CGS001-8996	KD	NOL3	nucleolar protein 3 (apoptosis repressor with CARD domain)			-50.58	-57.59	NaN	65.82	44.68	-85.46	-83.08	-50.58	-70.93	-38.39	-29.77
BRD-K13642330	CP	cosmosiin	cytochrome P450 inhibitor			-57.55	-57.55	-80.46	7.76	NaN	NaN	-80.94	35.59	NaN	NaN	NaN
BRD-K90885812	CP	propantheline	acetylcholine receptor antagonist	CHRM1, CHRM2, CHRM3, CHRM4		-30.51	-57.53	-65.71	-22.39	61.61	30.27	85.26	-91.32	-80.25	-30.51	NaN
BRD-K98426715	CP	tubacin	HDAC inhibitor	HDAC6		-30.8	-57.48	-92.2	-16.42	-83.28	-17.16	77.11	91.4	-44.43	-98.94	67.74
BRD-K43860855	CP	iobenguane	radiopharmaceutical and antineoplastic agent			-51.02	-57.48	-62.71	-80.37	-34.9	-87.48	-44.56	-59.9	77.7	52.58	45.32
CGS001-5156	KD	PDGFRA	Type III RTKs: PDGFR, CSFR, Kit, FLT3 receptor family, platelet-derived growth factor receptor, alpha polypeptide			-46.86	-57.47	-58.97	-28.12	40.43	-74.13	25.44	-86.97	-36.26	-94.83	32.71
ccsbBroad304_08481	OE	CEP55	centrosomal protein 55kDa			-57.46	-57.46	-49.2	76.49	-77.7	NaN	87.42	-76.71	-72.3	-99.83	72.26
ccsbBroad304_02534	OE	UTP14A	UTP14, U3 small nucleolar ribonucleoprotein, homolog A (yeast)			-54.15	-57.4	-67.52	-39.92	-70.53	84.52	30.66	79.75	-75.06	-94.01	-50.9
ccsbBroad304_01174	OE	PEX13	peroxisomal biogenesis factor 13			-26.01	-57.39	50.06	42.35	89.06	NaN	-99.98	48.1	-99.03	-26.01	-63.51
CGS001-5480	KD	PPIC	peptidylprolyl isomerase C (cyclophilin C)			-59.2	-57.38	-85.69	NaN	-61.33	NaN	-61.02	-52.25	58.93	35.42	-74.84
CGS001-134860	KD	TAAR9	GPCR / Class A : Trace amine associated receptors, trace amine associated receptor 9 (gene/pseudogene)		Trace amine receptors LOF	-46.97	-57.35	24.5	NaN	NaN	-74.94	63.2	-97.96	-35.04	-46.97	NaN
CGS001-6599	KD	SMARCC1	SWI/SNF related, matrix associated, actin dependent regulator of chromatin, subfamily c, member 1			-57.49	-57.34	-57.63	89.38	-98.46	-72.66	-92.51	-62.54	37.83	67.89	-24.52
CGS001-1876	KD	E2F6	E2F transcription factor 6			-49.59	-57.33	72.01	NaN	-58.92	-49.59	-38.55	NaN	NaN	-99.98	54.81
CGS001-27113	KD	BBC3	BCL2 binding component 3			-51.16	-57.29	-86.45	-21.16	-20.54	-76.92	68.24	-45.03	30.97	-57.92	-96.62
CGS001-2166	KD	FAAH	Endocannabinoid turnover, fatty acid amide hydrolase			-55.65	-57.27	-55.59	70.27	-99.8	-39.64	-82.97	-49.86	-55.65	-97.87	NaN
BRD-K96862998	CP	pirfenidone	FGFR antagonist, p38 MAPK inhibitor, TGF beta receptor antagonist, TGF beta receptor inhibitor, tumor necrosis factor production inhibitor, tumor necrosis factor receptor antagonist	TNF, FURIN, MAPK14, TNFRSF1A		-42.18	-57.26	-85.3	-63.26	21.38	16.68	-84.06	93.02	-87.79	-27.1	72.82
BRD-K40901640	CP	cinanserin	serotonin receptor antagonist	HTR2A		-23.27	-57.23	-99.1	14.56	78.3	-90.76	-99.3	46.62	-23.27	61.8	NaN
CGS001-1244	KD	ABCC2	ATP binding cassette transporters / subfamily C, ATP-binding cassette, sub-family C (CFTR/MRP), member 2			-59.92	-57.23	46.82	-54.6	-84.98	-69.86	-93	-23.56	-60.85	-58.99	-70.08
BRD-A84389091	CP	L-655708	GABA receptor inverse agonist	GABRA5, GABRA1, GABRA2, GABRA3, GABRG2		-53.08	-57.21	93.2	-23.83	-27.51	-53.08	-80.87	-60.8	25.68	-90.38	NaN
BRD-A26032986	CP	zaldaride	calmodulin antagonist, calmodulin inhibitor	CALM1		-62.84	-57.19	-88.73	95.21	48.51	18.93	-80.26	-68.5	73.24	-72.87	-97.23
BRD-A10969569	CP	ambelline	plant alkaloid			-34.85	-57.16	-98.96	-34.85	-74.76	-89.24	33.29	85.56	-27.19	46.04	NaN
CGS001-9019	KD	MPZL1	Immunoglobulin superfamily / V-set domain containing, myelin protein zero-like 1			-45.6	-57.14	NaN	54.79	98.24	-39.77	-46.79	-48.01	-45.6	-98.67	59.79
CGS001-55892	KD	MYNN	BTB/POZ domain containing, myoneurin			-26.92	-57.13	33.61	56.24	NaN	-57.19	91.58	-74.08	-26.92	-80.01	28.25
ccsbBroad304_03182	OE	GLOD4	glyoxalase domain containing 4			-34.61	-57.12	22.7	-34.17	-34.61	NaN	59.25	-66.4	-99.77	-88.8	69.87
CGS001-9263	KD	STK17A	Death-associated kinase (DAPK) family, serine/threonine kinase 17a			-50.11	-57.12	-90.49	-50.11	30.8	37.33	89.41	NaN	-86.18	-77.82	94.67
BRD-K26979635	CP	NS-3694	glutamate receptor antagonist	GRIK1		-57.08	-57.08	-59.13	-52.48	-62.5	-81.66	21.83	98.02	-89.08	30.21	NaN
CGS001-85366	KD	MYLK2	Myosin Light Chain Kinase (MLCK) family, myosin light chain kinase 2			-55.86	-57.06	-34.43	-73.44	26.28	NaN	97.81	-99.97	-75.17	NaN	-54.65
BRD-A21723284	CP	naltriben	opioid receptor antagonist	OPRD1, OPRK1, OPRM1		-41.02	-57.02	-75.14	-84.56	7.87	-70.83	-18.21	62.87	-90.87	-25.01	50.54
CGS001-5162	KD	PDHB	pyruvate dehydrogenase (lipoamide) beta			-42.62	-56.99	-87.1	47.22	60.37	-64.23	-97.86	-37.85	-44.51	-29.15	-40.73
ccsbBroad304_07600	OE	NSA2	NSA2 ribosome biogenesis homolog (S. cerevisiae)			-46.19	-56.99	39.06	68.11	-95.08	-84.16	-45.54	-46.83	64.74	-74.9	91.29
CGS001-993	KD	CDC25A	Protein tyrosine phosphatases / Class III Cys-based PTPs, cell division cycle 25 homolog A (S. pombe)			-38.56	-56.98	-95.67	35.24	-20.15	20.35	-64.9	27.87	63.27	-86.01	-68.88
KD_PI3K_SIGNALING	PCL	PI3K Signaling LOF				-50.31	-56.95	-65.26	21.77	-28.49	-84.03	-43.67	-65.29	11.52	-10.32	-88.99
ccsbBroad304_07676	OE	PLK2	Polo-like kinase (PLK) family, polo-like kinase 2			-56.94	-56.94	56.48	-84.14	-49.2	NaN	-90.43	-38.88	99.63	-59.81	-81.39
CGS001-9774	KD	BCLAF1	BCL2-associated transcription factor 1			-53.34	-56.9	-30.12	62.5	-53.34	-99.52	26.34	NaN	49.64	-83.6	-81.63
CGS001-7480	KD	WNT10B	Wingless-type MMTV integration sites, wingless-type MMTV integration site family, member 10B			-47.08	-56.89	76.82	NaN	-37.27	54.2	94.42	NaN	-87.4	-88.93	-63.84
CGS001-7165	KD	TPD52L2	tumor protein D52-like 2			-46.65	-56.88	-99.9	95.4	-63.35	-99.15	-36.42	52	30.62	32.85	-58.93
BRD-K72024482	CP	MRS-1754	adenosine receptor antagonist	ADORA2B, ADORA1, ADORA2A, ADORA3		-61.5	-56.83	-87.5	-40.11	-66.44	-39.46	-37.1	-98.81	-66.16	29.49	-73.46
ccsbBroad304_00962	OE	SMAD4	SMADs, SMAD family member 4			-56.79	-56.79	-71.76	-77.99	85.11	NaN	-85.7	-46.6	-87.7	-21.7	95.82
ccsbBroad304_01613	OE	STK11	LKB subfamily, serine/threonine kinase 11			-39.89	-56.78	32.4	-24.53	-55.25	61.65	91.08	-98.67	39.46	-74.16	-87.56
BRD-K73589401	CP	corticosterone	mineralocorticoid receptor agonist	HSD11B1, NR3C2, NCOA1		-55.5	-56.77	-54.22	97.13	69.88	-73.1	-47.71	65.4	-88.11	-96.9	-64.52
ccsbBroad304_06754	OE	PPARD	Nuclear hormone receptors, peroxisome proliferator-activated receptor delta			-56.77	-56.77	38.88	NaN	-48.4	-40.62	-99.75	-73.62	-76.24	31.27	-57.2
BRD-K29673530	CP	hypericin	PKC inhibitor, tyrosine kinase inhibitor, unidentified pharmacological activity			-7.73	-56.73	45.69	38.31	-77.84	60.77	-50.82	35.37	-93.66	-77.81	93.07
CGS001-2098	KD	ESD	esterase D			-46.58	-56.72	67.7	-46.58	-66.94	96.77	-92.26	-75.43	70.02	54.27	NaN
BRD-A71009679	CP	KUC103420N	rho GTPase inhibitor, CDC inhibitor			-57.36	-56.71	-58.01	-78.61	41.06	-17.71	18.85	-66.09	34.77	-70.38	-84.46
BRD-K00662280	CP	CL-218872	GABA receptor agonist	GABRA1, GABRA2, GABRA3, GABRA5, GABRB2, GABRG2		-56.64	-56.69	-10.46	-72.3	-94.07	-56.58	-51.76	-31.59	-45.38	-97.25	-59.31
ccsbBroad304_07738	OE	ABHD2	Abhydrolase domain containing, abhydrolase domain containing 2			-50.08	-56.66	-98.24	54.44	81.86	-45.16	-54.99	59.98	-83.54	-84.81	47.18
CGS001-3320	KD	HSP90AA1	Heat shock proteins / HSPC, heat shock protein 90kDa alpha (cytosolic), class A member 1			-43.37	-56.64	66.87	41.4	-72.77	-99.98	-25.2	-65.3	34.98	-30.1	-98.86
CGS001-7082	KD	TJP1	tight junction protein 1 (zona occludens 1)			-41.12	-56.61	-96.29	NaN	39.59	-76.04	39.1	23.02	-99.65	-21.93	-41.12
CGS001-55810	KD	FOXJ2	Forkhead boxes, forkhead box J2			-39.44	-56.58	-44.7	-34.18	45.51	32.43	70.46	-97.67	-32.69	-67.02	-86.78
ccsbBroad304_06274	OE	GJA1	Ion channels / Gap junction proteins (connexins), gap junction protein, alpha 1, 43kDa			-56.88	-56.57	-61.69	39.42	50.5	-85.6	-54.01	-35.29	-57.18	-82.46	-91.24
CGS001-23461	KD	ABCA5	ATP binding cassette transporters / subfamily A, ATP-binding cassette, sub-family A (ABC1), member 5			-44.24	-56.52	-94.68	NaN	-31.97	-30.27	-30.15	NaN	-64.99	-62.89	91.62
BRD-K40656405	CP	L-165041	PPAR receptor agonist	PPARD	PPAR receptor agonist	-50.73	-56.52	-19.15	-92.88	-47.72	71.37	-99.25	25.74	55.05	-85.05	-53.74
BRD-K07996107	CP	harpagoside	acetylcholinesterase inhibitor	ACHE		-54.65	-56.5	-9.8	-57	-47.52	38.24	-90.76	-21.05	-52.79	-65.17	-94.55
ccsbBroad304_00655	OE	GNB2	WD repeat domain containing, guanine nucleotide binding protein (G protein), beta polypeptide 2			-45.92	-56.48	-87.85	32.42	-39.48	-52.34	-98.36	-39.5	-29.23	-93.14	71.43
BRD-K35941380	CP	methysergide	serotonin receptor antagonist	HTR2C, HTR1B, HTR1E, HTR1F, HTR2A, HTR2B, HTR7, HTR1A, HTR1D, HTR5A, HTR6		-54.93	-56.48	-68.36	38.28	-41.34	-79.65	81.42	-53.38	-39.71	-60.02	-96.93
ccsbBroad304_03266	OE	ERGIC2	ERGIC and golgi 2			-10.74	-56.45	-53.85	33.39	-91.39	97.45	42.55	59.67	-72.19	32.37	-86.78
ccsbBroad304_02716	OE	NMNAT2	nicotinamide nucleotide adenylyltransferase 2			-40.99	-56.45	74.42	NaN	-18.52	-40.99	-97.03	-98.47	-77.05	51.07	79.76
CGS001-115330	KD	GPR146	GPCR / Class A : Orphans, G protein-coupled receptor 146			-54.92	-56.42	-97.37	-40.72	-69.48	-46.72	81.02	-60.28	-53.43	-86.72	-46.31
BRD-K53570330	CP	carbofuran	cholinesterase inhibitor			-56.48	-56.39	-21.24	20.57	-94.06	-63.99	-40.16	-99.93	-56.57	-75.3	-44.42
BRD-K56800335	CP	guanabenz	adrenergic receptor agonist	ADRA2A, ADRA2B, ADRA2C		-56.37	-56.37	-56.38	-65.9	89.33	-76.65	-96.21	52.43	-15.22	-9.03	NaN
ccsbBroad304_01664	OE	TGFA	transforming growth factor, alpha			-52.83	-56.32	-26.2	99.65	-49.35	-79.42	-76.95	-80.11	34.64	-61.02	95.29
BRD-A80213327	CP	NSC-23766	RAC1 GTPase inhibitor			-56.24	-56.31	73.2	34.88	53.8	-87.08	-64.22	-78.24	-73.86	41.66	-56.16
BRD-K92758126	CP	gibberellic-acid	NFkB pathway modulator	AADACL2		-49.9	-56.26	-75.9	57.45	-96.37	65.14	-78.4	-43.55	68	-61.5	59.87
ccsbBroad304_02047	OE	AP1S2	adaptor-related protein complex 1, sigma 2 subunit			-36.58	-56.23	99.01	NaN	65.84	68.89	-70.34	-95.9	60.68	-65.73	-36.58
CGS001-3575	KD	IL7R	IL-2 receptor family, interleukin 7 receptor			-47.32	-56.23	28.36	47.16	-38.4	-72.06	43.14	-86	-67.88	-58.45	69.4
CGS001-2130	KD	EWSR1	RNA binding motif (RRM) containing, Ewing sarcoma breakpoint region 1			-48.37	-56.23	-57.28	NaN	-40.51	-96.43	-30.69	NaN	88.21	-96.37	-35.53
CGS001-55608	KD	ANKRD10	Ankyrin repeat domain containing, ankyrin repeat domain 10			-41.74	-56.22	-97.63	NaN	75.86	99.9	-27.25	NaN	-96.23	-65.64	-11.74
ccsbBroad304_01787	OE	YES1	Src family, v-yes-1 Yamaguchi sarcoma viral oncogene homolog 1			-49.38	-56.2	69.03	-42.55	56.46	-71.2	83.69	-58.59	-71.37	50.58	-69.96
CGS001-3597	KD	IL13RA1	IL-2 receptor family, interleukin 13 receptor, alpha 1			-53.41	-56.18	-50.63	-57.11	-37.4	-49.84	26.36	-88.23	-76.69	-72.21	49.78
BRD-A74269027	CP	isoxsuprine	adrenergic receptor agonist	ADRB2		-48.48	-56.12	-72.77	-91.93	-40.84	-63.97	79.47	-93.08	23.92	73	99.16
ccsbBroad304_02002	OE	RNMT	RNA (guanine-7-) methyltransferase			-48.1	-56.09	79.83	-70.88	-99.11	-40.11	-68.78	-66.45	61.89	41.97	62.43
ccsbBroad304_00269	OE	CD97	Adhesion Class GPCRs, CD97 molecule			-49.62	-56.05	-64.43	-43.19	56.47	-78.68	-73.09	36.62	-72.18	76.91	91.67
BRD-K17016787	CP	estriol	estrogen receptor agonist, estrogen receptor antagonist	ESR1, ESR2		-49.37	-56.04	-42.28	28.71	-80.11	60.69	39.6	-62.09	-42.7	-95.6	-76.04
CGS001-55031	KD	USP47	Ubiquitin-specific peptidases, ubiquitin specific peptidase 47			-51.28	-56.04	-38.93	-41.14	-97.36	-51.28	95.08	-89.99	-31.7	NaN	-71.43
CGS001-10174	KD	SORBS3	sorbin and SH3 domain containing 3			-51.14	-56.01	-90.72	71.03	29.61	-68.4	60.87	-50.91	-51.36	57.02	-96.71
ccsbBroad304_06718	OE	PFN2	profilin 2			-56	-56	-50.13	NaN	-53.16	-76.83	51.18	-68.66	-55.5	-62.06	-74.86
CGS001-7153	KD	TOP2A	DNA Topoisomerases, topoisomerase (DNA) II alpha 170kDa			-49.98	-55.99	-41.51	-43.96	-68.87	52.48	-62.23	-93.77	-40.28	-74.37	-31.08
CGS001-4779	KD	NFE2L1	basic leucine zipper proteins, nuclear factor (erythroid-derived 2)-like 1			-51.05	-55.99	-41.97	-53.22	-98.73	38.09	-51.43	NaN	-30.7	-51.05	43.7
BRD-K57222227	CP	indometacin	cyclooxygenase inhibitor	PTGS1, PTGS2, PPARG, PTGDR2, GLO1, PLA2G2A, PPARA, PTGR2, SLC46A1		-54.86	-55.96	-75.14	-27.56	17.23	-85.43	-45.15	-41.77	-79.02	-54.86	NaN
CGS001-79727	KD	LIN28A	Zinc fingers, CCHC domain containing, lin-28 homolog A (C. elegans)			-57.53	-55.96	64.01	65.08	-59.1	-63.24	-89.86	23.29	NaN	NaN	-97.57
BRD-K19525698	CP	ozagrel	thromboxane synthase inhibitor, platelet aggregation inhibitor, selective thromboxane synthetase inhibitor	TBXAS1		-49.07	-55.95	-71.92	-85.64	40.7	-9.84	-42.19	-71.01	51.95	26.7	-93.36
CGS001-7168	KD	TPM1	Tropomyosins, tropomyosin 1 (alpha)			-52.27	-55.95	NaN	NaN	-62.13	-48.59	-92.98	NaN	NaN	-38.61	-22.58
ccsbBroad304_00272	OE	CDC25A	Protein tyrosine phosphatases / Class III Cys-based PTPs, cell division cycle 25 homolog A (S. pombe)			-51.84	-55.94	-83.97	52.14	55.87	66.91	-75.1	-47.75	-66.53	54.92	-93.42
BRD-A09495397	CP	bicuculline	GABA receptor antagonist	GABRA1, GABRA2, GABRA3, GABRA4, GABRA5, GABRA6, KCNN1	GABA receptor antagonist	-55.98	-55.94	NaN	NaN	32.53	-56.02	NaN	NaN	-60.85	-79.32	65.43
BRD-K12513978	CP	fenbufen	cyclooxygenase inhibitor	PTGS1, PTGS2	Cyclooxygenase inhibitor	10.59	-55.92	-29.44	-68.82	50.61	-98.87	94.78	-88.79	71.2	55.23	53.33
BRD-K39391626	CP	ethylestrenol	anabolic steroid, has some progesterone-like activity	AR	Progesterone receptor agonist, Progesterone receptor antagonist	-44.67	-55.91	-73.79	44.96	19.13	-94.07	-75.48	NaN	-33.43	94.65	NaN
ccsbBroad304_06736	OE	PLCG2	Phosphoinositide-specific phospholipase C, phospholipase C, gamma 2 (phosphatidylinositol-specific)		Phospholipases GOF	-55.89	-55.89	38.52	46.59	-62.54	NaN	-70.09	-80.94	-37.33	-88.38	61.3
CGS001-5445	KD	PON2	Paraoxonases, paraoxonase 2			-55.9	-55.89	35.05	-43.52	NaN	-99.93	-83.58	NaN	29.35	-57.16	-55.92
CGS001-30001	KD	ERO1L	ERO1-like (S. cerevisiae)			-50.86	-55.84	-91.19	29.33	-58.41	41.83	-73.76	56.06	30.56	-61.37	-45.89
CGS001-5947	KD	RBP1	Fatty acid binding protein family, retinol binding protein 1, cellular			-55.83	-55.83	21.73	-26.26	NaN	-94.37	NaN	-89.88	-74.57	20.5	NaN
BRD-K38903228	CP	hesperidin	free radical scavenger	CACNA1B		-40.39	-55.82	-95.01	43.25	-91.69	45.82	-16.16	-25.6	39.41	-76.37	-55.18
CGS001-126626	KD	GABPB2	Ankyrin repeat domain containing, GA binding protein transcription factor, beta subunit 2			-55.82	-55.82	25.56	-59.66	-88.45	47.87	56.31	-67.66	-83.63	NaN	-26.81
CGS001-27430	KD	MAT2B	Short chain dehydrogenase/reductase superfamily / Extended SDR fold, methionine adenosyltransferase II, beta			-61.88	-55.82	-67.94	70.81	NaN	-89.89	-69.01	-83.64	-53.48	-54.22	NaN
ccsbBroad304_00237	OE	CCND3	cyclin D3			-55.8	-55.8	-68.16	22.33	-51.11	NaN	-67.17	81.83	-53.61	-85.52	-74.2
CGS001-29937	KD	NENF	neudesin neurotrophic factor			-55.78	-55.78	NaN	-62.39	48.65	-62.04	-88.91	-37.12	53.21	80.76	-99.77
CGS001-112398	KD	EGLN2	2-oxoglutarate oxygenases, egl nine homolog 2 (C. elegans)			-61.01	-55.76	-85.2	49.7	36.49	-28.75	NaN	-84.73	-74.53	-66.26	NaN
CGS001-23534	KD	TNPO3	Importins, transportin 3			-55.75	-55.75	33.52	-79.04	34.08	38.98	-97.46	NaN	-70.37	45.53	-57.13
CGS001-650	KD	BMP2	Bone morphogenetic proteins, bone morphogenetic protein 2			-58.94	-55.73	-58.94	-69.36	-63.49	-38.12	22.29	NaN	-91.93	-74.41	-27.42
BRD-K74514084	CP	pazopanib	VEGFR inhibitor, KIT inhibitor, PDGFR tyrosine kinase receptor inhibitor, angiogenesis inhibitor, RAF inhibitor, tyrosine kinase inhibitor, VEGFR antagonist	KDR, KIT, FLT1, FLT4, PDGFRB, PDGFRA, BRAF, CSF1R, CYP2B6, CYP2C8, CYP2E1, DDR2, FGF1, FGFR1, FGFR3, ITK, SH2B3	PDGFR/KIT inhibitor, VEGFR inhibitor	-44.93	-55.7	-91.06	82.82	-72.17	-81.07	34.57	-34.16	73.24	-76.34	74.32
BRD-K66615216	CP	moxifloxacin	DNA gyrase inhibitor, topoisomerase inhibitor	TOP2A	Bacterial DNA gyrase inhibitor	-51.26	-55.7	-31.26	-55.49	-12.84	-97.09	-85.8	-47.02	6.87	20.35	-94.83
CGS001-1635	KD	DCTD	dCMP deaminase			-38.29	-55.69	96.1	23.38	-99.5	-56.55	-62.66	NaN	50.57	-21.69	-38.29
BRD-A79981887	CP	midodrine	adrenergic receptor agonist	ADRA1A, ADRA1B, ADRA1D		-52.96	-55.69	-51.6	-89.26	27.42	46.08	-76.8	-86.49	26	-54.32	54.56
ccsbBroad304_02266	OE	RHOBTB1	BTB/POZ domain containing, Rho-related BTB domain containing 1			-55.69	-55.69	-97.83	62.07	-65.63	NaN	99.73	-96.86	-62.05	40.92	99.92
CGS001-23014	KD	FBXO21	F-boxes / other, F-box protein 21			-62.89	-55.68	-67.28	NaN	-64.78	-29.92	-73.69	-62.89	49.05	-76.69	-40.07
ccsbBroad304_06435	OE	RBPJ	recombination signal binding protein for immunoglobulin kappa J region			-55.65	-55.65	-83.55	-44.37	-91.53	NaN	-63.18	74.25	99.88	86.05	-62.55
[truncated: 6,972 more rows]
