# Supplementary material for: A molecular quantitative trait locus map for osteoarthritis
Source: Nat Commun. 2021 Feb 26;12:1309. doi: 10.1038/s41467-021-21593-7 (PMC7910531; doi:10.1038/s41467-021-21593-7)
Supplement: Supplementary file 11 — Supplementary Data 7 [file 41467_2021_21593_MOESM11_ESM.xlsx]

## Sheet: Supplementary Data 7
Supplementary Data 7. List of all assayed patient tissue samples with detailed information including quality control exclusions.
Patient_ID	Sex	Joint	Cohort1	OmicsLevel	Tissue2	Assay_Run3	QC_Exclusion4
Hip_14	Female	Hip	Cohort3	RNA	HighGrade_Cartilage	19820
Hip_14	Female	Hip	Cohort3	RNA	LowGrade_Cartilage	19820
Hip_15	Female	Hip	Cohort3	RNA	HighGrade_Cartilage	19820
Hip_15	Female	Hip	Cohort3	RNA	LowGrade_Cartilage	19820
Hip_16	Female	Hip	Cohort3	RNA	HighGrade_Cartilage	19820
Hip_16	Female	Hip	Cohort3	RNA	LowGrade_Cartilage	19820
Hip_17	Male	Hip	Cohort3	RNA	HighGrade_Cartilage	19820	Ancestry_GenotypeData
Hip_17	Male	Hip	Cohort3	RNA	LowGrade_Cartilage	19820	Ancestry_GenotypeData
Hip_18	Female	Hip	Cohort3	RNA	HighGrade_Cartilage	19820
Hip_18	Female	Hip	Cohort3	RNA	LowGrade_Cartilage	19820
Hip_19	Female	Hip	Cohort3	RNA	HighGrade_Cartilage	19829
Hip_19	Female	Hip	Cohort3	RNA	LowGrade_Cartilage	19829
Hip_20	Female	Hip	Cohort3	RNA	HighGrade_Cartilage	19829
Hip_20	Female	Hip	Cohort3	RNA	LowGrade_Cartilage	19829
Hip_21	Female	Hip	Cohort3	RNA	HighGrade_Cartilage	22018
Hip_21	Female	Hip	Cohort3	RNA	LowGrade_Cartilage	22018
Hip_22	Male	Hip	Cohort3	RNA	HighGrade_Cartilage	19829
Hip_22	Male	Hip	Cohort3	RNA	LowGrade_Cartilage	19829
Hip_23	Female	Hip	Cohort3	RNA	HighGrade_Cartilage	22018
Hip_23	Female	Hip	Cohort3	RNA	LowGrade_Cartilage	22018
Hip_24	Male	Hip	Cohort3	RNA	HighGrade_Cartilage	19829
Hip_24	Male	Hip	Cohort3	RNA	LowGrade_Cartilage	19829
Knee1_49	Male	Knee	Cohort1	RNA	HighGrade_Cartilage	1
Knee1_49	Male	Knee	Cohort1	RNA	LowGrade_Cartilage	1
Knee1_51	Male	Knee	Cohort1	RNA	HighGrade_Cartilage	1
Knee1_51	Male	Knee	Cohort1	RNA	LowGrade_Cartilage	1
Knee1_53	Male	Knee	Cohort1	RNA	HighGrade_Cartilage	1
Knee1_53	Male	Knee	Cohort1	RNA	LowGrade_Cartilage	1
Knee1_54	Female	Knee	Cohort1	RNA	HighGrade_Cartilage	1
Knee1_54	Female	Knee	Cohort1	RNA	LowGrade_Cartilage	1
Knee1_55	Male	Knee	Cohort1	RNA	HighGrade_Cartilage	1
Knee1_55	Male	Knee	Cohort1	RNA	LowGrade_Cartilage	1
Knee1_56	Male	Knee	Cohort1	RNA	HighGrade_Cartilage	1
Knee1_56	Male	Knee	Cohort1	RNA	LowGrade_Cartilage	1
Knee1_59	Male	Knee	Cohort1	RNA	HighGrade_Cartilage	1
Knee1_59	Male	Knee	Cohort1	RNA	LowGrade_Cartilage	1
Knee1_60	Male	Knee	Cohort1	RNA	HighGrade_Cartilage	1	Low_Mapping_Rate
Knee1_60	Male	Knee	Cohort1	RNA	LowGrade_Cartilage	1
Knee1_61	Male	Knee	Cohort1	RNA	HighGrade_Cartilage	1
Knee1_61	Male	Knee	Cohort1	RNA	LowGrade_Cartilage	1
Knee1_64	Male	Knee	Cohort1	RNA	HighGrade_Cartilage	1
Knee1_64	Male	Knee	Cohort1	RNA	LowGrade_Cartilage	1
Knee1_65	Male	Knee	Cohort1	RNA	HighGrade_Cartilage	1	Low_Mapping_Rate
Knee1_65	Male	Knee	Cohort1	RNA	LowGrade_Cartilage	1	Low_Mapping_Rate
Knee1_66	Female	Knee	Cohort1	RNA	HighGrade_Cartilage	1
Knee1_66	Female	Knee	Cohort1	RNA	LowGrade_Cartilage	1
Knee2_106	Female	Knee	Cohort2	RNA	Synovium	19829
Knee2_107	Female	Knee	Cohort2	RNA	HighGrade_Cartilage	19829
Knee2_107	Female	Knee	Cohort2	RNA	LowGrade_Cartilage	19829
Knee2_107	Female	Knee	Cohort2	RNA	Synovium	19829
Knee2_108	Male	Knee	Cohort2	RNA	HighGrade_Cartilage	19829
Knee2_108	Male	Knee	Cohort2	RNA	LowGrade_Cartilage	19829
Knee2_108	Male	Knee	Cohort2	RNA	Synovium	19829
Knee2_109	Female	Knee	Cohort2	RNA	HighGrade_Cartilage	19829	Ancestry_GenotypeData
Knee2_109	Female	Knee	Cohort2	RNA	LowGrade_Cartilage	19829	Ancestry_GenotypeData
Knee2_109	Female	Knee	Cohort2	RNA	Synovium	19829	Ancestry_GenotypeData
Knee2_111	Female	Knee	Cohort2	RNA	HighGrade_Cartilage	19829
Knee2_111	Female	Knee	Cohort2	RNA	LowGrade_Cartilage	19829
Knee2_111	Female	Knee	Cohort2	RNA	Synovium	19829
Knee2_112	Male	Knee	Cohort2	RNA	HighGrade_Cartilage	19829	Ancestry_GenotypeData
Knee2_112	Male	Knee	Cohort2	RNA	LowGrade_Cartilage	19829	Ancestry_GenotypeData
Knee2_112	Male	Knee	Cohort2	RNA	Synovium	19829	Ancestry_GenotypeData
Knee2_113	Female	Knee	Cohort2	RNA	HighGrade_Cartilage	19829	Ancestry_SelfReported
Knee2_113	Female	Knee	Cohort2	RNA	LowGrade_Cartilage	19829	Ancestry_SelfReported
Knee2_113	Female	Knee	Cohort2	RNA	Synovium	19829	Ancestry_SelfReported
Knee2_114	Female	Knee	Cohort2	RNA	HighGrade_Cartilage	19829
Knee2_114	Female	Knee	Cohort2	RNA	LowGrade_Cartilage	19829
Knee2_114	Female	Knee	Cohort2	RNA	Synovium	20417
Knee2_118	Male	Knee	Cohort2	RNA	HighGrade_Cartilage	22018
Knee2_118	Male	Knee	Cohort2	RNA	LowGrade_Cartilage	22018
Knee2_118	Male	Knee	Cohort2	RNA	Synovium	19744	Duplicate
Knee2_118	Male	Knee	Cohort2	RNA	Synovium	22018
Knee2_119	Male	Knee	Cohort2	RNA	HighGrade_Cartilage	19744
Knee2_119	Male	Knee	Cohort2	RNA	LowGrade_Cartilage	19744
Knee2_119	Male	Knee	Cohort2	RNA	Synovium	20417
Knee2_121	Female	Knee	Cohort2	RNA	HighGrade_Cartilage	22018
Knee2_121	Female	Knee	Cohort2	RNA	LowGrade_Cartilage	22018
Knee2_121	Female	Knee	Cohort2	RNA	Synovium	19744	Duplicate
Knee2_121	Female	Knee	Cohort2	RNA	Synovium	22018
Knee2_122	Female	Knee	Cohort2	RNA	HighGrade_Cartilage	19744
Knee2_122	Female	Knee	Cohort2	RNA	LowGrade_Cartilage	19744
Knee2_122	Female	Knee	Cohort2	RNA	Synovium	19744
Knee2_124	Female	Knee	Cohort2	RNA	HighGrade_Cartilage	19744
Knee2_124	Female	Knee	Cohort2	RNA	LowGrade_Cartilage	19744
Knee2_124	Female	Knee	Cohort2	RNA	Synovium	19744
Knee2_125	Female	Knee	Cohort2	RNA	HighGrade_Cartilage	19744
Knee2_125	Female	Knee	Cohort2	RNA	LowGrade_Cartilage	19744
Knee2_125	Female	Knee	Cohort2	RNA	Synovium	19744
Knee2_126	Male	Knee	Cohort2	RNA	HighGrade_Cartilage	19744
Knee2_126	Male	Knee	Cohort2	RNA	LowGrade_Cartilage	19744
Knee2_126	Male	Knee	Cohort2	RNA	Synovium	19744
Knee2_127	Female	Knee	Cohort2	RNA	HighGrade_Cartilage	19744
Knee2_127	Female	Knee	Cohort2	RNA	LowGrade_Cartilage	19744
Knee2_127	Female	Knee	Cohort2	RNA	Synovium	19744
Knee2_130	Male	Knee	Cohort2	RNA	HighGrade_Cartilage	19744
Knee2_130	Male	Knee	Cohort2	RNA	LowGrade_Cartilage	19744
Knee2_130	Male	Knee	Cohort2	RNA	Synovium	19744
Knee2_132	Female	Knee	Cohort2	RNA	HighGrade_Cartilage	19744
Knee2_132	Female	Knee	Cohort2	RNA	LowGrade_Cartilage	19744
Knee2_132	Female	Knee	Cohort2	RNA	Synovium	19744
Knee2_133	Female	Knee	Cohort2	RNA	HighGrade_Cartilage	19744
Knee2_133	Female	Knee	Cohort2	RNA	LowGrade_Cartilage	19744
Knee2_133	Female	Knee	Cohort2	RNA	Synovium	20417	FastQC_fail
Knee2_133	Female	Knee	Cohort2	RNA	Synovium	19744	FastQC_fail
Knee2_149	Female	Knee	Cohort2	RNA	HighGrade_Cartilage	19744
Knee2_149	Female	Knee	Cohort2	RNA	LowGrade_Cartilage	19744
Knee2_149	Female	Knee	Cohort2	RNA	Synovium	20417
KneeQQ_162	Female	Knee	Cohort4	RNA	HighGrade_Cartilage	22016	RIN
KneeQQ_162	Female	Knee	Cohort4	RNA	LowGrade_Cartilage	22016
KneeQQ_162	Female	Knee	Cohort4	RNA	Synovium	22015
KneeQQ_163	Female	Knee	Cohort4	RNA	HighGrade_Cartilage	22016	RIN
KneeQQ_163	Female	Knee	Cohort4	RNA	LowGrade_Cartilage	22016	RIN
KneeQQ_163	Female	Knee	Cohort4	RNA	Synovium	22015
KneeQQ_164	Male	Knee	Cohort4	RNA	HighGrade_Cartilage	22016
KneeQQ_164	Male	Knee	Cohort4	RNA	LowGrade_Cartilage	22016
KneeQQ_165	Female	Knee	Cohort4	RNA	HighGrade_Cartilage	22016	RIN
KneeQQ_165	Female	Knee	Cohort4	RNA	LowGrade_Cartilage	22016	RIN
KneeQQ_165	Female	Knee	Cohort4	RNA	Synovium	22015
KneeQQ_166	Female	Knee	Cohort4	RNA	HighGrade_Cartilage	22016
KneeQQ_166	Female	Knee	Cohort4	RNA	LowGrade_Cartilage	22016	Low_Mapping_Rate
KneeQQ_166	Female	Knee	Cohort4	RNA	Synovium	22015	RIN
KneeQQ_168	Female	Knee	Cohort4	RNA	Synovium	22018
KneeQQ_169	Female	Knee	Cohort4	RNA	HighGrade_Cartilage	22016
KneeQQ_169	Female	Knee	Cohort4	RNA	LowGrade_Cartilage	22016
KneeQQ_169	Female	Knee	Cohort4	RNA	Synovium	22015
KneeQQ_170	Female	Knee	Cohort4	RNA	HighGrade_Cartilage	22016
KneeQQ_170	Female	Knee	Cohort4	RNA	LowGrade_Cartilage	22016	RIN
KneeQQ_170	Female	Knee	Cohort4	RNA	Synovium	22015
KneeQQ_171	Female	Knee	Cohort4	RNA	HighGrade_Cartilage	22016
KneeQQ_171	Female	Knee	Cohort4	RNA	LowGrade_Cartilage	22016	RIN
KneeQQ_171	Female	Knee	Cohort4	RNA	Synovium	22015
KneeQQ_172	Female	Knee	Cohort4	RNA	HighGrade_Cartilage	22016
KneeQQ_172	Female	Knee	Cohort4	RNA	LowGrade_Cartilage	22016	RIN
KneeQQ_172	Female	Knee	Cohort4	RNA	Synovium	22015
KneeQQ_173	Male	Knee	Cohort4	RNA	HighGrade_Cartilage	22016
KneeQQ_173	Male	Knee	Cohort4	RNA	LowGrade_Cartilage	22016	RIN
KneeQQ_173	Male	Knee	Cohort4	RNA	Synovium	22015
KneeQQ_174	Male	Knee	Cohort4	RNA	HighGrade_Cartilage	22016
KneeQQ_174	Male	Knee	Cohort4	RNA	LowGrade_Cartilage	22016	FastQC_fail
KneeQQ_174	Male	Knee	Cohort4	RNA	Synovium	22015
KneeQQ_175	Male	Knee	Cohort4	RNA	HighGrade_Cartilage	22016
KneeQQ_175	Male	Knee	Cohort4	RNA	LowGrade_Cartilage	22016	RIN
KneeQQ_175	Male	Knee	Cohort4	RNA	Synovium	22015
KneeQQ_176	Female	Knee	Cohort4	RNA	HighGrade_Cartilage	22015	RIN
KneeQQ_176	Female	Knee	Cohort4	RNA	LowGrade_Cartilage	22016	FastQC_fail
KneeQQ_176	Female	Knee	Cohort4	RNA	Synovium	22015	RIN
KneeQQ_177	Female	Knee	Cohort4	RNA	HighGrade_Cartilage	22015	Expression_DensityPlot
KneeQQ_177	Female	Knee	Cohort4	RNA	LowGrade_Cartilage	22016	FastQC_fail
KneeQQ_177	Female	Knee	Cohort4	RNA	Synovium	22015
KneeQQ_178	Male	Knee	Cohort4	RNA	HighGrade_Cartilage	22015
KneeQQ_178	Male	Knee	Cohort4	RNA	LowGrade_Cartilage	22016	FastQC_fail
KneeQQ_178	Male	Knee	Cohort4	RNA	Synovium	22015
KneeQQ_179	Female	Knee	Cohort4	RNA	HighGrade_Cartilage	22015
KneeQQ_179	Female	Knee	Cohort4	RNA	LowGrade_Cartilage	22016	RIN
KneeQQ_179	Female	Knee	Cohort4	RNA	Synovium	22015
KneeQQ_180	Female	Knee	Cohort4	RNA	HighGrade_Cartilage	22015
KneeQQ_180	Female	Knee	Cohort4	RNA	LowGrade_Cartilage	22016
KneeQQ_180	Female	Knee	Cohort4	RNA	Synovium	22015
KneeQQ_181	Male	Knee	Cohort4	RNA	HighGrade_Cartilage	22015
KneeQQ_181	Male	Knee	Cohort4	RNA	LowGrade_Cartilage	22016	RIN
KneeQQ_181	Male	Knee	Cohort4	RNA	Synovium	22015
KneeQQ_182	Male	Knee	Cohort4	RNA	Synovium	22018
KneeQQ_185	Female	Knee	Cohort4	RNA	HighGrade_Cartilage	21987
KneeQQ_185	Female	Knee	Cohort4	RNA	LowGrade_Cartilage	22015
KneeQQ_185	Female	Knee	Cohort4	RNA	Synovium	21994
KneeQQ_186	Female	Knee	Cohort4	RNA	HighGrade_Cartilage	21987
KneeQQ_186	Female	Knee	Cohort4	RNA	LowGrade_Cartilage	22015
KneeQQ_186	Female	Knee	Cohort4	RNA	Synovium	21994
KneeQQ_187	Male	Knee	Cohort4	RNA	HighGrade_Cartilage	21987
KneeQQ_187	Male	Knee	Cohort4	RNA	LowGrade_Cartilage	22015
KneeQQ_187	Male	Knee	Cohort4	RNA	Synovium	21994
KneeQQ_189	Male	Knee	Cohort4	RNA	HighGrade_Cartilage	21987
KneeQQ_189	Male	Knee	Cohort4	RNA	LowGrade_Cartilage	22015
KneeQQ_189	Male	Knee	Cohort4	RNA	Synovium	21994	Expression_DensityPlot
KneeQQ_190	Female	Knee	Cohort4	RNA	HighGrade_Cartilage	21987
KneeQQ_190	Female	Knee	Cohort4	RNA	LowGrade_Cartilage	22015
KneeQQ_190	Female	Knee	Cohort4	RNA	Synovium	21994
KneeQQ_191	Male	Knee	Cohort4	RNA	HighGrade_Cartilage	21987
KneeQQ_191	Male	Knee	Cohort4	RNA	LowGrade_Cartilage	22015
KneeQQ_191	Male	Knee	Cohort4	RNA	Synovium	21994
KneeQQ_192	Female	Knee	Cohort4	RNA	HighGrade_Cartilage	21987
KneeQQ_192	Female	Knee	Cohort4	RNA	LowGrade_Cartilage	22015
KneeQQ_192	Female	Knee	Cohort4	RNA	Synovium	21994
KneeQQ_193	Female	Knee	Cohort4	RNA	HighGrade_Cartilage	21987
KneeQQ_193	Female	Knee	Cohort4	RNA	LowGrade_Cartilage	22015
KneeQQ_193	Female	Knee	Cohort4	RNA	Synovium	21994
KneeQQ_194	Female	Knee	Cohort4	RNA	HighGrade_Cartilage	21987	Expression_DensityPlot
KneeQQ_194	Female	Knee	Cohort4	RNA	LowGrade_Cartilage	22015
KneeQQ_194	Female	Knee	Cohort4	RNA	Synovium	21994
KneeQQ_196	Female	Knee	Cohort4	RNA	HighGrade_Cartilage	21987
KneeQQ_196	Female	Knee	Cohort4	RNA	LowGrade_Cartilage	22015
KneeQQ_196	Female	Knee	Cohort4	RNA	Synovium	21994
KneeQQ_197	Female	Knee	Cohort4	RNA	HighGrade_Cartilage	21987
KneeQQ_197	Female	Knee	Cohort4	RNA	LowGrade_Cartilage	22015
KneeQQ_197	Female	Knee	Cohort4	RNA	Synovium	21994
KneeQQ_198	Male	Knee	Cohort4	RNA	HighGrade_Cartilage	21987
KneeQQ_198	Male	Knee	Cohort4	RNA	LowGrade_Cartilage	22015	RIN
KneeQQ_198	Male	Knee	Cohort4	RNA	Synovium	21994
KneeQQ_199	Male	Knee	Cohort4	RNA	HighGrade_Cartilage	21987
KneeQQ_199	Male	Knee	Cohort4	RNA	LowGrade_Cartilage	22015
KneeQQ_199	Male	Knee	Cohort4	RNA	Synovium	21994
KneeQQ_200	Male	Knee	Cohort4	RNA	HighGrade_Cartilage	21987
KneeQQ_200	Male	Knee	Cohort4	RNA	LowGrade_Cartilage	22015
KneeQQ_200	Male	Knee	Cohort4	RNA	Synovium	21994
KneeQQ_202	Female	Knee	Cohort4	RNA	HighGrade_Cartilage	21987
KneeQQ_202	Female	Knee	Cohort4	RNA	LowGrade_Cartilage	22015
KneeQQ_202	Female	Knee	Cohort4	RNA	Synovium	21994
KneeQQ_203	Male	Knee	Cohort4	RNA	HighGrade_Cartilage	21987
KneeQQ_203	Male	Knee	Cohort4	RNA	LowGrade_Cartilage	22015
KneeQQ_203	Male	Knee	Cohort4	RNA	Synovium	21994
KneeQQ_205	Male	Knee	Cohort4	RNA	HighGrade_Cartilage	21987
KneeQQ_205	Male	Knee	Cohort4	RNA	LowGrade_Cartilage	22015
KneeQQ_205	Male	Knee	Cohort4	RNA	Synovium	21994
KneeQQ_206	Female	Knee	Cohort4	RNA	HighGrade_Cartilage	21987
KneeQQ_206	Female	Knee	Cohort4	RNA	LowGrade_Cartilage	21987
KneeQQ_206	Female	Knee	Cohort4	RNA	Synovium	21994
KneeQQ_208	Male	Knee	Cohort4	RNA	HighGrade_Cartilage	21987
KneeQQ_208	Male	Knee	Cohort4	RNA	LowGrade_Cartilage	21987
KneeQQ_208	Male	Knee	Cohort4	RNA	Synovium	21994
KneeQQ_209	Female	Knee	Cohort4	RNA	HighGrade_Cartilage	21987
KneeQQ_209	Female	Knee	Cohort4	RNA	LowGrade_Cartilage	21987
KneeQQ_209	Female	Knee	Cohort4	RNA	Synovium	21994
KneeQQ_210	Female	Knee	Cohort4	RNA	HighGrade_Cartilage	21987
KneeQQ_210	Female	Knee	Cohort4	RNA	LowGrade_Cartilage	21987
KneeQQ_210	Female	Knee	Cohort4	RNA	Synovium	21994
KneeQQ_211	Female	Knee	Cohort4	RNA	HighGrade_Cartilage	22018
KneeQQ_211	Female	Knee	Cohort4	RNA	LowGrade_Cartilage	21987
KneeQQ_211	Female	Knee	Cohort4	RNA	Synovium	21994
KneeQQ_212	Female	Knee	Cohort4	RNA	HighGrade_Cartilage	21987
KneeQQ_212	Female	Knee	Cohort4	RNA	LowGrade_Cartilage	21987
KneeQQ_212	Female	Knee	Cohort4	RNA	Synovium	21994	RIN
KneeQQ_214	Male	Knee	Cohort4	RNA	HighGrade_Cartilage	21987
KneeQQ_214	Male	Knee	Cohort4	RNA	LowGrade_Cartilage	21987	RIN
KneeQQ_214	Male	Knee	Cohort4	RNA	Synovium	22017
KneeQQ_215	Female	Knee	Cohort4	RNA	HighGrade_Cartilage	21987
KneeQQ_215	Female	Knee	Cohort4	RNA	LowGrade_Cartilage	21987
KneeQQ_215	Female	Knee	Cohort4	RNA	Synovium	22017
KneeQQ_217	Female	Knee	Cohort4	RNA	HighGrade_Cartilage	21987
KneeQQ_217	Female	Knee	Cohort4	RNA	LowGrade_Cartilage	21987
KneeQQ_217	Female	Knee	Cohort4	RNA	Synovium	22017
KneeQQ_218	Female	Knee	Cohort4	RNA	HighGrade_Cartilage	21987
KneeQQ_218	Female	Knee	Cohort4	RNA	LowGrade_Cartilage	21987
KneeQQ_218	Female	Knee	Cohort4	RNA	Synovium	22017
KneeQQ_219	Female	Knee	Cohort4	RNA	HighGrade_Cartilage	21987
KneeQQ_219	Female	Knee	Cohort4	RNA	LowGrade_Cartilage	21987
KneeQQ_219	Female	Knee	Cohort4	RNA	Synovium	22017
KneeQQ_221	Male	Knee	Cohort4	RNA	HighGrade_Cartilage	21994
KneeQQ_221	Male	Knee	Cohort4	RNA	LowGrade_Cartilage	21987
KneeQQ_221	Male	Knee	Cohort4	RNA	Synovium	22016
KneeQQ_222	Female	Knee	Cohort4	RNA	HighGrade_Cartilage	21994
KneeQQ_222	Female	Knee	Cohort4	RNA	LowGrade_Cartilage	21987
KneeQQ_222	Female	Knee	Cohort4	RNA	Synovium	22016
KneeQQ_225	Female	Knee	Cohort4	RNA	HighGrade_Cartilage	22017	Expression_DensityPlot
KneeQQ_225	Female	Knee	Cohort4	RNA	LowGrade_Cartilage	22016
KneeQQ_225	Female	Knee	Cohort4	RNA	Synovium	22017
KneeQQ_227	Male	Knee	Cohort4	RNA	HighGrade_Cartilage	22017
KneeQQ_227	Male	Knee	Cohort4	RNA	LowGrade_Cartilage	22016
KneeQQ_227	Male	Knee	Cohort4	RNA	Synovium	22017	Expression_DensityPlot
KneeQQ_228	Male	Knee	Cohort4	RNA	HighGrade_Cartilage	22017
KneeQQ_228	Male	Knee	Cohort4	RNA	LowGrade_Cartilage	22016
KneeQQ_228	Male	Knee	Cohort4	RNA	Synovium	22017
KneeQQ_229	Male	Knee	Cohort4	RNA	HighGrade_Cartilage	22017
KneeQQ_229	Male	Knee	Cohort4	RNA	LowGrade_Cartilage	22016
KneeQQ_229	Male	Knee	Cohort4	RNA	Synovium	22018
KneeQQ_230	Male	Knee	Cohort4	RNA	HighGrade_Cartilage	22017
KneeQQ_230	Male	Knee	Cohort4	RNA	LowGrade_Cartilage	22016
KneeQQ_230	Male	Knee	Cohort4	RNA	Synovium	22018
KneeQQ_231	Male	Knee	Cohort4	RNA	LowGrade_Cartilage	22016	FastQC_fail
KneeQQ_231	Male	Knee	Cohort4	RNA	Synovium	22018	Expression_DensityPlot
KneeQQ_233	Female	Knee	Cohort4	RNA	HighGrade_Cartilage	22017
KneeQQ_233	Female	Knee	Cohort4	RNA	LowGrade_Cartilage	22016
KneeQQ_233	Female	Knee	Cohort4	RNA	Synovium	22018
KneeQQ_234	Female	Knee	Cohort4	RNA	HighGrade_Cartilage	22017	FastQC_fail
KneeQQ_234	Female	Knee	Cohort4	RNA	LowGrade_Cartilage	22016	FastQC_fail
KneeQQ_234	Female	Knee	Cohort4	RNA	Synovium	22018
KneeQQ_235	Female	Knee	Cohort4	RNA	HighGrade_Cartilage	22017
KneeQQ_235	Female	Knee	Cohort4	RNA	LowGrade_Cartilage	22017
KneeQQ_235	Female	Knee	Cohort4	RNA	Synovium	22018
KneeQQ_236	Male	Knee	Cohort4	RNA	HighGrade_Cartilage	22017
KneeQQ_236	Male	Knee	Cohort4	RNA	LowGrade_Cartilage	22017
KneeQQ_236	Male	Knee	Cohort4	RNA	Synovium	22018	Expression_DensityPlot
KneeQQ_237	Male	Knee	Cohort4	RNA	HighGrade_Cartilage	22017
KneeQQ_237	Male	Knee	Cohort4	RNA	LowGrade_Cartilage	22017
KneeQQ_237	Male	Knee	Cohort4	RNA	Synovium	22018	Expression_DensityPlot
KneeQQ_238	Female	Knee	Cohort4	RNA	HighGrade_Cartilage	22017
KneeQQ_238	Female	Knee	Cohort4	RNA	LowGrade_Cartilage	22017
KneeQQ_238	Female	Knee	Cohort4	RNA	Synovium	22018
KneeQQ_239	Female	Knee	Cohort4	RNA	HighGrade_Cartilage	22017
KneeQQ_239	Female	Knee	Cohort4	RNA	LowGrade_Cartilage	22017
KneeQQ_239	Female	Knee	Cohort4	RNA	Synovium	22018
KneeQQ_240	Male	Knee	Cohort4	RNA	HighGrade_Cartilage	22017
KneeQQ_240	Male	Knee	Cohort4	RNA	LowGrade_Cartilage	22017
KneeQQ_240	Male	Knee	Cohort4	RNA	Synovium	22018
KneeQQ_241	Female	Knee	Cohort4	RNA	HighGrade_Cartilage	22017
KneeQQ_241	Female	Knee	Cohort4	RNA	LowGrade_Cartilage	22017
KneeQQ_241	Female	Knee	Cohort4	RNA	Synovium	22018
KneeQQ_242	Female	Knee	Cohort4	RNA	HighGrade_Cartilage	22017
KneeQQ_242	Female	Knee	Cohort4	RNA	LowGrade_Cartilage	22017
KneeQQ_242	Female	Knee	Cohort4	RNA	Synovium	22018
KneeQQ_243	Male	Knee	Cohort4	RNA	HighGrade_Cartilage	22017
KneeQQ_243	Male	Knee	Cohort4	RNA	LowGrade_Cartilage	22017
KneeQQ_243	Male	Knee	Cohort4	RNA	Synovium	22018
KneeQQ_244	Male	Knee	Cohort4	RNA	HighGrade_Cartilage	22017
KneeQQ_244	Male	Knee	Cohort4	RNA	LowGrade_Cartilage	22017
KneeQQ_244	Male	Knee	Cohort4	RNA	Synovium	22018
KneeQQ_246	Female	Knee	Cohort4	RNA	HighGrade_Cartilage	22017
KneeQQ_246	Female	Knee	Cohort4	RNA	LowGrade_Cartilage	22017
KneeQQ_246	Female	Knee	Cohort4	RNA	Synovium	22018
KneeQQ_247	Female	Knee	Cohort4	RNA	HighGrade_Cartilage	22017
KneeQQ_247	Female	Knee	Cohort4	RNA	LowGrade_Cartilage	22017
KneeQQ_247	Female	Knee	Cohort4	RNA	Synovium	22018
Hip_23	Female	Hip	Cohort3	DNA_Genotyping	Cartilage	DNA_3	Duplicate, call rate, heterozygosity
Hip_13	Male	Hip	Cohort3	DNA_Genotyping	Cartilage	DNA_3	Duplicate, call rate
Knee2_112	Male	Knee	Cohort2	DNA_Genotyping	Peripheral blood	DNA_2	GenotypeQC_EthnicOutler
Hip_10	Male	Hip	Cohort3	DNA_Genotyping	Cartilage	DNA_2	Duplicate
Knee2_121	Female	Knee	Cohort2	DNA_Genotyping	Peripheral blood	DNA_3	Duplicate
Hip_21	Female	Hip	Cohort3	DNA_Genotyping	Cartilage	DNA_3	Duplicate
Knee2_106	Female	Knee	Cohort2	DNA_Genotyping	Peripheral blood	DNA_3	Duplicate
Knee2_118	Male	Knee	Cohort2	DNA_Genotyping	Peripheral blood	DNA_3	Duplicate
Hip_17	Male	Hip	Cohort3	DNA_Genotyping	Cartilage	DNA_2	GenotypeQC_EthnicOutler
Knee2_109	Female	Knee	Cohort2	DNA_Genotyping	Peripheral blood	DNA_2	GenotypeQC_EthnicOutler
Hip_10	Male	Hip	Cohort3	DNA_Genotyping	Cartilage	DNA_3	No RNA nor protein data
Knee2_121	Female	Knee	Cohort2	DNA_Genotyping	Peripheral blood	DNA_2
Hip_13	Male	Hip	Cohort3	DNA_Genotyping	Cartilage	DNA_2	No RNA nor protein data
Hip_21	Female	Hip	Cohort3	DNA_Genotyping	Cartilage	DNA_2
Hip_23	Female	Hip	Cohort3	DNA_Genotyping	Cartilage	DNA_2
Knee2_106	Female	Knee	Cohort2	DNA_Genotyping	Peripheral blood	DNA_2
Knee2_118	Male	Knee	Cohort2	DNA_Genotyping	Peripheral blood	DNA_2
KneeQQ_162	Female	Knee	Cohort4	DNA_Genotyping	Peripheral blood	DNA_3
KneeQQ_163	Female	Knee	Cohort4	DNA_Genotyping	Peripheral blood	DNA_3
KneeQQ_164	Male	Knee	Cohort4	DNA_Genotyping	Peripheral blood	DNA_3
KneeQQ_165	Female	Knee	Cohort4	DNA_Genotyping	Peripheral blood	DNA_3
KneeQQ_166	Female	Knee	Cohort4	DNA_Genotyping	Peripheral blood	DNA_3
KneeQQ_168	Female	Knee	Cohort4	DNA_Genotyping	Peripheral blood	DNA_3
KneeQQ_169	Female	Knee	Cohort4	DNA_Genotyping	Peripheral blood	DNA_3
KneeQQ_170	Female	Knee	Cohort4	DNA_Genotyping	Peripheral blood	DNA_3
KneeQQ_171	Female	Knee	Cohort4	DNA_Genotyping	Peripheral blood	DNA_3
KneeQQ_172	Female	Knee	Cohort4	DNA_Genotyping	Peripheral blood	DNA_3
KneeQQ_173	Male	Knee	Cohort4	DNA_Genotyping	Peripheral blood	DNA_3
KneeQQ_174	Male	Knee	Cohort4	DNA_Genotyping	Peripheral blood	DNA_3
KneeQQ_175	Male	Knee	Cohort4	DNA_Genotyping	Peripheral blood	DNA_3
KneeQQ_176	Female	Knee	Cohort4	DNA_Genotyping	Peripheral blood	DNA_3
KneeQQ_177	Female	Knee	Cohort4	DNA_Genotyping	Peripheral blood	DNA_3
KneeQQ_178	Male	Knee	Cohort4	DNA_Genotyping	Peripheral blood	DNA_3
KneeQQ_179	Female	Knee	Cohort4	DNA_Genotyping	Peripheral blood	DNA_3
KneeQQ_180	Female	Knee	Cohort4	DNA_Genotyping	Peripheral blood	DNA_3
KneeQQ_181	Male	Knee	Cohort4	DNA_Genotyping	Peripheral blood	DNA_3
KneeQQ_182	Male	Knee	Cohort4	DNA_Genotyping	Peripheral blood	DNA_3
KneeQQ_185	Female	Knee	Cohort4	DNA_Genotyping	Peripheral blood	DNA_3
KneeQQ_186	Female	Knee	Cohort4	DNA_Genotyping	Peripheral blood	DNA_3
KneeQQ_187	Male	Knee	Cohort4	DNA_Genotyping	Peripheral blood	DNA_3
KneeQQ_189	Male	Knee	Cohort4	DNA_Genotyping	Peripheral blood	DNA_3
KneeQQ_190	Female	Knee	Cohort4	DNA_Genotyping	Peripheral blood	DNA_3
KneeQQ_191	Male	Knee	Cohort4	DNA_Genotyping	Peripheral blood	DNA_3
KneeQQ_192	Female	Knee	Cohort4	DNA_Genotyping	Peripheral blood	DNA_3
KneeQQ_193	Female	Knee	Cohort4	DNA_Genotyping	Peripheral blood	DNA_3
KneeQQ_194	Female	Knee	Cohort4	DNA_Genotyping	Peripheral blood	DNA_3
KneeQQ_196	Female	Knee	Cohort4	DNA_Genotyping	Peripheral blood	DNA_3
KneeQQ_197	Female	Knee	Cohort4	DNA_Genotyping	Peripheral blood	DNA_3
KneeQQ_198	Male	Knee	Cohort4	DNA_Genotyping	Peripheral blood	DNA_3
KneeQQ_199	Male	Knee	Cohort4	DNA_Genotyping	Peripheral blood	DNA_3
KneeQQ_200	Male	Knee	Cohort4	DNA_Genotyping	Peripheral blood	DNA_3
KneeQQ_202	Female	Knee	Cohort4	DNA_Genotyping	Peripheral blood	DNA_3
KneeQQ_203	Male	Knee	Cohort4	DNA_Genotyping	Peripheral blood	DNA_3
KneeQQ_205	Male	Knee	Cohort4	DNA_Genotyping	Peripheral blood	DNA_3
KneeQQ_206	Female	Knee	Cohort4	DNA_Genotyping	Peripheral blood	DNA_3
KneeQQ_208	Male	Knee	Cohort4	DNA_Genotyping	Peripheral blood	DNA_3
KneeQQ_209	Female	Knee	Cohort4	DNA_Genotyping	Peripheral blood	DNA_3
KneeQQ_210	Female	Knee	Cohort4	DNA_Genotyping	Peripheral blood	DNA_3
KneeQQ_211	Female	Knee	Cohort4	DNA_Genotyping	Peripheral blood	DNA_3
KneeQQ_212	Female	Knee	Cohort4	DNA_Genotyping	Peripheral blood	DNA_3
KneeQQ_214	Male	Knee	Cohort4	DNA_Genotyping	Peripheral blood	DNA_3
KneeQQ_215	Female	Knee	Cohort4	DNA_Genotyping	Peripheral blood	DNA_3
KneeQQ_217	Female	Knee	Cohort4	DNA_Genotyping	Peripheral blood	DNA_3
KneeQQ_218	Female	Knee	Cohort4	DNA_Genotyping	Peripheral blood	DNA_3
KneeQQ_219	Female	Knee	Cohort4	DNA_Genotyping	Peripheral blood	DNA_3
KneeQQ_221	Male	Knee	Cohort4	DNA_Genotyping	Peripheral blood	DNA_3
KneeQQ_222	Female	Knee	Cohort4	DNA_Genotyping	Peripheral blood	DNA_3
KneeQQ_225	Female	Knee	Cohort4	DNA_Genotyping	Peripheral blood	DNA_3
KneeQQ_227	Male	Knee	Cohort4	DNA_Genotyping	Peripheral blood	DNA_3
KneeQQ_228	Male	Knee	Cohort4	DNA_Genotyping	Peripheral blood	DNA_3
KneeQQ_229	Male	Knee	Cohort4	DNA_Genotyping	Peripheral blood	DNA_3
KneeQQ_230	Male	Knee	Cohort4	DNA_Genotyping	Peripheral blood	DNA_3
KneeQQ_231	Male	Knee	Cohort4	DNA_Genotyping	Peripheral blood	DNA_3
KneeQQ_233	Female	Knee	Cohort4	DNA_Genotyping	Peripheral blood	DNA_3
KneeQQ_234	Female	Knee	Cohort4	DNA_Genotyping	Peripheral blood	DNA_3
KneeQQ_235	Female	Knee	Cohort4	DNA_Genotyping	Peripheral blood	DNA_3
KneeQQ_236	Male	Knee	Cohort4	DNA_Genotyping	Peripheral blood	DNA_3
KneeQQ_237	Male	Knee	Cohort4	DNA_Genotyping	Peripheral blood	DNA_3
KneeQQ_238	Female	Knee	Cohort4	DNA_Genotyping	Peripheral blood	DNA_3
KneeQQ_239	Female	Knee	Cohort4	DNA_Genotyping	Peripheral blood	DNA_3
KneeQQ_240	Male	Knee	Cohort4	DNA_Genotyping	Peripheral blood	DNA_3
KneeQQ_241	Female	Knee	Cohort4	DNA_Genotyping	Peripheral blood	DNA_3
KneeQQ_242	Female	Knee	Cohort4	DNA_Genotyping	Peripheral blood	DNA_3
KneeQQ_243	Male	Knee	Cohort4	DNA_Genotyping	Peripheral blood	DNA_3
KneeQQ_244	Male	Knee	Cohort4	DNA_Genotyping	Peripheral blood	DNA_3
KneeQQ_246	Female	Knee	Cohort4	DNA_Genotyping	Peripheral blood	DNA_3
KneeQQ_247	Female	Knee	Cohort4	DNA_Genotyping	Peripheral blood	DNA_3
Hip_14	Female	Hip	Cohort3	DNA_Genotyping	Cartilage	DNA_2
Hip_15	Female	Hip	Cohort3	DNA_Genotyping	Cartilage	DNA_2
Hip_16	Female	Hip	Cohort3	DNA_Genotyping	Cartilage	DNA_2
Hip_18	Female	Hip	Cohort3	DNA_Genotyping	Cartilage	DNA_2
Hip_19	Female	Hip	Cohort3	DNA_Genotyping	Cartilage	DNA_2
Hip_20	Female	Hip	Cohort3	DNA_Genotyping	Cartilage	DNA_2
Hip_22	Male	Hip	Cohort3	DNA_Genotyping	Cartilage	DNA_2
Hip_24	Male	Hip	Cohort3	DNA_Genotyping	Cartilage	DNA_2
Knee2_107	Female	Knee	Cohort2	DNA_Genotyping	Peripheral blood	DNA_2
Knee2_108	Male	Knee	Cohort2	DNA_Genotyping	Peripheral blood	DNA_2
Knee2_111	Female	Knee	Cohort2	DNA_Genotyping	Peripheral blood	DNA_2
Knee2_114	Female	Knee	Cohort2	DNA_Genotyping	Peripheral blood	DNA_2
Knee2_119	Male	Knee	Cohort2	DNA_Genotyping	Peripheral blood	DNA_2
Knee2_122	Female	Knee	Cohort2	DNA_Genotyping	Peripheral blood	DNA_2
Knee2_124	Female	Knee	Cohort2	DNA_Genotyping	Peripheral blood	DNA_2
Knee2_125	Female	Knee	Cohort2	DNA_Genotyping	Peripheral blood	DNA_2
Knee2_126	Male	Knee	Cohort2	DNA_Genotyping	Peripheral blood	DNA_2
Knee2_127	Female	Knee	Cohort2	DNA_Genotyping	Peripheral blood	DNA_2
Knee2_130	Male	Knee	Cohort2	DNA_Genotyping	Peripheral blood	DNA_2
Knee2_132	Female	Knee	Cohort2	DNA_Genotyping	Peripheral blood	DNA_2
Knee2_133	Female	Knee	Cohort2	DNA_Genotyping	Peripheral blood	DNA_2
Knee2_149	Female	Knee	Cohort2	DNA_Genotyping	Peripheral blood	DNA_2
Knee1_49	Male	Knee	Cohort1	DNA_Genotyping	Peripheral blood	DNA_1
Knee1_51	Male	Knee	Cohort1	DNA_Genotyping	Peripheral blood	DNA_1
Knee1_53	Male	Knee	Cohort1	DNA_Genotyping	Peripheral blood	DNA_1
Knee1_54	Female	Knee	Cohort1	DNA_Genotyping	Peripheral blood	DNA_1
Knee1_55	Male	Knee	Cohort1	DNA_Genotyping	Peripheral blood	DNA_1
Knee1_56	Male	Knee	Cohort1	DNA_Genotyping	Peripheral blood	DNA_1
Knee1_59	Male	Knee	Cohort1	DNA_Genotyping	Peripheral blood	DNA_1
Knee1_60	Male	Knee	Cohort1	DNA_Genotyping	Peripheral blood	DNA_1
Knee1_61	Male	Knee	Cohort1	DNA_Genotyping	Peripheral blood	DNA_1
Knee1_64	Male	Knee	Cohort1	DNA_Genotyping	Peripheral blood	DNA_1
Knee1_65	Male	Knee	Cohort1	DNA_Genotyping	Peripheral blood	DNA_1
Knee1_66	Female	Knee	Cohort1	DNA_Genotyping	Peripheral blood	DNA_1
Hip_14	Female	Hip	Cohort3	Proteomics	HighGrade_Cartilage	HIPset01
Hip_14	Female	Hip	Cohort3	Proteomics	LowGrade_Cartilage	HIPset01
Hip_15	Female	Hip	Cohort3	Proteomics	HighGrade_Cartilage	HIPset01
Hip_15	Female	Hip	Cohort3	Proteomics	LowGrade_Cartilage	HIPset01
Hip_16	Female	Hip	Cohort3	Proteomics	HighGrade_Cartilage	HIPset01
Hip_16	Female	Hip	Cohort3	Proteomics	LowGrade_Cartilage	HIPset01
Hip_17	Male	Hip	Cohort3	Proteomics	HighGrade_Cartilage	HIPset02	GenotypeQC_EthnicOutler
Hip_17	Male	Hip	Cohort3	Proteomics	LowGrade_Cartilage	HIPset02	GenotypeQC_EthnicOutler
Hip_18	Female	Hip	Cohort3	Proteomics	HighGrade_Cartilage	HIPset02
Hip_18	Female	Hip	Cohort3	Proteomics	LowGrade_Cartilage	HIPset02
Hip_19	Female	Hip	Cohort3	Proteomics	HighGrade_Cartilage	HIPset02
Hip_19	Female	Hip	Cohort3	Proteomics	LowGrade_Cartilage	HIPset02
Hip_20	Female	Hip	Cohort3	Proteomics	HighGrade_Cartilage	HIPset03
Hip_20	Female	Hip	Cohort3	Proteomics	LowGrade_Cartilage	HIPset03
Hip_22	Male	Hip	Cohort3	Proteomics	HighGrade_Cartilage	HIPset03
Hip_22	Male	Hip	Cohort3	Proteomics	LowGrade_Cartilage	HIPset03
Hip_24	Male	Hip	Cohort3	Proteomics	HighGrade_Cartilage	HIPset03
Hip_24	Male	Hip	Cohort3	Proteomics	LowGrade_Cartilage	HIPset03
Knee1_49	Male	Knee	Cohort1	Proteomics	HighGrade_Cartilage	NA
Knee1_49	Male	Knee	Cohort1	Proteomics	LowGrade_Cartilage	NA
Knee1_51	Male	Knee	Cohort1	Proteomics	HighGrade_Cartilage	NA
Knee1_51	Male	Knee	Cohort1	Proteomics	LowGrade_Cartilage	NA
Knee1_54	Female	Knee	Cohort1	Proteomics	HighGrade_Cartilage	NA
Knee1_54	Female	Knee	Cohort1	Proteomics	LowGrade_Cartilage	NA
Knee1_55	Male	Knee	Cohort1	Proteomics	HighGrade_Cartilage	NA
Knee1_55	Male	Knee	Cohort1	Proteomics	LowGrade_Cartilage	NA
Knee1_56	Male	Knee	Cohort1	Proteomics	HighGrade_Cartilage	NA
Knee1_56	Male	Knee	Cohort1	Proteomics	LowGrade_Cartilage	NA
Knee1_59	Male	Knee	Cohort1	Proteomics	HighGrade_Cartilage	NA
Knee1_59	Male	Knee	Cohort1	Proteomics	LowGrade_Cartilage	NA
Knee1_60	Male	Knee	Cohort1	Proteomics	HighGrade_Cartilage	NA
Knee1_60	Male	Knee	Cohort1	Proteomics	LowGrade_Cartilage	NA
Knee1_61	Male	Knee	Cohort1	Proteomics	HighGrade_Cartilage	NA
Knee1_61	Male	Knee	Cohort1	Proteomics	LowGrade_Cartilage	NA
Knee1_64	Male	Knee	Cohort1	Proteomics	HighGrade_Cartilage	NA
Knee1_64	Male	Knee	Cohort1	Proteomics	LowGrade_Cartilage	NA
Knee1_65	Male	Knee	Cohort1	Proteomics	HighGrade_Cartilage	NA
Knee1_65	Male	Knee	Cohort1	Proteomics	LowGrade_Cartilage	NA
Knee1_66	Female	Knee	Cohort1	Proteomics	HighGrade_Cartilage	NA
Knee1_66	Female	Knee	Cohort1	Proteomics	LowGrade_Cartilage	NA
Knee2_107	Female	Knee	Cohort2	Proteomics	HighGrade_Cartilage	set01
Knee2_107	Female	Knee	Cohort2	Proteomics	LowGrade_Cartilage	set01
Knee2_108	Male	Knee	Cohort2	Proteomics	HighGrade_Cartilage	set01
Knee2_108	Male	Knee	Cohort2	Proteomics	LowGrade_Cartilage	set01
Knee2_109	Female	Knee	Cohort2	Proteomics	HighGrade_Cartilage	set01	GenotypeQC_EthnicOutler
Knee2_109	Female	Knee	Cohort2	Proteomics	LowGrade_Cartilage	set01	GenotypeQC_EthnicOutler
Knee2_111	Female	Knee	Cohort2	Proteomics	HighGrade_Cartilage	set02
Knee2_111	Female	Knee	Cohort2	Proteomics	LowGrade_Cartilage	set02
Knee2_112	Male	Knee	Cohort2	Proteomics	HighGrade_Cartilage	set02	GenotypeQC_EthnicOutler
Knee2_112	Male	Knee	Cohort2	Proteomics	LowGrade_Cartilage	set02	Duplicate & GenotypeQC_EthnicOutler
Knee2_113	Female	Knee	Cohort2	Proteomics	HighGrade_Cartilage	set02	Ancestry_SelfReported
Knee2_113	Female	Knee	Cohort2	Proteomics	LowGrade_Cartilage	set02	Ancestry_SelfReported
Knee2_114	Female	Knee	Cohort2	Proteomics	HighGrade_Cartilage	set03
Knee2_114	Female	Knee	Cohort2	Proteomics	LowGrade_Cartilage	set03
Knee2_119	Male	Knee	Cohort2	Proteomics	HighGrade_Cartilage	set03
Knee2_119	Male	Knee	Cohort2	Proteomics	LowGrade_Cartilage	set03
Knee2_122	Female	Knee	Cohort2	Proteomics	HighGrade_Cartilage	set03
Knee2_122	Female	Knee	Cohort2	Proteomics	LowGrade_Cartilage	set03
Knee2_124	Female	Knee	Cohort2	Proteomics	HighGrade_Cartilage	set04
Knee2_124	Female	Knee	Cohort2	Proteomics	LowGrade_Cartilage	set04
Knee2_125	Female	Knee	Cohort2	Proteomics	HighGrade_Cartilage	set04
Knee2_125	Female	Knee	Cohort2	Proteomics	LowGrade_Cartilage	set04
Knee2_127	Female	Knee	Cohort2	Proteomics	HighGrade_Cartilage	set04
Knee2_127	Female	Knee	Cohort2	Proteomics	LowGrade_Cartilage	set04
Knee2_132	Female	Knee	Cohort2	Proteomics	HighGrade_Cartilage	set05
Knee2_132	Female	Knee	Cohort2	Proteomics	LowGrade_Cartilage	set05
Knee2_133	Female	Knee	Cohort2	Proteomics	HighGrade_Cartilage	set05
Knee2_133	Female	Knee	Cohort2	Proteomics	LowGrade_Cartilage	set05
Knee2_149	Female	Knee	Cohort2	Proteomics	HighGrade_Cartilage	set05
Knee2_149	Female	Knee	Cohort2	Proteomics	LowGrade_Cartilage	set05
KneeQQ_162	Female	Knee	Cohort4	Proteomics	HighGrade_Cartilage	set21
KneeQQ_162	Female	Knee	Cohort4	Proteomics	LowGrade_Cartilage	set21
KneeQQ_163	Female	Knee	Cohort4	Proteomics	HighGrade_Cartilage	set21
KneeQQ_163	Female	Knee	Cohort4	Proteomics	LowGrade_Cartilage	set21
KneeQQ_164	Male	Knee	Cohort4	Proteomics	HighGrade_Cartilage	set21
KneeQQ_164	Male	Knee	Cohort4	Proteomics	LowGrade_Cartilage	set21
KneeQQ_165	Female	Knee	Cohort4	Proteomics	HighGrade_Cartilage	set21
KneeQQ_165	Female	Knee	Cohort4	Proteomics	LowGrade_Cartilage	set21
KneeQQ_166	Female	Knee	Cohort4	Proteomics	HighGrade_Cartilage	set21
KneeQQ_166	Female	Knee	Cohort4	Proteomics	LowGrade_Cartilage	set21
KneeQQ_168	Female	Knee	Cohort4	Proteomics	HighGrade_Cartilage	set22
KneeQQ_168	Female	Knee	Cohort4	Proteomics	LowGrade_Cartilage	set22
KneeQQ_169	Female	Knee	Cohort4	Proteomics	HighGrade_Cartilage	set22
KneeQQ_169	Female	Knee	Cohort4	Proteomics	LowGrade_Cartilage	set22
KneeQQ_170	Female	Knee	Cohort4	Proteomics	HighGrade_Cartilage	set22
KneeQQ_170	Female	Knee	Cohort4	Proteomics	LowGrade_Cartilage	set22
KneeQQ_171	Female	Knee	Cohort4	Proteomics	HighGrade_Cartilage	set22
KneeQQ_171	Female	Knee	Cohort4	Proteomics	LowGrade_Cartilage	set22
KneeQQ_172	Female	Knee	Cohort4	Proteomics	HighGrade_Cartilage	set22
KneeQQ_172	Female	Knee	Cohort4	Proteomics	LowGrade_Cartilage	set22
KneeQQ_173	Male	Knee	Cohort4	Proteomics	HighGrade_Cartilage	set23
KneeQQ_173	Male	Knee	Cohort4	Proteomics	LowGrade_Cartilage	set23
KneeQQ_174	Male	Knee	Cohort4	Proteomics	HighGrade_Cartilage	set23
KneeQQ_174	Male	Knee	Cohort4	Proteomics	LowGrade_Cartilage	set23
KneeQQ_175	Male	Knee	Cohort4	Proteomics	HighGrade_Cartilage	set23
KneeQQ_175	Male	Knee	Cohort4	Proteomics	LowGrade_Cartilage	set23
KneeQQ_176	Female	Knee	Cohort4	Proteomics	HighGrade_Cartilage	set23
KneeQQ_176	Female	Knee	Cohort4	Proteomics	LowGrade_Cartilage	set23
KneeQQ_177	Female	Knee	Cohort4	Proteomics	HighGrade_Cartilage	set23
KneeQQ_177	Female	Knee	Cohort4	Proteomics	LowGrade_Cartilage	set23
KneeQQ_178	Male	Knee	Cohort4	Proteomics	HighGrade_Cartilage	set24
KneeQQ_178	Male	Knee	Cohort4	Proteomics	LowGrade_Cartilage	set24
KneeQQ_179	Female	Knee	Cohort4	Proteomics	HighGrade_Cartilage	set24
KneeQQ_179	Female	Knee	Cohort4	Proteomics	LowGrade_Cartilage	set24
KneeQQ_180	Female	Knee	Cohort4	Proteomics	HighGrade_Cartilage	set24
KneeQQ_180	Female	Knee	Cohort4	Proteomics	LowGrade_Cartilage	set24
KneeQQ_181	Male	Knee	Cohort4	Proteomics	HighGrade_Cartilage	set24
KneeQQ_181	Male	Knee	Cohort4	Proteomics	LowGrade_Cartilage	set24
KneeQQ_182	Male	Knee	Cohort4	Proteomics	HighGrade_Cartilage	set24
KneeQQ_182	Male	Knee	Cohort4	Proteomics	LowGrade_Cartilage	set24
KneeQQ_185	Female	Knee	Cohort4	Proteomics	HighGrade_Cartilage	set11
KneeQQ_185	Female	Knee	Cohort4	Proteomics	LowGrade_Cartilage	set11
KneeQQ_186	Female	Knee	Cohort4	Proteomics	HighGrade_Cartilage	set11
KneeQQ_186	Female	Knee	Cohort4	Proteomics	LowGrade_Cartilage	set11
KneeQQ_187	Male	Knee	Cohort4	Proteomics	HighGrade_Cartilage	set11
KneeQQ_187	Male	Knee	Cohort4	Proteomics	LowGrade_Cartilage	set11
KneeQQ_189	Male	Knee	Cohort4	Proteomics	HighGrade_Cartilage	set11
KneeQQ_189	Male	Knee	Cohort4	Proteomics	LowGrade_Cartilage	set11
KneeQQ_190	Female	Knee	Cohort4	Proteomics	HighGrade_Cartilage	set11
KneeQQ_190	Female	Knee	Cohort4	Proteomics	LowGrade_Cartilage	set11
KneeQQ_191	Male	Knee	Cohort4	Proteomics	HighGrade_Cartilage	set12
KneeQQ_191	Male	Knee	Cohort4	Proteomics	LowGrade_Cartilage	set12
KneeQQ_192	Female	Knee	Cohort4	Proteomics	HighGrade_Cartilage	set12
KneeQQ_192	Female	Knee	Cohort4	Proteomics	LowGrade_Cartilage	set12
KneeQQ_193	Female	Knee	Cohort4	Proteomics	HighGrade_Cartilage	set12
KneeQQ_193	Female	Knee	Cohort4	Proteomics	LowGrade_Cartilage	set12
KneeQQ_194	Female	Knee	Cohort4	Proteomics	HighGrade_Cartilage	set12
KneeQQ_194	Female	Knee	Cohort4	Proteomics	LowGrade_Cartilage	set12
KneeQQ_196	Female	Knee	Cohort4	Proteomics	HighGrade_Cartilage	set12
KneeQQ_196	Female	Knee	Cohort4	Proteomics	LowGrade_Cartilage	set12
KneeQQ_197	Female	Knee	Cohort4	Proteomics	HighGrade_Cartilage	set13
KneeQQ_197	Female	Knee	Cohort4	Proteomics	LowGrade_Cartilage	set13
KneeQQ_198	Male	Knee	Cohort4	Proteomics	HighGrade_Cartilage	set13
KneeQQ_198	Male	Knee	Cohort4	Proteomics	LowGrade_Cartilage	set13
KneeQQ_199	Male	Knee	Cohort4	Proteomics	HighGrade_Cartilage	set13
KneeQQ_199	Male	Knee	Cohort4	Proteomics	LowGrade_Cartilage	set13
KneeQQ_200	Male	Knee	Cohort4	Proteomics	HighGrade_Cartilage	set13
KneeQQ_200	Male	Knee	Cohort4	Proteomics	LowGrade_Cartilage	set13
KneeQQ_202	Female	Knee	Cohort4	Proteomics	HighGrade_Cartilage	set13
KneeQQ_202	Female	Knee	Cohort4	Proteomics	LowGrade_Cartilage	set13
KneeQQ_203	Male	Knee	Cohort4	Proteomics	HighGrade_Cartilage	set14
KneeQQ_203	Male	Knee	Cohort4	Proteomics	LowGrade_Cartilage	set14
KneeQQ_205	Male	Knee	Cohort4	Proteomics	HighGrade_Cartilage	set14
KneeQQ_205	Male	Knee	Cohort4	Proteomics	LowGrade_Cartilage	set14
KneeQQ_206	Female	Knee	Cohort4	Proteomics	HighGrade_Cartilage	set14
KneeQQ_206	Female	Knee	Cohort4	Proteomics	LowGrade_Cartilage	set14
KneeQQ_208	Male	Knee	Cohort4	Proteomics	HighGrade_Cartilage	set14
KneeQQ_208	Male	Knee	Cohort4	Proteomics	LowGrade_Cartilage	set14
KneeQQ_209	Female	Knee	Cohort4	Proteomics	HighGrade_Cartilage	set14
KneeQQ_209	Female	Knee	Cohort4	Proteomics	LowGrade_Cartilage	set14
KneeQQ_210	Female	Knee	Cohort4	Proteomics	HighGrade_Cartilage	set15
KneeQQ_210	Female	Knee	Cohort4	Proteomics	LowGrade_Cartilage	set15
KneeQQ_211	Female	Knee	Cohort4	Proteomics	HighGrade_Cartilage	set15
KneeQQ_211	Female	Knee	Cohort4	Proteomics	LowGrade_Cartilage	set15
KneeQQ_212	Female	Knee	Cohort4	Proteomics	HighGrade_Cartilage	set15
KneeQQ_212	Female	Knee	Cohort4	Proteomics	LowGrade_Cartilage	set15
KneeQQ_214	Male	Knee	Cohort4	Proteomics	HighGrade_Cartilage	set15
KneeQQ_214	Male	Knee	Cohort4	Proteomics	LowGrade_Cartilage	set15
KneeQQ_215	Female	Knee	Cohort4	Proteomics	HighGrade_Cartilage	set15
KneeQQ_215	Female	Knee	Cohort4	Proteomics	LowGrade_Cartilage	set15
KneeQQ_217	Female	Knee	Cohort4	Proteomics	HighGrade_Cartilage	set16
KneeQQ_217	Female	Knee	Cohort4	Proteomics	LowGrade_Cartilage	set16
KneeQQ_218	Female	Knee	Cohort4	Proteomics	HighGrade_Cartilage	set16
KneeQQ_218	Female	Knee	Cohort4	Proteomics	LowGrade_Cartilage	set16
KneeQQ_219	Female	Knee	Cohort4	Proteomics	HighGrade_Cartilage	set16
KneeQQ_219	Female	Knee	Cohort4	Proteomics	LowGrade_Cartilage	set16
KneeQQ_222	Female	Knee	Cohort4	Proteomics	HighGrade_Cartilage	set16
KneeQQ_222	Female	Knee	Cohort4	Proteomics	LowGrade_Cartilage	set16
KneeQQ_225	Female	Knee	Cohort4	Proteomics	HighGrade_Cartilage	set17
KneeQQ_225	Female	Knee	Cohort4	Proteomics	LowGrade_Cartilage	set17
KneeQQ_227	Male	Knee	Cohort4	Proteomics	HighGrade_Cartilage	set17
KneeQQ_227	Male	Knee	Cohort4	Proteomics	LowGrade_Cartilage	set17
KneeQQ_228	Male	Knee	Cohort4	Proteomics	HighGrade_Cartilage	set17
KneeQQ_228	Male	Knee	Cohort4	Proteomics	LowGrade_Cartilage	set17
KneeQQ_229	Male	Knee	Cohort4	Proteomics	HighGrade_Cartilage	set17
KneeQQ_229	Male	Knee	Cohort4	Proteomics	LowGrade_Cartilage	set17
KneeQQ_230	Male	Knee	Cohort4	Proteomics	HighGrade_Cartilage	set17
KneeQQ_230	Male	Knee	Cohort4	Proteomics	LowGrade_Cartilage	set17
KneeQQ_231	Male	Knee	Cohort4	Proteomics	HighGrade_Cartilage	set18
KneeQQ_231	Male	Knee	Cohort4	Proteomics	LowGrade_Cartilage	set18
KneeQQ_233	Female	Knee	Cohort4	Proteomics	HighGrade_Cartilage	set18
KneeQQ_233	Female	Knee	Cohort4	Proteomics	LowGrade_Cartilage	set18
KneeQQ_234	Female	Knee	Cohort4	Proteomics	HighGrade_Cartilage	set18
KneeQQ_234	Female	Knee	Cohort4	Proteomics	LowGrade_Cartilage	set18
KneeQQ_235	Female	Knee	Cohort4	Proteomics	HighGrade_Cartilage	set18
KneeQQ_235	Female	Knee	Cohort4	Proteomics	LowGrade_Cartilage	set18
KneeQQ_236	Male	Knee	Cohort4	Proteomics	HighGrade_Cartilage	set18
KneeQQ_236	Male	Knee	Cohort4	Proteomics	LowGrade_Cartilage	set18
KneeQQ_237	Male	Knee	Cohort4	Proteomics	HighGrade_Cartilage	set19
KneeQQ_237	Male	Knee	Cohort4	Proteomics	LowGrade_Cartilage	set19
KneeQQ_238	Female	Knee	Cohort4	Proteomics	HighGrade_Cartilage	set19
KneeQQ_238	Female	Knee	Cohort4	Proteomics	LowGrade_Cartilage	set19
KneeQQ_239	Female	Knee	Cohort4	Proteomics	HighGrade_Cartilage	set19
KneeQQ_239	Female	Knee	Cohort4	Proteomics	LowGrade_Cartilage	set19
KneeQQ_240	Male	Knee	Cohort4	Proteomics	HighGrade_Cartilage	set19
KneeQQ_240	Male	Knee	Cohort4	Proteomics	LowGrade_Cartilage	set19
KneeQQ_241	Female	Knee	Cohort4	Proteomics	HighGrade_Cartilage	set19
KneeQQ_241	Female	Knee	Cohort4	Proteomics	LowGrade_Cartilage	set19
KneeQQ_243	Male	Knee	Cohort4	Proteomics	HighGrade_Cartilage	set20
KneeQQ_243	Male	Knee	Cohort4	Proteomics	LowGrade_Cartilage	set20
KneeQQ_244	Male	Knee	Cohort4	Proteomics	HighGrade_Cartilage	set20
KneeQQ_244	Male	Knee	Cohort4	Proteomics	LowGrade_Cartilage	set20
KneeQQ_246	Female	Knee	Cohort4	Proteomics	HighGrade_Cartilage	set20
KneeQQ_246	Female	Knee	Cohort4	Proteomics	LowGrade_Cartilage	set20
KneeQQ_247	Female	Knee	Cohort4	Proteomics	HighGrade_Cartilage	set20
KneeQQ_247	Female	Knee	Cohort4	Proteomics	LowGrade_Cartilage	set20
1 clinical cohorts 1-4, see Materials and Methods. 2 low-grade cartilage (“LowGrade_Cartilage”), high-grade cartilage (“HighGrade_Cartilage”), synovium for RNA/protein; cartilage or peripheral blood for DNA. 3 identifier of batch for the assay of the sample on the given omics level. 4 for excluded samples, information on exclusion criterion.
